# Supplementary material for: Integrative Transcriptomic and Metabolomic Analyses Elucidate the Molecular Mechanisms Underlying Enhanced Yield and Bacterial Blight Resistance in the RXN2 Rice Cultivar
Source: Plants (Basel). 2025 Sep 19;14(18):2921. doi: 10.3390/plants14182921 (PMC12473288; doi:10.3390/plants14182921)
Supplement: Supplementary file 1 [file plants-14-02921-s001.zip]

Archive with 1 entries (1 files):
- plants-3829604-supplementary.xlsx
