# Supplementary material for: Integrative Transcriptomic and Metabolomic Analyses Elucidate the Molecular Mechanisms Underlying Enhanced Yield and Bacterial Blight Resistance in the RXN2 Rice Cultivar
Source: Plants (Basel). 2025 Sep 19;14(18):2921. doi: 10.3390/plants14182921 (PMC12473288; doi:10.3390/plants14182921)
Supplement: Supplementary file 1 [file plants-14-02921-s001.zip › plants-3829604-supplementary.xlsx]

## Sheet: sum
Bi et al., Integrative transcriptomic and metabolomic analyses elucidate the molecular mechanisms underlying enhanced yield and bacterial blight resistance in the RXN2 rice cultivar
This file includes:
Supplementary Tables 1-6.
Supplementary table S1. Transcriptome sequencing quality assessment
Supplementary table S2. The identified different expressed genes in J58, RX3 and RXN2 plants.
Supplementary table S3. KEGG pathway analysis using the different expressed genes in RXN2 compared with J58 and RX3.
Supplementary table S4. The identified different metabilites in J58, RX3 and RXN2 plants.
Supplementary table S5. KEGG pathway analysis using the different metabolites in RXN2 compared with J58 and RX3.
Supplementary table S6. qRT-PCR primer sequenc

## Sheet: table S1
Supplementary table 2 Transcriptome sequencing quality assessment
Sample	Raw reads	Raw bases	Clean reads	Clean bases	Error rate(%)	Q20(%)	Q30(%)	GC content(%)
J58-1	46291288	6989984488	45679018	6830753135	0.0119	98.77	96.16	45.51
J58-2	41410536	6252990936	40773044	6079875951	0.012	98.72	96.06	47.64
J58-3	43552166	6576377066	42968764	6419819184	0.0119	98.79	96.23	47.09
RX3-1	44561422	6728774722	43935722	6558919780	0.0119	98.78	96.18	45.46
RX3-2	44995758	6794359458	44477692	6646771123	0.0118	98.82	96.3	46.49
RX3-3	48355656	7301704056	47826436	7124854864	0.0119	98.8	96.25	47.36
RXN2-1	40644208	6137275408	40136274	5954238171	0.0119	98.79	96.26	47.84
RXN2-2	43547688	6575700888	43000082	6390800857	0.0119	98.76	96.17	48.4
RXN2-3	48182786	7275600686	47630574	7064664335	0.0119	98.79	96.27	48.28

## Sheet: table S2-1
Supplementary table S2. The identified different expressed genes in J58, RX3 and RXN2 plants (RXN2 vs J58).
Gene ID	Gene Name	Gene Description	FC(RXN2/J58)	Log2FC(RXN2/J58)	Pvalue	Padjust	Significant	Regulate	RXN2_1	RXN2_2	RXN2_3	J58_1	J58_2	J58_3	RXN2	J58
Os01g0102850		-	0.332478	-1.58867	2.38653935938E-5	0.00139556013561	yes	down	21.7	15.69	13.26	69.19	35.27	44.09	16.8833	49.5167
Os01g0124000	RBBI2-1	-	0.0977644969073	-3.35455	9.64713157871E-9	1.08757494418E-6	yes	down	14.41	16.27	12.87	108.86	261.65	65.16	14.5167	145.223
Os01g0124100	RBBI3-2	-	76.6172	6.2596	1.76340487463E-10	2.52134639666E-8	yes	up	36.28	11.96	8.2	0	0.21	0.52	18.8133	0.243333
Os01g0124200	RBBI3-1	-	0.233982	-2.09553	0.000198080858206	0.00852473906327	yes	down	266.91	166.64	119.99	367.6	683.55	1291.91	184.513	781.02
Os01g0124401	RBBI3-3	-	7.56787	2.91989	1.07272509682E-5	0.00067984677825	yes	up	113.83	87.22	149.36	182.14	504.77	1012.86	116.803	566.59
Os01g0124900		-	46.5551	5.54087	0.000138042298034	0.00635943781256	yes	up	2.69	1.8	1.73	0	0.12	0	2.07333	0.04
Os01g0126401		-	9.67345	3.27403	4.72809360029E-5	0.00256048653194	yes	up	0.42	0.52	0.53	0.08	0.02	0.06	0.49	0.0533333333333
Os01g0127700	OsRLCK19	-	0.227091	-2.13866	0.000105271073358	0.00508969360656	yes	down	3.73	1.93	2.56	10.63	4.1	15.23	2.74	9.98667
Os01g0128800	OsNTMC2T3	-	0.354578	-1.49583	1.77940759233E-11	2.95924316543E-9	yes	down	19.48	16.61	20.07	56.86	41.12	54.78	18.72	50.92
Os01g0136600		-	0.00828970035178	-6.91446	1.99986796157E-8	2.13158653777E-6	yes	down	0	0.28	0	6.48	12.43	17.36	0.0933333333333	12.09
Os01g0141700	OsWD40-2	-	7.14299	2.83653	9.15508601219E-12	1.53341151357E-9	yes	up	9.58	6.47	9.18	1.26	2.06	1.05	8.41	1.45667
Os01g0143800		-	0.445085	-1.16785	0.00107500047511	0.0329082064501	yes	down	121.3	77.83	79.41	243.37	137.66	237.99	92.8467	206.34
Os01g0143900		-	0.204861	-2.28729	0.000318848036779	0.0124611126907	yes	down	13.49	4.63	4.71	47.34	14.89	46.22	7.61	36.15
Os01g0144200		-	0.0386762873464	-4.69241	6.45507762551E-25	4.45191515414E-22	yes	down	3.73	1.55	1.38	60.5	57.86	50.54	2.22	56.3
Os01g0144900		-	0.240996	-2.05292	6.1490822059E-7	5.0592922332E-5	yes	down	3.3	3.42	2.88	13.88	7.54	11.57	3.2	10.9967
Os01g0145600		-	0.0176703336824	-5.82253	3.04894743595E-10	4.20557461327E-8	yes	down	0.35	0	0.1	10.99	6.9	6	0.15	7.96333
Os01g0146101		-	46.4503	5.53761	0.000149480427585	0.00679295842335	yes	up	1.8	2.12	2.74	0	0	0.12	2.22	0.04
Os01g0148100		-	4014.48	11.971	7.11566670983E-23	3.64027131544E-20	yes	up	28.32	25.49	25.84	0	0	0	26.55	0
Os01g0148400		-	2519.58	11.299	2.21930992942E-20	8.9725169888E-18	yes	up	23.86	26.48	22.58	0.03	0	0	24.3067	0.01
Os01g0148500		-	1657.1	10.6944	4.08337667074E-18	1.32987638267E-15	yes	up	19.72	14.81	15.68	0	0	0	16.7367	0
Os01g0148700		-	1343.15	10.3914	7.26962886145E-17	2.02935151395E-14	yes	up	17.43	10.93	16.01	0	0	0	14.79	0
Os01g0149350		-	8.99976	3.16989	6.8421857234E-14	1.45856739116E-11	yes	up	473.44	449.25	517.1	0.48	0.21	0.57	479.93	0.42
Os01g0149400		-	0.0301132438218	-5.05346	8.87527853543E-11	1.32558220623E-8	yes	down	5.18	0	2.59	79.71	101.18	162.63	2.59	114.507
Os01g0149500	PIT	-	0.25364	-1.97914	0.00106262853091	0.0325719953219	yes	down	0.65	0.42	0.51	1.88	0.8	3.45	0.526667	2.04333
Os01g0149700		-	0.107995	-3.21096	9.98826889179E-9	1.12064553705E-6	yes	down	0.17	0.26	0.25	3.12	1.2	2.1	0.226667	2.14
Os01g0149900		-	0.320238	-1.64278	0.000199036184448	0.00854798441229	yes	down	6.94	4.56	5.27	21.79	8.63	21.01	5.59	17.1433
Os01g0150700		-	362.999	8.50382	3.50095662888E-10	4.77290302271E-8	yes	up	5.03	1.97	4.28	0	0	0	3.76	0
Os01g0150900		-	0.0207558987087	-5.59033	0.000283759509295	0.0113353947759	yes	down	0	0.15	0	1.47	4.03	2.19	0.05	2.56333
Os01g0151600		-	0.329884	-1.59997	2.29024508708E-11	3.75552147181E-9	yes	down	24.41	20.6	24.94	85.26	62.21	61.78	23.3167	69.75
Os01g0152300		-	2.98983	1.58006	1.68318169409E-8	1.81884458731E-6	yes	up	66.29	57.95	55.01	24.41	15.35	21.56	59.75	20.44
Os01g0152600	OsRLCK24	-	5.82827	2.54307	6.91574107201E-5	0.00352537418256	yes	up	1.81	1.53	2.16	0.17	0.17	0.59	1.83333	0.31
Os01g0152850		-	6.73	2.75061	4.85341488536E-38	6.32265142483E-35	yes	up	68.34	63.61	66.65	9.41	9.16	11.08	66.2	9.88333
Os01g0152900	OsFbox002	-	7.62118	2.93001	7.13795425635E-29	5.77165135714E-26	yes	up	80.84	64.76	69.73	9.66	8.19	10.72	71.7767	9.52333
Os01g0153000		-	394.671	8.62451	1.59954093542E-10	2.31528613548E-8	yes	up	1.84	0.99	2.53	0	0	0	1.78667	0
Os01g0165800	Os_F0651	-	0.279375	-1.83972	1.54911546381E-5	0.000950921688765	yes	down	5.04	3.43	5.46	25.05	10.56	13.52	4.64333	16.3767
Os01g0170600		-	0.232708	-2.10341	1.28424802645E-9	1.60182616874E-7	yes	down	8.68	6.58	8.19	33.2	36.4	20.07	7.81667	29.89
Os01g0173000		-	0.463795	-1.10844	0.000345662530298	0.0132876076606	yes	down	1.71	1.5	2.18	3.37	3.96	4.09	1.79667	3.80667
Os01g0173600	OsGLYI1	-	0.0256387476349	-5.28553	5.9168959127E-5	0.00307639228951	yes	down	0.19	0	0	1.52	0.99	2.12	0.0633333333333	1.54333
Os01g0173900	OsABCC3	-	0.329676	-1.60088	0.000822822269354	0.0268349922032	yes	down	15.69	14.48	17.36	52.6	20.1	69.54	15.8433	47.4133
Os01g0174200		-	67.9333	6.08605	0.000215752028728	0.00907467534715	yes	up	1.36	2.88	1.87	0	0	0	2.03667	0
Os01g0174300		-	0.411997	-1.27929	0.000294967001994	0.0117033523346	yes	down	6.02	5.43	10.07	16.6	15.84	19.85	7.17333	17.43
Os01g0174400		-	11.0005	3.45949	8.92750394891E-6	0.000575881359916	yes	up	0.59	0.84	0.74	0.05	0.05	0.11	0.723333	0.07
Os01g0174500		-	2.24947	1.16958	0.00143578994947	0.0407108083738	yes	up	9.11	8.99	8.06	4.16	4.32	2.69	8.72	3.72333
Os01g0174900	OsGRX1	-	3.72641	1.89778	1.15118836467E-8	1.28543885539E-6	yes	up	159.75	114.06	93.46	40.96	33.26	27.74	122.423	33.9867
Os01g0175500		-	8.32822	3.05801	1.18824546672E-13	2.4877828526E-11	yes	up	21.27	24.39	21.06	2.28	3.8	1.77	22.24	2.61667
Os01g0195000	OsIDD2	-	2.37931	1.25054	0.000134698932488	0.00626697473791	yes	up	7.89	6.61	7.06	2.19	3.41	3.25	7.18667	2.95
Os01g0223000		-	0.441199	-1.1805	0.000609992298558	0.0212852818585	yes	down	2.13	2.23	2.88	3.83	4.45	5.24	2.41333	4.50667
Os01g0223500	OsGELP13	-	4.80356	2.2641	1.11355140841E-15	2.80770612644E-13	yes	up	50.14	36.39	37.87	9.92	8.45	6.51	41.4667	8.29333
Os01g0226500		-	0.28168	-1.82787	6.66948708726E-8	6.65501288124E-6	yes	down	6.19	3.59	4.85	23.03	14.54	16.25	4.87667	17.94
Os01g0227500		-	0.126868	-2.9786	2.03784613418E-9	2.48882572918E-7	yes	down	0.83	1.34	1.07	10.64	4.35	7.17	1.08	7.38667
Os01g0227700		-	0.0058967579885	-7.40586	6.6226676866E-21	2.77312383184E-18	yes	down	0	0.19	0.08	18.87	8.85	19.35	0.09	15.69
Os01g0229500		-	0.492888	-1.02067	0.000655315419117	0.0225736441726	yes	down	12.36	8.51	8.24	11.29	18.45	16.7	9.70333	15.48
Os01g0233100		-	111.771	6.8044	1.42669491731E-5	0.000892121843091	yes	up	0.49	1.49	1.25	0	0	0	1.07667	0
Os01g0235350		-	0.260148	-1.94259	0.000362653317252	0.0137825893618	yes	down	0.79	0.46	0.31	1.81	2.19	1.38	0.52	1.79333
Os01g0247600		-	0.000654645377381	-10.577	2.21952440632E-13	4.48669205205E-11	yes	down	0	0	0	11.44	66.48	19.49	0	32.47
Os01g0248500		-	0.179429	-2.47851	0.00142782191207	0.0405338934821	yes	down	7.35	4.79	5.3	15.76	8.61	72.4	5.81333	32.2567
Os01g0259900	SAD1L	-	0.387278	-1.36856	6.98127944381E-6	0.000466393224153	yes	down	1.24	1.06	0.94	3.17	2.7	2.74	1.08	2.87
Os01g0259933		-	0.218302	-2.1956	0.000125590895554	0.00593746151177	yes	down	25.1	12.76	9.36	52.97	28.43	103.03	15.74	61.4767
Os01g0260000		-	0.261284	-1.93631	0.000781130858844	0.0257405334476	yes	down	1.81	1.38	0.96	5.36	2.11	6.87	1.38333	4.78
Os01g0260800		-	2.55813	1.35509	6.70192785804E-7	5.45671897025E-5	yes	up	29.28	25.54	27.01	11.33	11.59	9.06	27.2767	10.66
Os01g0262401		-	277.91	8.11847	7.55246088088E-10	9.83875862198E-8	yes	up	2.99	5.19	7.52	0	0.04	0	5.23333	0.0133333333333
Os01g0266200		-	0.392063	-1.35084	3.06071192057E-8	3.17569176219E-6	yes	down	11.42	15.06	17.02	26.96	25.1	23.13	14.5	25.0633
Os01g0267400		-	2.64582	1.40372	0.000631074947177	0.0218906456159	yes	up	18.79	18.49	16.33	4.41	9.75	5.73	17.87	6.63
Os01g0270300	prx4	-	15.0538	3.91205	0.000364359636218	0.0138250309218	yes	up	2.37	6.91	6.79	0	0.85	0.18	5.35667	0.343333
Os01g0278050		-	111.82	6.80503	2.28746202565E-6	0.000170823875922	yes	up	3.52	3.48	4.07	0	0	0	3.69	0
Os01g0280400		-	7.03948	2.81547	1.66017695866E-5	0.00101378878916	yes	up	1.72	1.69	3.2	0.49	0.18	0.25	2.20333	0.306667
Os01g0284900		-	0.0735881145215	-3.76438	8.77193429585E-5	0.00434351526312	yes	down	0.29	0.05	0.15	1.4	0.98	4.09	0.163333	2.15667
Os01g0289600	OsWRKY9	-	0.111102	-3.17004	1.17793398362E-5	0.000742510053276	yes	down	2.3	0.78	0.59	10.1	4.22	18.55	1.22333	10.9567
Os01g0293000	OsSAMS3	-	99.9533	6.64318	6.63649658075E-15	1.60432173528E-12	yes	up	45.58	32.47	31.81	0.05	0.89	0.1	36.62	0.346667
Os01g0303800		-	4.2178	2.07649	4.19827371232E-5	0.00230551101359	yes	up	82.92	148.08	88.09	13.41	33.16	29.09	106.363	25.22
Os01g0318202		-	10.7479	3.42599	0.000882267235722	0.0282241260715	yes	up	1.32	3.22	1.26	0	0.33	0.19	1.93333	0.173333
Os01g0320700		-	0.00302396176422	-8.36934	1.04035031803E-7	9.87658890994E-6	yes	down	0	0	0	4.01	23.45	6.85	0	11.4367
Os01g0324400		-	0.0388149470947	-4.68724	5.13704659988E-11	8.08447018259E-9	yes	down	1.2	0	0.33	5.59	4.2	5.45	0.51	5.08
Os01g0326300		-	0.0636653836325	-3.97335	3.6328675129E-5	0.00204776707476	yes	down	5.96	1.38	0.64	23.52	15.82	86.16	2.66	41.8333
Os01g0327100	prx15	-	8.80741	3.13872	0.00175230708328	0.0472708015221	yes	up	4.86	13.78	16.08	0.38	2.77	0.27	11.5733	1.14
Os01g0327250		-	65.2034	6.02687	1.51983805571E-5	0.000942506711099	yes	up	1.95	2.53	2.74	0	0.12	0	2.40667	0.04
Os01g0327900	OsFbox008	-	0.227914	-2.13344	8.27764282125E-16	2.10980920126E-13	yes	down	8.29	9.53	8.23	13.72	11.79	11.2	8.68333	12.2367
Os01g0332100	OsNIN2	-	0.44609	-1.16459	0.000171884140425	0.00761911381632	yes	down	331.88	188.73	280.74	606.96	501.4	632.18	267.117	580.18
Os01g0341300		-	14.2786	3.83578	0.00168771034125	0.0461248482423	yes	up	1.04	0.98	1.91	0.19	0.09	0	1.31	0.0933333333333
Os01g0348900	OsJRL	-	124.366	6.95845	7.96607862366E-7	6.39714307007E-5	yes	up	12570.1	46.69	600.51	11.71	71.48	18.34	4405.76	33.8433
Os01g0361500		-	0.157185	-2.66946	3.34829927747E-6	0.00023648876433	yes	down	39.26	13.63	12.08	137.65	70.58	172.47	21.6567	126.9
Os01g0369900	OsOPR10	-	4.3564	2.12314	0.00171844996311	0.0466929	yes	up	6.41	7.31	5.75	1.85	2.18	0.34	6.49	1.45667
Os01g0382000	OsPR1b	-	0.0878988041233	-3.50801	0.00033481009124	0.0129767964124	yes	down	15.27	8.32	3.69	64.72	10.68	240.21	9.09333	105.203
Os01g0382450		-	517.806	9.01627	2.26582440299E-12	4.11870669967E-10	yes	up	9.61	12.43	15.31	0	0	0	12.45	0
Os01g0382900		-	7.36785	2.88124	4.11954568874E-21	1.7888745714E-18	yes	up	13.26	14.09	12.69	1.71	2.13	1.66	13.3467	1.83333
Os01g0388000	OsCYP734A6	-	6.57294	2.71654	0.000766946198408	0.0253654744802	yes	up	2.8	6.01	2.84	0.46	1.18	0.37	3.88333	0.67
Os01g0520800		-	0.01756	-5.83156	0.000897315461433	0.0285434450578	yes	down	0	0	0	0.5	1.06	1.36	0	0.973333
Os01g0521200		-	0.0104022903624	-6.58695	1.18333141146E-40	1.7342461417E-37	yes	down	0.34	0.24	0.14	30.38	13.59	23.37	0.24	22.4467
Os01g0522400		-	0.0127133479996	-6.29751	0.000211073324034	0.00896641010015	yes	down	0	0	0	0.7	0.19	0.72	0	0.536667
Os01g0522800		-	302.32	8.23993	8.23677330996E-8	8.11529820778E-6	yes	up	9.03	2.02	2.02	0	0	0	4.35667	0
Os01g0522950		-	1936.9	10.9195	5.64268643412E-14	1.22514216846E-11	yes	up	74.08	17.97	13.44	0	0	0	35.1633	0
Os01g0532800		-	3.53708	1.82256	3.80646699364E-5	0.00213535513239	yes	up	4.09	4.34	4.49	1.1	2.7	1.06	4.30667	1.62
Os01g0548900		-	378.351	8.56358	5.47327818761E-11	8.49952981597E-9	yes	up	8.23	4.62	6.39	0	0	0	6.41333	0
Os01g0550800		-	3.31935e+08	28.3063	4.30999845771E-13	8.42209615291E-11	yes	up	1130.34	0	40.77	0	0	0	390.37	0
Os01g0557400	OsFbox018	-	0.00512153756155	-7.60921	1.8337793305E-8	1.97249043674E-6	yes	down	0	0	0	1.52	1.67	1.77	0	1.65333
Os01g0557550		-	0.172639	-2.53417	1.57948849689E-9	1.93913223893E-7	yes	down	0.45	0.21	0.37	2.47	1.56	2.01	0.343333	2.01333
Os01g0571700		-	0.285732	-1.80727	2.70081987192E-6	0.000196072833364	yes	down	22.93	40.45	38.87	151.81	117.58	87.76	34.0833	119.05
Os01g0584900	OsWRKY77	-	0.14919	-2.74477	0.000503456218509	0.0182748372567	yes	down	0.17	0.33	0.66	2.05	1.82	3.99	0.386667	2.62
Os01g0594300		-	9.87476	3.30375	0.000331151337804	0.0128562379473	yes	up	0.45	2.39	1.88	0.24	0.15	0.08	1.57333	0.156667
Os01g0598900		-	6008.08	12.5527	8.55598794529E-25	5.73226746654E-22	yes	up	70.39	58.64	60.88	0	0	0	63.3033	0
Os01g0599550		-	0.201763	-2.30927	2.90929395859E-10	4.0607163116E-8	yes	down	2.52	1.93	2.83	11.15	15.1	8.81	2.42667	11.6867
Os01g0600400		-	0.438845	-1.18822	0.000140721724431	0.00644489007066	yes	down	3.29	3.95	5.97	9.97	8.07	9.86	4.40333	9.3
Os01g0602200	CYP72A31	-	86.373	6.43251	0.000169861477956	0.00755802997455	yes	up	2.09	0.66	3.48	0	0	0	2.07667	0
Os01g0609900	OsPDR8	-	0.149866	-2.73825	0.000269053968274	0.0108776663829	yes	down	19.03	6.68	8.46	57.56	18.88	146.23	11.39	74.2233
Os01g0612500	OsPOP2	-	9.65282	3.27095	0.000581318031474	0.0204674572373	yes	up	1.34	1.07	1.53	0.17	0.17	0.08	1.31333	0.14
Os01g0615050		-	0.0599692863693	-4.05963	1.91644393074E-5	0.00115227419825	yes	down	1032.07	298.36	150.72	5696.22	1632.49	19843.1	493.717	9057.28
Os01g0615100	OCPI2	-	0.0596759385866	-4.06671	6.78343546487E-5	0.00346546357769	yes	down	660.16	100.5	69.23	2670.04	1064.23	10827.7	276.63	4853.99
Os01g0620301		-	0.0718879551905	-3.79811	9.01717995555E-9	1.02146788782E-6	yes	down	0.24	0.22	0.2	3.48	3.56	2.04	0.22	3.02667
Os01g0621700		-	0.497216	-1.00805	0.000156511242116	0.00705775406996	yes	down	21.65	20.77	19.67	52.61	31.1	48.41	20.6967	44.04
Os01g0622500		-	2.37914	1.25044	2.11911655539E-6	0.000159266551626	yes	up	9.93	7.06	7.31	3.48	3.28	4.2	8.1	3.65333
Os01g0670300		-	0.188407	-2.40807	0.00044619248267	0.0164508923367	yes	down	1.5	2	1.94	6.64	3.05	22.29	1.81333	10.66
Os01g0674800		-	2.05342	1.03803	1.52334872918E-5	0.000942506711099	yes	up	116.97	119.58	96.96	63.58	49.13	51.9	111.17	54.87
Os01g0689600		-	0.460269	-1.11945	0.000656669298944	0.0225780621568	yes	down	6.82	6.62	7.73	18.13	11.57	17.88	7.05667	15.86
Os01g0690600		-	0.113579	-3.13823	0.000705494982342	0.0238031	yes	down	0.92	0.24	0.41	2.6	0.75	9.25	0.523333	4.2
Os01g0719300	OsSultr3	-	6.32227	2.66044	9.53330546223E-7	7.60362176136E-5	yes	up	5.08	2.99	4.16	0.36	1.02	0.48	4.07667	0.62
Os01g0725400		-	0.0116521965863	-6.42325	1.50133392014E-5	0.000936297316312	yes	down	0.19	0	0	1.92	2.56	13.43	0.0633333333333	5.97
Os01g0730500	OsDjC13	-	0.227953	-2.13319	0.00115773014107	0.0348493120385	yes	down	11.08	4.26	2.26	33.31	13.74	29.51	5.86667	25.52
Os01g0735500	OsUGT88C2	-	0.237301	-2.07521	0.00165333451734	0.0455035693628	yes	down	6.45	2.73	4.3	14.94	6.52	34.42	4.49333	18.6267
Os01g0738500		-	0.229524	-2.12328	9.4011120923E-5	0.00462152363632	yes	down	3.49	1.07	2.19	12.98	5.39	10.41	2.25	9.59333
Os01g0740300		-	2.20512	1.14086	2.65486950017E-6	0.000194543859092	yes	up	20.35	16.71	24.99	8.79	9.21	8.19	20.6833	8.73
Os01g0747800	OsVQ3	-	2.84986	1.51089	0.00109192600813	0.0333121079606	yes	up	30.24	47.25	54.42	8.74	18.76	18.17	43.97	15.2233
Os01g0761300		-	0.311296	-1.68364	6.04853523272E-5	0.0031378783777	yes	down	32.96	23.21	30.41	122.81	61.03	132.73	28.86	105.523
Os01g0764800	GH3-2	-	8.78699	3.13537	5.08962505434E-5	0.00269405458012	yes	up	7.31	3.07	6.55	0.23	1.3	0.29	5.64333	0.606667
Os01g0773800		-	0.0702591104188	-3.83117	0.00112689063551	0.0342285732022	yes	down	0.33	0.1	0.09	1.04	0.78	4.75	0.173333	2.19
Os01g0777800		-	0.213203	-2.2297	6.73423994074E-7	5.46405509933E-5	yes	down	9.86	5.09	6.36	41.18	18.08	40.8	7.10333	33.3533
Os01g0779100		-	9.88014	3.30453	1.05387315861E-17	3.16823996106E-15	yes	up	3.83	2.94	3.83	0.32	0.26	0.38	3.53333	0.32
Os01g0781600		-	3.48492	1.80112	0.000323360275562	0.0125811213118	yes	up	3.25	2.25	3.22	0.55	0.8	1.12	2.90667	0.823333
Os01g0781833		-	3.48492	1.80112	0.000323360275562	0.0125811213118	yes	up	3.25	2.25	3.22	0.55	0.8	1.12	2.90667	0.823333
Os01g0793800		-	0.255201	-1.97029	0.000216622714311	0.00908691597115	yes	down	22.09	10.02	11.34	56.75	30.28	87.16	14.4833	58.0633
Os01g0794800		-	0.0925447522073	-3.43371	0.000373085771491	0.0140877427628	yes	down	0.34	0.16	0.34	2.09	0.3	5.01	0.28	2.46667
Os01g0795400	Hwi2	-	5.32333	2.41233	2.09407059895E-5	0.00123999650189	yes	up	4.17	4.28	6.42	0.55	0.53	1.63	4.95667	0.903333
Os01g0797900		-	121.768	6.928	1.1376743232E-30	1.06709300818E-27	yes	up	10.55	8.18	9.91	0.08	0.02	0.09	9.54667	0.0633333333333
Os01g0802100	OsIspE	-	0.439375	-1.18648	0.000110162453086	0.00527795924138	yes	down	24.6	17.53	21.5	49.42	36.26	62.17	21.21	49.2833
Os01g0803300		-	13.2822	3.73142	0.00018416959805	0.00804207244819	yes	up	0.99	5.13	1.68	0.13	0.43	0.1	2.6	0.22
Os01g0807266		-	0.332352	-1.58922	2.62624551813E-6	0.000193656701744	yes	down	7.15	7.61	9.28	9.25	10.03	14.41	8.01333	11.23
Os01g0823700		-	40.9502	5.3558	1.21230397327E-14	2.84273158693E-12	yes	up	26.19	16.82	17.24	0.21	1.04	0.18	20.0833	0.476667
Os01g0883800	20ox2	-	3.96525	1.98741	0.0011594877555	0.0348574722803	yes	up	7.86	17.94	10.42	2.82	3.04	1.16	12.0733	2.34
Os01g0889900		-	669.398	9.38672	8.54471976416E-13	1.61584785282E-10	yes	up	2.28	3.02	4.97	0	0	0	3.42333	0
Os01g0930400	HAK5	-	0.0817468228834	-3.61269	5.59644881452E-5	0.00292274227732	yes	down	4.77	2.13	1.04	22.23	5.37	68.41	2.64667	32.0033
Os01g0931600		-	21.2015	4.40609	0.00140905820474	0.0402224213133	yes	up	2.21	2.08	2.27	0	0.3	0	2.18667	0.1
Os01g0948900	OsNPR5	-	2.49119	1.31683	0.000606373989087	0.0212141135718	yes	up	7.68	3.82	4.53	2.06	1.56	2.38	5.34333	2
Os01g0949260		-	12.5282	3.64711	4.64362599536E-5	0.00252056448993	yes	up	105.56	175.3	228.12	26.01	0	31.38	169.66	19.13
Os01g0954000		-	0.199022	-2.329	0.000353948866209	0.0134955235183	yes	down	2.05	1.31	3.15	6.14	10	22.15	2.17	12.7633
Os01g0959100	Asr3	-	0.0611829230534	-4.03073	1.26525008327E-6	9.85676053243E-5	yes	down	4.65	0.88	1.57	29.93	14.21	74.47	2.36667	39.5367
Os01g0959200	Asr4	-	0.0610634568112	-4.03355	1.4193667011E-7	1.3103436919E-5	yes	down	5.81	3.24	1.38	45.8	19.93	109.26	3.47667	58.33
Os01g0962700	prx20	-	2.85429	1.51313	0.00130821663413	0.0381072942283	yes	up	214.57	219	219.38	34.51	96.72	92.73	217.65	74.6533
Os01g0965201		-	324.557	8.34233	2.23933728312E-10	3.18243757284E-8	yes	up	10.37	14.18	9.92	0	0	0	11.49	0
Os02g0101000	OsATL11	-	2.30646	1.20568	0.000957107166558	0.0300444524078	yes	up	64.29	86.71	91.58	34.49	44.46	24.18	80.86	34.3767
Os02g0121700	OsTPS3	-	0.116285	-3.10427	0.00169471183714	0.0462622792422	yes	down	0.08	0.08	0.17	0.28	1.16	1.35	0.11	0.93
Os02g0132500	OsbZIP14	-	2.13387	1.09347	0.00151944767231	0.0425173370739	yes	up	24.33	22.8	24.75	7.89	13.94	11.18	23.96	11.0033
Os02g0134000		-	0.227084	-2.1387	0.00140998892573	0.0402224213133	yes	down	4.05	2.65	3.2	9.87	5.65	28.1	3.3	14.54
Os02g0139300		-	2.32033	1.21433	0.000418072245868	0.0155609144339	yes	up	7.19	8.9	10.19	3.25	5.35	3.23	8.76	3.94333
Os02g0161900	rubq2	-	2.13179	1.09207	7.73981510682E-6	0.000511242040675	yes	up	10349.2	12528.9	11158.2	4895.62	5819.51	5063.82	11345.4	5259.65
Os02g0196800		-	0.270426	-1.88669	2.23169313293E-5	0.00131756394782	yes	down	190.78	72.8	82.96	517.55	373.86	446.82	115.513	446.077
Os02g0240100	prx30	-	0.103759	-3.2687	5.29559041383E-6	0.000362030028029	yes	down	17	3	3.79	104.97	43	77.62	7.93	75.1967
Os02g0251700		-	0.388589	-1.36368	0.000766350523585	0.0253654744802	yes	down	5.64	6.42	4.95	15.04	9.65	19.26	5.67	14.65
Os02g0258900		-	0.218039	-2.19734	1.51298099966E-5	0.000941058128942	yes	down	82.03	33.59	42.55	367.88	155.61	179.41	52.7233	234.3
Os02g0266900		-	0.0112107769075	-6.47897	1.86934721587E-5	0.00113266984147	yes	down	0	0	0	0.79	0.94	0.88	0	0.87
Os02g0272900		-	0.00549019418315	-7.50893	0.00114153179096	0.0344945605236	yes	down	0	0	0	1.95	0	1.32	0	1.09
Os02g0282000		-	0.104513	-3.25824	0.00058951389457	0.0206938792122	yes	down	3.09	0.42	0.81	8.8	2.52	33.25	1.44	14.8567
Os02g0286933		-	3.6821	1.88053	7.22300873258E-7	5.84042523346E-5	yes	up	9.69	14.33	9.94	3.21	3.4	2.68	11.32	3.09667
Os02g0288600	OsBURP04	-	0.00123818145087	-9.65756	3.68267348953E-15	9.09000112169E-13	yes	down	0	0.03	0	8.35	7.12	9.03	0.01	8.16667
Os02g0303500		-	5.90199	2.5612	4.95968543168E-5	0.00264347026786	yes	up	7.73	4.31	6.52	1.86	0.8	0.5	6.18667	1.05333
Os02g0314600		-	3.24797	1.69954	0.00109397468067	0.0333150808922	yes	up	4.38	5.61	5.74	0.74	1.73	2.29	5.24333	1.58667
Os02g0462000		-	2.26835	1.18164	0.000880590332273	0.0282089654392	yes	up	15.87	17.93	23.11	9.56	10.7	8.1	18.97	9.45333
Os02g0466400	OsITPK4	-	0.00875390523365	-6.83586	0.000416168412783	0.0155146790324	yes	down	0	0	0	0.2	0.52	3.28	0	1.33333
Os02g0467600	C4H1	-	0.0120641433815	-6.37313	4.9602410246E-5	0.00264347026786	yes	down	0.04	0	0.15	0.93	0.21	14.71	0.0633333333333	5.28333
Os02g0494400		-	4.07178	2.02566	0.000173927147255	0.00766619863908	yes	up	3.73	5.28	6.6	0.77	1.91	1.06	5.20333	1.24667
Os02g0525100		-	0.197404	-2.34078	1.25006724344E-7	1.17722195949E-5	yes	down	9.81	10.18	7.55	42.62	65.98	30.85	9.18	46.4833
Os02g0527650		-	3.03796	1.60311	0.000287027106937	0.0114076247976	yes	up	4.62	6.38	6.51	2.61	1.47	1.66	5.83667	1.91333
Os02g0528000		-	2.54145	1.34565	0.00178130573392	0.0477916	yes	up	27.26	12.46	14.94	7.77	4.53	8.63	18.22	6.97667
Os02g0528500		-	123.087	6.94353	0.000193028378726	0.0083820786162	yes	up	0.07	0.91	1.37	0	0	0	0.783333	0
Os02g0530300	OsSAP5	-	4.5554	2.18758	0.000476608098819	0.0173810004809	yes	up	23.91	8.29	8.21	3	2.01	3.9	13.47	2.97
Os02g0543000	OsAsr1	-	0.265075	-1.91553	0.000888841902503	0.0283570799616	yes	down	163.5	80.01	75.72	285.77	181.24	676.86	106.41	381.29
Os02g0548700	OsPUB43	-	4.2613	2.09129	0.00121145749719	0.0360043939818	yes	up	3.5	9.57	12.11	1.19	2.68	3.32	8.39333	2.39667
Os02g0549200	OsRLCK73	-	19.9363	4.31733	0.00059363942848	0.0208075500126	yes	up	0.45	0.5	1.45	0	0.08	0.04	0.8	0.04
Os02g0554900	PDIL1	-	0.0996375499497	-3.32717	0.000128530699337	0.00606421804578	yes	down	0.52	0.22	0.16	2.44	0.89	5.49	0.3	2.94
Os02g0555832		-	0.00844757256745	-6.88725	5.09064912799E-13	9.86534143821E-11	yes	down	0	0	0.13	5.19	3.05	7.58	0.0433333333333	5.27333
Os02g0557700		-	0.252304	-1.98676	5.73806857914E-9	6.53164903458E-7	yes	down	28.8	23.04	22.86	140.06	94.45	71.63	24.9	102.047
Os02g0570700	Oscyp71Z7	-	0.0579638386144	-4.1087	0.000988756434857	0.0308726360066	yes	down	0.58	1.04	0.23	7.5	0.18	24.9	0.616667	10.86
Os02g0571100	OsCPS2	-	0.0885485898152	-3.49739	0.000244271904672	0.0100490033204	yes	down	0.32	0.55	0.17	5.53	0.39	5.93	0.346667	3.95
Os02g0580400		-	0.293572	-1.76821	0.000144422515079	0.00658864505077	yes	down	3.06	2.07	1.51	7.5	5.49	9.47	2.21333	7.48667
Os02g0603066		-	6.78236	2.76179	3.5258121287E-7	3.0395870811E-5	yes	up	2.28	5.32	4.33	0.4	0.67	0.7	3.97667	0.59
Os02g0614500		-	0.356815	-1.48675	2.69233557941E-10	3.80316728925E-8	yes	down	8.27	10.47	12.2	28	25.97	31.37	10.3133	28.4467
Os02g0614732		-	0.159142	-2.65161	9.93266721408E-6	0.000634635186657	yes	down	1	0.6	0.57	4.42	1.97	7.04	0.723333	4.47667
Os02g0615500		-	0.00210108043162	-8.89465	5.54527164118E-23	2.95525169805E-20	yes	down	0.23	0.11	0.12	75.64	12.22	173.91	0.153333	87.2567
Os02g0616300		-	4.29972	2.10424	0.000548099370545	0.0195161	yes	up	1.25	1.34	2.14	7.79	1.95	4.81	1.57667	4.85
Os02g0616800		-	0.00590489137868	-7.40387	6.29899348325E-24	3.60256337046E-21	yes	down	0.05	0.14	0.21	42.23	13.39	23.92	0.133333	26.5133
Os02g0617100		-	9.95964	3.31609	0.00013000761636	0.00612158352618	yes	up	1.9	3.66	5.41	0.16	0.62	0.08	3.65667	0.286667
Os02g0618100	OsGRX9	-	0.210576	-2.24758	2.81190656931E-6	0.000202881221981	yes	down	18.87	5.57	10.13	63.33	45.81	51.54	11.5233	53.56
Os02g0623400	OsG1L3	-	6.6299	2.72899	0.000714888141738	0.0240508063639	yes	up	1.95	1.08	2.69	0.35	0.25	0.25	1.90667	0.283333
Os02g0631500		-	0.391183	-1.35408	0.000542185952267	0.0194102570912	yes	down	6.29	5.69	5.2	20.41	13.25	10.16	5.72667	14.6067
Os02g0632800	WAK14	-	0.21867	-2.19317	0.000518584569299	0.0187369638914	yes	down	3.69	2.72	2.29	9.37	4.88	25.09	2.9	13.1133
Os02g0639900	OsTRXM1	-	0.455246	-1.13528	0.000253458676826	0.0103183203349	yes	down	97.28	64.03	57.39	189.09	139.68	153.58	72.9	160.783
Os02g0644400		-	131.245	7.03612	3.62534283643E-6	0.000253763176631	yes	up	1.33	0.48	1.2	0	0	0	1.00333	0
Os02g0661500	OsSTA69	-	0.33011	-1.59898	0.00010389774209	0.00504409555751	yes	down	3.78	2.54	2.45	10.02	5.31	10.81	2.92333	8.71333
Os02g0673500		-	0.462296	-1.11311	0.00177472504278	0.0476695618878	yes	down	4.88	4.59	4.69	11.78	6.21	12.71	4.72	10.2333
Os02g0680600	OsIspF	-	0.384848	-1.37764	4.06685321594E-5	0.00224914247784	yes	down	8.73	6.69	6.73	16.55	15.27	24.71	7.38333	18.8433
Os02g0685750		-	34.9766	5.12832	9.67483173853E-5	0.00474613	yes	up	0.16	5.03	7.28	0.13	0.11	0	4.15667	0.08
Os02g0689900	OsNRT1.5A	-	3.61148	1.85259	0.000849017740951	0.0274980897895	yes	up	6.1	6.02	3.96	0.67	1.39	2.32	5.36	1.46
Os02g0696500	OsXTH23	-	4.87651	2.28585	0.00155904098203	0.0434179952348	yes	up	6.62	7.92	13.45	0.62	4	1.09	9.33	1.90333
Os02g0730800		-	0.477482	-1.06648	6.31167660972E-5	0.00324566896538	yes	down	11.01	11.67	9.79	27.1	20.01	20.52	10.8233	22.5433
Os02g0731200	OsMADS57	-	0.408974	-1.28992	0.000286126512229	0.0113911385149	yes	down	5.29	7.5	10.01	20.25	15.16	20	7.6	18.47
Os02g0738400	OHK5	-	0.403168	-1.31055	2.76794389913E-5	0.0015947301349	yes	down	10.45	10.43	11.11	33.15	17.69	28.58	10.6633	26.4733
Os02g0747400	OsTCP9	-	7.31704	2.87126	0.000100043637472	0.00487717932448	yes	up	1.36	3.14	3.89	0.35	0.63	0.14	2.79667	0.373333
Os02g0749000		-	5.15133	2.36495	3.67992122705E-12	6.5186077271E-10	yes	up	22.03	28.1	37.57	5.7	6.58	4.66	29.2333	5.64667
Os02g0756800		-	15.2684	3.93247	0.00139204020972	0.0398558618775	yes	up	0.75	4.87	13.86	0.07	1.01	0.14	6.49333	0.406667
Os02g0771500		-	69.7219	6.12354	0.000133896141529	0.00625969594967	yes	up	1.64	2.65	1.75	0	0	0.06	2.01333	0.02
Os02g0771600	ACO3	-	9.47599	3.24428	2.7490676866E-11	4.44571642642E-9	yes	up	51.18	74.05	106	7.69	20.32	10.25	77.0767	12.7533
Os03g0103200	OsHyPRP04	-	0.161318	-2.63202	0.000190244929333	0.00827653682361	yes	down	3.34	1.43	6.53	16.01	13.53	40.63	3.76667	23.39
Os03g0130750		-	0.37127	-1.42946	0.000214021276473	0.00905789725038	yes	down	3.41	3.88	3.13	10.44	7.28	10.52	3.47333	9.41333
Os03g0180100		-	3.28708	1.71681	6.36122013375E-7	5.21553324882E-5	yes	up	60.57	57.34	56.83	12.66	22.51	17.09	58.2467	17.42
Os03g0210700		-	0.489324	-1.03114	2.49143694366E-5	0.00144967009657	yes	down	20.1	20.62	25.98	41.66	45.94	47.53	22.2333	45.0433
Os03g0218400	OsMST4	-	0.177735	-2.4922	0.000825403897699	0.0268445159461	yes	down	9.56	3.37	5.76	12.84	16.89	73.02	6.23	34.25
Os03g0220100	WSL4	-	4.41956	2.1439	0.00115255241209	0.0347380482149	yes	up	6.67	6.43	9.77	1.12	3.17	0.68	7.62333	1.65667
Os03g0221700		-	65.0986	6.02455	2.17496756034E-8	2.29733397849E-6	yes	up	2.55	4.95	5.18	0	0.19	0	4.22667	0.0633333333333
Os03g0245100		-	0.396795	-1.33353	8.44887716498E-6	0.000551859946077	yes	down	5.67	4	5.2	12.23	9.28	14.54	4.95667	12.0167
Os03g0250400		-	33.7774	5.07798	0.000662436969635	0.0226766197094	yes	up	52.75	1.38	7.57	0.16	1.56	0	20.5667	0.573333
Os03g0277650		-	0.0758190174877	-3.7213	0.000273191507064	0.0110069890879	yes	down	0.94	0	0.64	6.76	2.62	12.07	0.526667	7.15
Os03g0280400		-	0.331801	-1.59161	0.000655578134742	0.0225736441726	yes	down	73.41	53.72	37.5	248.56	159.9	95.82	54.8767	168.093
Os03g0289800		-	0.0998141502152	-3.32461	5.41713815345E-6	0.000368192674088	yes	down	2.51	0.4	0.71	7.11	8.64	16.45	1.20667	10.7333
Os03g0308850		-	0.206086	-2.27868	0.000763621617808	0.0253269636718	yes	down	2.34	0.77	1.29	10.87	5.14	5.81	1.46667	7.27333
Os03g0332900		-	3.29398	1.71983	0.00031320788111	0.0122611212089	yes	up	1.76	1.86	2.6	0.64	0.78	0.45	2.07333	0.623333
Os03g0345901		-	0.245267	-2.02757	0.00081406431354	0.0266234227171	yes	down	1.96	2.1	3.95	16.46	11.34	4.8	2.67	10.8667
Os03g0354500		-	0.293689	-1.76764	0.00148674476091	0.0418519542601	yes	down	0.31	0.38	0.26	1.62	0.53	1.04	0.316667	1.06333
Os03g0437200	ZFP36	-	0.215913	-2.21148	0.000887875859402	0.0283570799616	yes	down	2.68	1.79	1.9	7.63	3.7	18.14	2.12333	9.82333
Os03g0580200		-	0.0904947126505	-3.46602	0.000246806814613	0.0101001273924	yes	down	0.21	0	0.26	1.19	1.56	2.57	0.156667	1.77333
Os03g0650000	OsSh1	-	2.89006	1.5311	0.000160367874028	0.00720067767003	yes	up	10.72	10.73	12.86	3.41	4.75	3.78	11.4367	3.98
Os03g0663500	TLP	-	0.125345	-2.99602	0.000654978852342	0.0225736441726	yes	down	6.38	2.33	1.46	7.69	14.66	58.56	3.39	26.97
Os03g0699700	Osr9-LOX1	-	0.0546984771225	-4.19236	0.000173499770211	0.0076617629222	yes	down	1.22	0.44	0.26	3.5	1.01	30.06	0.64	11.5233
Os03g0702500		-	50.8095	5.66703	0.00111460973573	0.0338994600431	yes	up	0.33	0.46	0.7	0	0	0	0.496667	0
Os03g0734100		-	0.0994297677419	-3.33018	0.000234925602495	0.00976702898984	yes	down	8.82	3.52	8.27	49.08	9.95	156.81	6.87	71.9467
Os03g0746900		-	0.0910643314365	-3.45697	0.000246379065717	0.0101001273924	yes	down	0.11	0.1	0.47	3.31	2.76	1.6	0.226667	2.55667
Os03g0787500		-	20.2791	4.34192	5.80220641746E-5	0.00302346529518	yes	up	23.91	26.47	4.75	1.02	0	2.01	18.3767	1.01
Os03g0802200	OsFbox176	-	3.00719	1.58842	0.0011983118371	0.0357951774118	yes	up	23.3	20.91	24.92	4.09	10.65	8.43	23.0433	7.72333
Os03g0822800	OsDjC36	-	0.400347	-1.32068	0.00121120103339	0.0360043939818	yes	down	11.9	6.66	11.23	36.37	18.2	20.71	9.93	25.0933
Os03g0823000	ZFP182/ZOS3-21	-	3.00451	1.58713	0.00019506511088	0.00842372336101	yes	up	5.28	4.2	3.96	1.09	2.05	1.2	4.48	1.44667
Os03g0827650		-	9.45363	3.24087	2.57590462266E-5	0.00149141697523	yes	up	5.04	20.35	22.48	0.58	2.58	1.76	15.9567	1.64
Os03g0828300		-	0.0941940480848	-3.40822	0.000898335214835	0.0285434450578	yes	down	0.36	0.05	0.12	0.59	1.17	3.27	0.176667	1.67667
Os03g0838900		-	0.485868	-1.04136	2.27552183251E-5	0.00133731106393	yes	down	15.4	11.51	15.33	27.74	27.93	30.42	14.08	28.6967
Os03g0844700		-	0.409039	-1.28969	0.000587025190591	0.0206374118353	yes	down	79.12	40.08	49.76	171.37	103.39	147.24	56.32	140.667
Os03g0844800		-	0.246112	-2.02261	0.000237733282243	0.00979720164377	yes	down	2.1	0.71	0.81	5.28	4.67	4.39	1.20667	4.78
Os03g0855700		-	0.00114584752272	-9.76937	8.79076458508E-11	1.32137588946E-8	yes	down	0	0	0.02	4.51	24.43	2.52	0.00666666666667	10.4867
Os04g0114801		-	0.268764	-1.89559	4.77624570034E-9	5.51209103558E-7	yes	down	1.27	0.58	0.72	4.3	3.91	2.04	0.856667	3.41667
Os04g0155500	OsRLCK131	-	0.0226500029179	-5.46434	0.000924430135041	0.0292142348202	yes	down	0	0	0.03	0.5	0.12	0.72	0.01	0.446667
Os04g0165700	OsCAS	-	2.33994	1.22647	0.000237521790088	0.00979720164377	yes	up	178.17	85.47	107.63	57.02	51.42	47.38	123.757	51.94
Os04g0178300	OsCPS4	-	0.0447581857587	-4.4817	0.000270393124453	0.0109129920401	yes	down	2.21	2.46	0.33	20.61	0.93	94.8	1.66667	38.78
Os04g0178400		-	0.0757232893562	-3.72312	0.000323528344535	0.0125811213118	yes	down	0.33	0.58	0.2	2.91	0.59	11.42	0.37	4.97333
Os04g0184100		-	0.132315	-2.91795	5.08681795876E-5	0.00269405458012	yes	down	8.57	2.67	1.93	31.19	12.51	53.61	4.39	32.4367
Os04g0252850		-	0.318811	-1.64923	3.44558430438E-7	2.98138399828E-5	yes	down	135.75	91.77	129.96	490.13	257.01	395.36	119.16	380.833
Os04g0254300		-	0.29194	-1.77626	0.000178078246647	0.00781976929893	yes	down	0.87	0.56	0.56	3.05	1.17	2.48	0.663333	2.23333
Os04g0280700		-	0.399632	-1.32326	0.000808525702942	0.0264792167713	yes	down	2.41	1.67	1.24	4.61	2.87	6.07	1.77333	4.51667
Os04g0321700	OsSCP23	-	0.228794	-2.12788	1.67900802978E-6	0.000128244492803	yes	down	20.14	14.96	20.95	63.77	44.22	117.58	18.6833	75.19
Os04g0340300	OsTPS19	-	3.32123	1.73172	7.26284277355E-11	1.09875096901E-8	yes	up	432.25	312.4	325.8	83.99	118.41	110.4	356.817	104.267
Os04g0341500	OsTPS20	-	6.70559	2.74536	0.000762201091041	0.0253237813347	yes	up	13.26	1.56	1.93	0.47	0.95	0.62	5.58333	0.68
Os04g0344100		-	109.143	6.77008	3.78908170449E-8	3.87992038815E-6	yes	up	558.45	5.29	35.23	1	2.08	2.14	199.657	1.74
Os04g0367800		-	48.7054	5.60601	0.0012355407097	0.0365349232051	yes	up	3.49	2.03	2.17	0	0	0	2.56333	0
Os04g0395800	OsJAZ11	-	0.155458	-2.6854	0.000430479921168	0.0159216461695	yes	down	1.74	0.41	0.56	3.92	3.41	8.25	0.903333	5.19333
Os04g0408801		-	0.355641	-1.49151	0.000731006738063	0.0244876814298	yes	down	13.17	7.25	9.08	27.28	27.56	33.75	9.83333	29.53
Os04g0460600	NAC2	-	5.72763	2.51794	0.00142315232536	0.0404683464727	yes	up	9.82	9.7	7.64	0.34	3.51	1.2	9.05333	1.68333
Os04g0473150		-	0.313196	-1.67486	0.00144039528709	0.0407920641146	yes	down	13.2	8.56	15.96	45.65	21.46	61.47	12.5733	42.86
Os04g0475100		-	3.55108	1.82826	0.000199943058084	0.00857123358136	yes	up	2.04	2.97	4.16	0.62	1.07	0.84	3.05667	0.843333
Os04g0515900	ONAC008	-	116.505	6.86425	1.35101105235E-5	0.000847055031188	yes	up	0.71	1.19	2.5	0	0	0	1.46667	0
Os04g0531400	SIT2	-	2.71357	1.44019	0.00041904581913	0.0155724333007	yes	up	6.74	4.98	5.07	1.33	2.57	2.13	5.59667	2.01
Os04g0556400		-	0.0911306147132	-3.45592	0.000344151054967	0.0132730231709	yes	down	0.45	0.12	0.08	1.28	0.82	4.9	0.216667	2.33333
Os04g0571600		-	3.8336	1.9387	0.000342395856045	0.0132270847255	yes	up	9.7	13.3	22.05	1.87	4.58	5	15.0167	3.81667
Os04g0587500	OsPUP13	-	2.29338	1.19747	0.000829658235565	0.0269455068778	yes	up	15.06	15.57	12.47	4.74	5.45	8.43	14.3667	6.20667
Os04g0596350		-	0.487156	-1.03754	3.22631297299E-6	0.000228561368289	yes	down	31.37	23.73	27.88	57.25	53.24	60.4	27.66	56.9633
Os04g0597600	OsPTR5	-	0.00795480715409	-6.97396	0.000237441334698	0.00979720164377	yes	down	0	0	0	0.08	0.38	1.72	0	0.726667
Os04g0613500		-	179.153	7.48505	1.16615643939E-7	1.1026291269E-5	yes	up	46.94	22.25	27.02	0	0	0.33	32.07	0.11
Os04g0615200		-	0.464929	-1.10492	0.000520966646389	0.0187520081929	yes	down	13.17	13.67	15.86	29.14	25.12	33.95	14.2333	29.4033
Os04g0616400		-	0.296392	-1.75442	0.000921094789684	0.0291481129869	yes	down	3.73	3.42	4.05	8.97	6.24	23.67	3.73333	12.96
Os04g0630551		-	0.321034	-1.6392	0.000836942700093	0.0271444942939	yes	down	1.57	2.9	2.04	6.77	6.56	5.74	2.17	6.35667
Os04g0644900	OsNTMC2T2.1	-	2.56942	1.36144	0.00160368950274	0.0443978	yes	up	9.02	3	6.49	1.37	2.06	3.45	6.17	2.29333
Os04g0651700		-	255.704	7.99833	1.30682071011E-9	1.62135655192E-7	yes	up	7.03	7.77	9.21	0	0	0	8.00333	0
Os04g0652600		-	2.59912	1.37802	8.67380425904E-6	0.0005634128423	yes	up	10.15	6.98	9.29	3.41	2.71	3.92	8.80667	3.34667
Os04g0654400		-	0.0707886129822	-3.82034	0.000548470955363	0.0195161	yes	down	2.35	0.38	0.48	2.44	2.04	10.08	1.07	4.85333
Os04g0654500		-	0.0626414653067	-3.99674	0.000299513508411	0.0118237243413	yes	down	1.9	0.43	0.41	5.99	1.69	35.11	0.913333	14.2633
Os04g0664500	Os-AHT1	-	0.0115830710615	-6.43184	3.86001417766E-10	5.23199262728E-8	yes	down	0.33	0.46	0.25	10.54	2.75	65.85	0.346667	26.38
Os04g0664666		-	0.00355901203911	-8.13431	2.62168588438E-5	0.00151418503209	yes	down	0	0	0	0.73	0.27	8.98	0	3.32667
Os04g0692800		-	3.67004	1.8758	0.00142378719092	0.0404683464727	yes	up	15.82	14.38	14.39	3.12	2.29	7.32	14.8633	4.24333
Os05g0105000		-	0.207558	-2.26841	0.000525913896568	0.0188853827881	yes	down	8	3.4	7.29	21.02	10.63	56.79	6.23	29.48
Os05g0120200	OsABCG11	-	4.64106	2.21445	0.00163808600073	0.0451368726571	yes	up	5.52	2.62	2.24	0.27	1.22	0.66	3.46	0.716667
Os05g0126800		-	5.36873	2.42458	0.000749725110519	0.0250075449738	yes	up	15.54	32.62	43.37	4.83	11.73	2.44	30.51	6.33333
Os05g0130600		-	2.40579	1.26651	0.00146369927578	0.0413521497805	yes	up	24.48	15.16	17.83	6.81	8.79	8.7	19.1567	8.1
Os05g0133100	OsGlnB	-	0.464646	-1.1058	0.000217703875331	0.00911596102258	yes	down	50.86	45.09	43	109	68.53	120.8	46.3167	99.4433
Os05g0136400		-	2.44603	1.29044	0.000474001709524	0.0173398846905	yes	up	7.74	8.59	12.79	2.9	4.27	4.13	9.70667	3.76667
Os05g0137200	OsABCB17	-	2.28479	1.19206	3.41896804586E-5	0.00194590732299	yes	up	12.8	8.08	9.4	5.63	4.94	3.12	10.0933	4.56333
Os05g0149300		-	2.46744	1.30301	7.85187275209E-5	0.00393415735393	yes	up	22.1	35.12	29.09	10.78	12.83	11.37	28.77	11.66
Os05g0160600		-	2.27245	1.18425	0.00165802698696	0.0455752995478	yes	up	5.72	4.24	4.05	1.36	2.55	2.22	4.67	2.04333
Os05g0186300	OscytME2	-	0.181943	-2.45844	0.0012824	0.0376828868598	yes	down	1.16	1	1.73	3.46	2.39	15.3	1.29667	7.05
Os05g0189425		-	0.260279	-1.94187	0.00170998097858	0.0465166403325	yes	down	0.5	1.04	0.86	5.42	2.47	1.77	0.8	3.22
Os05g0235701		-	731.067	9.51386	3.28170772459E-14	7.39930427248E-12	yes	up	13.81	14.09	14.17	0	0	0	14.0233	0
Os05g0269500		-	0.201478	-2.31131	1.28010796376E-9	1.60182616874E-7	yes	down	0.64	0.86	0.77	3.29	3.46	4.37	0.756667	3.70667
Os05g0281400		-	0.17147	-2.54397	2.20831110662E-7	1.96892346537E-5	yes	down	1.76	3.88	4.78	11.78	20.57	13.43	3.47333	15.26
Os05g0297800		-	0.0047401399675	-7.72085	2.30348290525E-8	2.41446209418E-6	yes	down	0	0	0	1.2	0.8	1.59	0	1.19667
Os05g0297900	OsSigP4	-	0.000337166640749	-11.5343	3.49040907205E-20	1.3201064892E-17	yes	down	0	0	0	47.53	32.93	61.33	0	47.2633
Os05g0312600	OsCML21	-	0.0365038640929	-4.77581	0.00131710532007	0.0382237656564	yes	down	0.38	0	0.21	0.37	12.75	2.01	0.196667	5.04333
Os05g0314700		-	14.9821	3.90517	0.000376676346466	0.0142004560262	yes	up	2.33	21.91	3.47	0.4	1.38	0.13	9.23667	0.636667
Os05g0326675		-	4.06422	2.02298	0.000797374573559	0.0261871657919	yes	up	2.45	4.6	5.56	0.56	0.71	1.64	4.20333	0.97
Os05g0331900		-	45.9689	5.52258	0.00123102313151	0.0364472997611	yes	up	0.09	0.23	0.75	0	0	0.02	0.356667	0.00666666666667
Os05g0334400	OsDjA8	-	0.485867	-1.04137	0.000156277641311	0.00705775406996	yes	down	11.03	11.89	15.7	27.19	21.58	29.71	12.8733	26.16
Os05g0341300		-	0.0156844148053	-5.99452	1.15548209776E-16	3.15056973377E-14	yes	down	0.03	0.15	0.05	4.69	6.97	3.79	0.0766666666667	5.15
Os05g0370700		-	0.0571481445906	-4.12915	0.000116616172541	0.00553549115367	yes	down	1.89	0.13	0.45	3.58	3.8	33.56	0.823333	13.6467
Os05g0399800		-	0.0925805	-3.43315	0.00173855585601	0.0470212183018	yes	down	0.09	0.4	0.36	1.92	0.65	6.73	0.283333	3.1
Os05g0412300		-	12.2386	3.61337	0.000716743302246	0.0240730606874	yes	up	2.26	3.81	1.85	0	0.21	0.34	2.64	0.183333
Os05g0430800		-	2.2819	1.19024	0.0011655891521	0.0349960307651	yes	up	3.24	4.38	3.34	1.5	1.51	1.73	3.65333	1.58
Os05g0442700	ONAC012	-	4.0096	2.00346	0.00042465313875	0.0157558409028	yes	up	3.43	2.16	2.99	0.91	0.39	1.08	2.86	0.793333
Os05g0465000		-	3.1942	1.67545	1.54613196116E-5	0.000950921688765	yes	up	24.86	25.44	16.42	7.02	7.69	6.54	22.24	7.08333
Os05g0513900		-	5.9313	2.56835	0.0013301379789	0.0385176469531	yes	up	12.13	2.74	4.13	0.77	0.73	1.92	6.33333	1.14
Os05g0519000	OsVQ21	-	3.50398	1.80899	0.00099059127707	0.0308887963511	yes	up	10.63	11.77	8.89	1.32	4.28	3.2	10.43	2.93333
Os05g0541100		-	0.157742	-2.66436	0.000543863947406	0.0194177383743	yes	down	0.48	0.23	0.82	1.47	2.64	5.39	0.51	3.16667
Os05g0550200		-	161.062	7.33147	0.00170573460945	0.0464674631507	yes	up	0.01	1.01	0.57	0	0	0	0.53	0
Os05g0565900	OsWRKY49	-	0.119368	-3.06652	0.00185990601625	0.0494477734412	yes	down	1.13	0.19	0.2	2.14	1.37	8.91	0.506667	4.14
Os05g0575000	OsCV	-	0.105646	-3.24269	0.00157935254945	0.0438794288293	yes	down	11.79	0.71	1.27	19.42	39.04	72.25	4.59	43.57
Os06g0122800		-	0.0565919260021	-4.14326	2.26555691949E-41	3.79464601464E-38	yes	down	1.59	0.94	1.57	25.82	20.05	20.82	1.36667	22.23
Os06g0129000		-	5.94603	2.57193	0.00176346763142	0.047476	yes	up	0.77	1.5	1.86	0.11	0.37	0.21	1.37667	0.23
Os06g0129300	OsISI1	-	0.214013	-2.22423	1.81822909815E-17	5.26366100279E-15	yes	down	9.27	8.48	9.17	48.86	32.07	33.14	8.97333	38.0233
Os06g0140200		-	0.0208075783682	-5.58675	6.31308559229E-50	1.85044430067E-46	yes	down	1.86	1	1.73	216.22	174.46	108.67	1.53	166.45
Os06g0146800		-	0.00130042786859	-9.5868	7.61382150036E-15	1.8218010241E-12	yes	down	0.2	0	0	57.46	42.08	58.5	0.0666666666667	52.68
Os06g0148500		-	64.4259	6.00957	0.000174416510603	0.00767334476008	yes	up	1.75	1.78	1.48	0	0	0	1.67	0
Os06g0162800	OsMADS5	-	0.0619602987483	-4.01251	0.00125143258007	0.0368867702181	yes	down	1.71	0.18	0.24	4.68	1.09	28.16	0.71	11.31
Os06g0166500	OsIAA20	-	6.82727	2.77131	0.000194759621327	0.00842372336101	yes	up	6.38	10.13	4.64	1.84	1.03	0.28	7.05	1.05
Os06g0176700		-	0.237588	-2.07347	1.31866437211E-9	1.62744004535E-7	yes	down	9.87	8.93	6.4	54.3	32.59	63.31	8.4	50.0667
Os06g0178500		-	0.291355	-1.77915	3.96481368731E-5	0.00221887628052	yes	down	5.28	4.79	4.26	20.11	19.26	45.3	4.77667	28.2233
Os06g0186400	OsSCP32	-	0.381108	-1.39173	0.00155522439359	0.0434148	yes	down	73.1	32.13	33.2	158.14	86.77	114.76	46.1433	119.89
Os06g0187700		-	0.00437127553693	-7.83773	1.25211031281E-8	1.38494031722E-6	yes	down	0	0	0	2.6	3.52	1.93	0	2.68333
Os06g0192800		-	3.14217	1.65176	9.7810839459E-5	0.00478823877761	yes	up	11.94	16.01	18.27	3.07	5.15	6.31	15.4067	4.84333
Os06g0197550		-	0.0349787400969	-4.83738	0.00133051703834	0.0385176469531	yes	down	2.41	0	0	22.28	4.34	20.8	0.803333	15.8067
Os06g0200800		-	0.0901461331339	-3.47159	6.58642251244E-8	6.60021459377E-6	yes	down	1.89	0.61	1.1	14.12	5.8	19.27	1.2	13.0633
Os06g0210900		-	0.0264865018874	-5.2386	0.000162226161662	0.00724579288536	yes	down	0	0.05	0.08	0.71	0.42	3.85	0.0433333333333	1.66
Os06g0215600	OsOPR5	-	6.31075	2.65781	0.0017332747717	0.0469868	yes	up	2.22	1.16	1.93	0.06	0.23	0.53	1.77	0.273333
Os06g0217300	OsMADS55	-	3.86823	1.95167	4.05010515632E-5	0.00224517531467	yes	up	26.35	14.76	18.78	6.06	6.47	2.66	19.9633	5.06333
Os06g0272850	OsTBL65	-	0.0303748385208	-5.04098	3.47960325417E-6	0.000245024674796	yes	down	0.9	0.1	0.09	25.36	5.21	3.19	0.363333	11.2533
Os06g0274500	OsSERL2	-	2.1192	1.08352	0.000929080537912	0.0293216817409	yes	up	7.56	7.2	5.29	3.52	3.18	2.6	6.68333	3.1
Os06g0306300	prx78	-	2.66484	1.41405	2.07602874786E-6	0.000156529897455	yes	up	41.09	30.8	28.13	15.2	10.48	11.56	33.34	12.4133
Os06g0313440		-	0.0792722267694	-3.65704	0.000528416677863	0.0189462426288	yes	down	0.45	0.24	0.34	3.22	0.2	5.57	0.343333	2.99667
Os06g0316800		-	6.80493	2.76658	0.00119703956349	0.0357951774118	yes	up	316.65	27.4	64.3	14.59	29.13	14.6	136.117	19.44
Os06g0317100		-	12.1097	3.59809	0.000626830031497	0.0217756109757	yes	up	15.84	9.33	13.69	0.54	2.57	0	12.9533	1.03667
Os06g0317600		-	37.0387	5.21096	0.0018208922268	0.0486310954742	yes	up	1.61	0.84	4.2	0	0.17	0	2.21667	0.0566666666667
Os06g0325602		-	0.230947	-2.11437	6.20886706541E-5	0.00319981810586	yes	down	0.79	0.74	1.17	4.2	3.12	4.45	0.9	3.92333
Os06g0483900		-	0.345994	-1.53118	9.95710146042E-5	0.00486425150303	yes	down	1.96	2.25	2.53	5.88	4.62	8.55	2.24667	6.35
Os06g0549300		-	32.4955	5.02217	0.00099763905564	0.0309030887922	yes	up	0.61	0.43	0.69	0	0.05	0	0.576667	0.0166666666667
Os06g0569500	KO4	-	0.0874548627378	-3.51532	4.74569919528E-5	0.00256291377096	yes	down	0.84	1.51	0.72	7.59	2.19	25.77	1.02333	11.85
Os06g0586000		-	0.0566725454043	-4.14121	2.21963037372E-6	0.000166287899787	yes	down	173.46	74.83	29.23	708.29	606.39	3815.24	92.5067	1709.97
Os06g0587300		-	0.0558601426982	-4.16204	3.12816200023E-6	0.000222279608313	yes	down	0.38	0.21	0.19	3.47	1.51	8.92	0.26	4.63333
Os06g0594300		-	0.0436337875501	-4.51841	0.000172644335263	0.00763837173128	yes	down	1.99	1.41	2.03	116.04	8.23	1.22	1.81	41.83
Os06g0597900		-	0.190657	-2.39095	5.3143606093E-7	4.4505872117E-5	yes	down	0.84	0.66	1.09	5.07	3.11	5.32	0.863333	4.5
Os06g0625700	OsCslA9	-	0.0738480334385	-3.7593	0.000215046644513	0.00906947619999	yes	down	0.55	0.22	0.13	3.12	0.52	8.49	0.3	4.04333
Os06g0632700		-	0.408321	-1.29223	0.000695005503823	0.0235849262795	yes	down	5.67	3.47	4.79	17.85	16.24	8.83	4.64333	14.3067
Os06g0633800	OsATL5	-	2.35854	1.23789	7.05145301843E-5	0.00358675752341	yes	up	309.29	249.22	278.61	107.92	148.66	89.48	279.04	115.353
Os06g0637800		-	0.00345462655512	-8.17725	4.27427834731E-7	3.65793988927E-5	yes	down	0	0	0	4.04	32.71	14.03	0	16.9267
Os06g0656000		-	3.54881	1.82733	0.00151344973229	0.0424000988919	yes	up	3.73	4.68	6.3	0.86	2.49	0.9	4.90333	1.41667
Os06g0678651		-	4.39888	2.13714	6.85688695666E-6	0.00045939183499	yes	up	1.22	1.56	2.25	0.24	0.54	0.46	1.67667	0.413333
Os06g0684900	OsFbox322	-	0.017197	-5.8617	5.2459720922E-8	5.3022758444E-6	yes	down	0.28	0.04	0.06	1.78	1.78	13.35	0.126667	5.63667
Os06g0696600	OsXTH12	-	17.7792	4.15212	9.11419217244E-8	8.86799552911E-6	yes	up	37.03	18.47	24.32	0.38	3.02	0.57	26.6067	1.32333
Os06g0698000		-	0.185689	-2.42904	2.42620551633E-9	2.93258212126E-7	yes	down	0.73	0.72	0.62	4.76	6.76	5.99	0.69	5.83667
Os06g0698300	OsPP2C59	-	0.337924	-1.56523	0.000626487988216	0.0217756109757	yes	down	4.87	4.65	7.05	8.5	22.54	17.78	5.52333	16.2733
Os06g0698600	OsEXO70G2	-	0.414014	-1.27225	1.27755853808E-5	0.000803149334035	yes	down	10.35	8.15	11.24	28.99	17.41	24.31	9.91333	23.57
Os06g0702100		-	219.43	7.77762	3.21997316742E-9	3.85230361239E-7	yes	up	4.16	6.76	8.45	0	0	0.08	6.45667	0.0266666666667
Os06g0713800	Amy2A*(RAmy2A)	-	7.75009	2.95421	0.000281393124611	0.0112600467219	yes	up	9.65	1.96	3.32	0.24	0.99	0.61	4.97667	0.613333
Os06g0719600		-	3.49015	1.80329	5.69349993445E-13	1.09431868822E-10	yes	up	136.96	97.22	97.32	31.92	27.28	34.26	110.5	31.1533
Os06g0721600		-	13.5371	3.75884	0.000194301136777	0.00842175112065	yes	up	3.21	1.99	4.51	0.21	0.59	0.6	3.23667	0.466667
Os06g0722100		-	0.00378113001778	-8.04697	1.5552574207E-13	3.17123750069E-11	yes	down	0.48	0	0	34.94	38.12	47.84	0.16	40.3
Os06g0722201		-	0.0139411133718	-6.16451	0.000209176551145	0.00891814717783	yes	down	0	0	0	0.11	0.13	0.26	0	0.166667
Os06g0722300		-	0.492935	-1.02053	0.00149662	0.0420794834063	yes	down	10.26	11.44	10.54	24.95	25.86	15.53	10.7467	22.1133
Os06g0722450		-	0.345118	-1.53484	1.09118128866E-5	0.000689679515846	yes	down	25.93	12.28	17.03	59.66	48.19	48.6	18.4133	52.15
Os06g0722650		-	0.382027	-1.38826	1.44965463455E-6	0.000111818919492	yes	down	17.05	18.73	18.62	51.88	52.47	34.81	18.1333	46.3867
Os06g0723900		-	0.374259	-1.41789	0.000171371388483	0.00761077213737	yes	down	10.83	11.68	11.33	31.77	17.65	40.52	11.28	29.98
Os06g0725900	OsFtsH1	-	0.451129	-1.14839	2.07486596351E-5	0.00123173498679	yes	down	115.89	71.01	88.06	228.21	196.48	227.84	91.6533	217.51
Os07g0102150		-	44.9723	5.49096	0.000856718383112	0.0276329977518	yes	up	0.75	2.97	0.72	0	0	0.12	1.48	0.04
Os07g0120100		-	137.63	7.10465	1.28947214857E-8	1.4195695968E-6	yes	up	23.24	5.92	22.55	0	0.18	0.19	17.2367	0.123333
Os07g0125000	OsPR1b	-	0.0015904199526	-9.29638	6.09433113992E-7	5.03190038381E-5	yes	down	0	0	0	2.46	0.83	31.53	0	11.6067
Os07g0125600		-	0.0015904199526	-9.29638	6.09433113992E-7	5.03190038381E-5	yes	down	0	0	0	2.46	0.83	31.53	0	11.6067
Os07g0126401		-	0.0015904199526	-9.29638	6.09433113992E-7	5.03190038381E-5	yes	down	0	0	0	2.46	0.83	31.53	0	11.6067
Os07g0129300	OsPR1	-	0.153659	-2.7022	0.00091641706182	0.0290392752468	yes	down	29.48	6.68	7	58.5	30.66	179.3	14.3867	89.4867
Os07g0131375		-	0.00802696649753	-6.96093	7.03887434926E-6	0.000468905013113	yes	down	0.05	0	0	2.42	0.47	4.08	0.0166666666667	2.32333
Os07g0134400		-	0.438635	-1.18891	0.000976130899909	0.0305190579626	yes	down	5.71	4.97	5.29	13.47	7.97	15.23	5.32333	12.2233
Os07g0151800		-	4.01796	2.00646	0.00175383160579	0.0472708015221	yes	up	9.63	4.91	15.17	1.48	3.29	2.53	9.90333	2.43333
Os07g0156200	prx99	-	225.815	7.819	1.48295732107E-8	1.60990121397E-6	yes	up	2.71	2.53	5	0	0	0	3.41333	0
Os07g0158900	OsFbox341	-	7.87448	2.97718	1.73329277755E-48	4.51599803787E-45	yes	up	90.19	82.9	87.75	10.39	10.73	8.75	86.9467	9.95667
Os07g0159200		-	36.5672	5.19248	7.02979685049E-11	1.07423802501E-8	yes	up	48.59	24.84	24.93	1.61	0.07	0.74	32.7867	0.806667
Os07g0168900		-	3.37511	1.75493	0.00138962959237	0.0398354820435	yes	up	7.94	18.6	21.08	4.52	5.7	4.14	15.8733	4.78667
Os07g0170200		-	0.375145	-1.41448	0.000235335041122	0.00976702898984	yes	down	41.39	22.8	20.15	105.13	62.04	85.4	28.1133	84.19
Os07g0190000	OsDXS	-	0.0840946231131	-3.57184	8.97951845906E-7	7.18637298111E-5	yes	down	0.45	0.41	0.84	4.21	2.44	13.46	0.566667	6.70333
Os07g0195350		-	0.0993985816383	-3.33063	2.21515014938E-18	7.31592335956E-16	yes	down	0.68	1.14	1.27	23.08	8.15	11.9	1.03	14.3767
Os07g0217800		-	55.2381	5.78759	0.000470555709824	0.0172677008445	yes	up	0.63	0.6	0.91	0	0	0	0.713333	0
Os07g0221300		-	2.25679	1.17427	0.000621903249718	0.0216686616681	yes	up	8.89	10.71	13.22	3.81	5.58	4.6	10.94	4.66333
Os07g0251900		-	0.0884579	-3.49887	0.000143489750494	0.00655885216246	yes	down	0.46	0.14	0.38	2.6	0.45	8.23	0.326667	3.76
Os07g0255200		-	3.8754	1.95435	4.91038836097E-5	0.00262885152229	yes	up	4.27	5.98	8.04	0.78	2.11	2.35	6.09667	1.74667
Os07g0281700	AO	-	2.78429	1.47731	2.41987698803E-5	0.00141153471374	yes	up	9.64	8.71	14.78	3.02	4.65	4.2	11.0433	3.95667
Os07g0408400		-	0.176657	-2.50098	1.85006055336E-8	1.98091643451E-6	yes	down	12.1	5.3	6.71	62.09	34.33	36.87	8.03667	44.43
Os07g0413300		-	0.317689	-1.65431	1.5836311644E-6	0.000121354794686	yes	down	2.48	3.05	3.91	10.49	7.92	9.08	3.14667	9.16333
Os07g0482900		-	0.0336706457351	-4.89236	7.23550343882E-5	0.00366447775673	yes	down	0.54	0.64	0.18	9.52	0.21	29.4	0.453333	13.0433
Os07g0484600		-	2.12779	1.08936	0.00113344034171	0.0343385562955	yes	up	29.97	39.65	36.18	16.71	20.49	12.34	35.2667	16.5133
Os07g0486000	OsMSH4	-	113.745	6.82966	2.67801036259E-51	8.97095214177E-48	yes	up	48.1	82.88	76.91	0.48	0.94	0.5	69.2967	0.64
Os07g0492100		-	0.00893942770571	-6.8056	1.37822755955E-23	7.51582745206E-21	yes	down	0	0.04	0.15	6.82	6.9	6.75	0.0633333333333	6.82333
Os07g0514400		-	3.86111	1.94902	0.00147287129973	0.0415112489271	yes	up	0.81	1.01	1.52	0.32	0.35	0.17	1.11333	0.28
Os07g0534100		-	0.263257	-1.92546	0.00140534250313	0.0401876540925	yes	down	0.89	0.34	0.67	1.88	1.51	3.61	0.633333	2.33333
Os07g0538000		-	0.0357853396537	-4.80449	4.61252611037E-5	0.00250949245388	yes	down	1.73	0.83	0.18	7.97	1.91	66.04	0.913333	25.3067
Os07g0538300		-	0.122435	-3.02991	0.000278812464607	0.0111759	yes	down	4.7	1	1.44	19.31	4.21	33.91	2.38	19.1433
Os07g0542232		-	0.0382704843858	-4.70762	0.00166602303061	0.0456918994675	yes	down	0.08	0	0.04	0.48	0.17	2.62	0.04	1.09
Os07g0550900		-	0.0894771	-3.48234	0.000555329058295	0.0197003193464	yes	down	0.76	0.21	0.14	1.78	0.85	9.45	0.37	4.02667
Os07g0561101		-	48.1037	5.58808	0.00128712636823	0.0377170578466	yes	up	0.05	0.53	1.66	0	0.04	0	0.746667	0.0133333333333
Os07g0564500		-	5.94655	2.57205	0.000973661361418	0.0304825	yes	up	2.88	0.63	1.51	0.14	0.32	0.37	1.67333	0.276667
Os07g0605400		-	6.21941	2.63678	0.00068841411072	0.0234458724958	yes	up	40.59	9.09	26.49	1.22	6.12	4.53	25.39	3.95667
Os07g0621600		-	0.331746	-1.59185	0.00134418844728	0.0387008913088	yes	down	13.56	6.89	7.06	38.95	14.88	33.74	9.17	29.19
Os07g0654450		-	0.0817951359361	-3.61184	0.000521400031634	0.0187520081929	yes	down	15.06	5.74	5.35	57.33	11.7	239.51	8.71667	102.847
Os08g0112000		-	7.35201	2.87814	8.15111945917E-10	1.03878043586E-7	yes	up	3.02	5.93	5.68	0.49	0.91	0.45	4.87667	0.616667
Os08g0112700	MADS26	-	2.24106	1.16418	0.000995180022133	0.0308929465483	yes	up	12	8.75	11.15	5.91	3.28	4.86	10.6333	4.68333
Os08g0122700		-	519.146	9.02	4.79606332174E-12	8.33058435789E-10	yes	up	15.04	16.98	28.08	0	0	0	20.0333	0
Os08g0122800		-	11256.4	13.4585	4.13370922966E-52	2.03295260261E-48	yes	up	193.24	216.4	190.79	0.06	0.03	0	200.143	0.03
Os08g0124000		-	2.95791	1.56458	0.000856691781255	0.0276329977518	yes	up	9.54	10.34	13.28	1.88	3.92	5.23	11.0533	3.67667
Os08g0129200	OsCSP2	-	2.26715	1.18088	0.000686791565034	0.0234418856019	yes	up	182.55	147.61	157.78	45.6	79.3	83.71	162.647	69.5367
Os08g0137600		-	0.0112218527181	-6.47755	1.60896789321E-7	1.46235225302E-5	yes	down	0.16	0	0	4.74	2.96	7.94	0.0533333333333	5.21333
Os08g0156600		-	4.13558	2.04809	0.000717602858139	0.0240730606874	yes	up	9.93	9.44	20.15	1.7	5.37	2.1	13.1733	3.05667
Os08g0165300		-	145.39	7.18379	1.20173977538E-6	9.42461404445E-5	yes	up	1.65	3.7	2.07	0	0	0	2.47333	0
Os08g0186200		-	0.0173908	-5.84553	0.000487162932813	0.0177383285894	yes	down	0	0	0.04	1.88	0.18	4.29	0.0133333333333	2.11667
Os08g0189300	GLP8-4	-	102.471	6.67908	7.51237273829E-5	0.00379650061078	yes	up	2.74	0.54	3.09	0	0	0	2.12333	0
Os08g0198900	OsWRKY118	-	2.996	1.58304	9.95671455408E-7	7.86111109692E-5	yes	up	9.32	8.21	12.82	2.7	3.81	3.33	10.1167	3.28
Os08g0201500		-	7.33818	2.87542	1.8928565188E-5	0.0011410178023	yes	up	3.8	2	8.71	0.86	0.75	1.71	4.83667	1.10667
Os08g0203201		-	0.0960307553737	-3.38036	5.6380561985E-7	4.70486760849E-5	yes	down	7.04	4.31	3.12	50	19.23	88.7	4.82333	52.6433
Os08g0211750		-	11.6307	3.53986	1.89001453928E-5	0.0011410178023	yes	up	8.05	6.9	4.9	1.28	0.52	0.19	6.61667	0.663333
Os08g0224800		-	0.464377	-1.10663	0.0012018467951	0.0358550960539	yes	down	12.44	12.52	15.06	29.03	18.71	37.64	13.34	28.46
Os08g0227900		-	205.314	7.68169	1.77091950308E-6	0.000134389292646	yes	up	0.14	0.78	0.96	0	0	0	0.626667	0
Os08g0240000		-	0.262498	-1.92962	0.000581073580986	0.0204674572373	yes	down	3.94	1.95	1.88	14.74	9.25	5.3	2.59	9.76333
Os08g0320400		-	0.310671	-1.68654	0.000434159288507	0.0160324427657	yes	down	8.67	5.48	6.92	21.17	11.13	34.5	7.02333	22.2667
Os08g0331000		-	0.0811922777061	-3.62251	0.000276644941103	0.0111270106757	yes	down	15.62	11.08	35.19	79.71	41.02	684.26	20.63	268.33
Os08g0335200		-	3.74606	1.90537	0.000995994182716	0.0308929465483	yes	up	8.02	6.42	6.19	0.47	2.32	1.1	6.87667	1.29667
Os08g0347000		-	0.0309725437762	-5.01287	0.000683743014825	0.0233718512458	yes	down	0	0.2	0.18	3.72	1.03	8.33	0.126667	4.36
Os08g0352100		-	0.0569022927846	-4.13537	4.78228849172E-6	0.000329823184831	yes	down	0.72	0.5	0.36	8.99	2.02	17.09	0.526667	9.36667
Os08g0353700		-	0.0105114241814	-6.5719	0.000448912687203	0.0165252018873	yes	down	0	0	0	2.01	0.52	6.47	0	3
Os08g0364900		-	0.317086	-1.65705	0.00165982795914	0.0455752995478	yes	down	4.17	1.28	2.15	6.68	5.92	9.74	2.53333	7.44667
Os08g0369800	OsCCD8d	-	0.0870307188495	-3.52233	0.000904590887268	0.0287033176124	yes	down	0.31	0.14	0.51	2.07	0.36	8.52	0.32	3.65
Os08g0388900		-	0.0785119429125	-3.67094	0.0012975845747	0.0378917318706	yes	down	0.2	0	0.06	57.74	27.83	28.77	0.0866666666667	38.1133
Os08g0402500		-	8.20602	3.03668	0.000139908415044	0.00643276945955	yes	up	4.41	2.02	2.67	0.34	0.54	0.22	3.03333	0.366667
Os08g0430550		-	0.00393786426466	-7.98837	0.000152375796611	0.00691114130511	yes	down	0	0	0.06	20.32	1.51	0.19	0.02	7.34
Os08g0460650		-	11.342	3.50361	0.000870065046329	0.0279864955712	yes	up	36.92	9.95	13.46	0	2.89	2.29	20.11	1.72667
Os08g0469050		-	28.3734	4.82647	0.0018071937531	0.0484307272187	yes	up	0.7	0.63	0.68	0.09	0	0	0.67	0.03
Os08g0478466		-	0.139716	-2.83943	3.45433042291E-9	4.09093909529E-7	yes	down	3.37	2.01	2.04	10.14	6.35	12.98	2.47333	9.82333
Os08g0501700	OsWAK76	-	5.35212	2.42011	4.81343424151E-6	0.000330997711229	yes	up	2.82	2.84	4.95	0.37	0.9	0.69	3.53667	0.653333
Os08g0503700		-	2.56339	1.35805	1.44071173827E-6	0.000111495873104	yes	up	25.89	19.29	25.57	10.4	6.71	10.05	23.5833	9.05333
Os08g0520000	BTI-1	-	0.2061	-2.27859	9.94508553805E-7	7.86111109692E-5	yes	down	4.53	2.98	3.09	13.95	10.82	30.07	3.53333	18.28
Os08g0534200		-	0.433022	-1.20749	0.00149999699607	0.0421238677374	yes	down	17.67	14.51	36.36	65.3	47.49	54.13	22.8467	55.64
Os08g0556900	CP	-	53.6395	5.74522	0.000400693764567	0.0149615733843	yes	up	34	0.19	1.63	0.18	0.44	0	11.94	0.206667
Os08g0557900		-	0.170199	-2.55471	0.0015916564901	0.0441167293575	yes	down	57.76	11.65	21.09	138.73	47.16	341.81	30.1667	175.9
Os09g0129400	OsSTA219	-	0.455253	-1.13526	3.57012436149E-5	0.00201724930488	yes	down	20.81	18.21	22.5	30.25	26.06	34.45	20.5067	30.2533
Os09g0130500		-	11.1781	3.4826	5.78951493279E-6	0.000391234396712	yes	up	1.73	2.53	2.34	0.1	0.15	0.45	2.2	0.233333
Os09g0255400	IGPS	-	0.0779699063129	-3.68094	3.68997061579E-5	0.00207496692973	yes	down	5.37	2.15	0.58	27.05	9.13	62.95	2.7	33.0433
Os09g0284250		-	0.0962346437956	-3.3773	0.00131527512972	0.038218	yes	down	0.11	0.19	0.09	1.35	1.18	1.49	0.13	1.34
Os09g0304800		-	0.0971576758113	-3.36353	0.000575667709788	0.0203295664561	yes	down	7.65	5.59	1.24	40.99	5.51	98.66	4.82667	48.3867
Os09g0319701		-	0.000488107162089	-11.0005	1.32128390253E-16	3.52077116254E-14	yes	down	0	0	0	17.38	52.62	34.87	0	34.9567
Os09g0325366		-	75.1792	6.23226	0.000259795094947	0.0105396802447	yes	up	0.39	1.39	1.31	0	0	0	1.03	0
Os09g0327550		-	0.365772	-1.45098	0.000115119861902	0.00547554896904	yes	down	19.16	9.34	12.55	46.23	26.53	33.88	13.6833	35.5467
Os09g0327575		-	3381.65	11.7235	1.04263377386E-21	4.88974387264E-19	yes	up	14.43	18.45	15.46	0	0	0	16.1133	0
Os09g0328066		-	0.0512075551462	-4.2875	1.57055690319E-26	1.18799963945E-23	yes	down	0.32	0.28	0.34	5.06	6.62	8.02	0.313333	6.56667
Os09g0328332		-	0.0657812	-3.92618	3.00864215824E-6	0.000214436626044	yes	down	1.55	0.4	1.2	6.61	6.32	8.27	1.05	7.06667
Os09g0328600		-	0.00743257	-7.07192	1.94135850711E-5	0.00116426894202	yes	down	0	0	0	1.52	0.22	0.97	0	0.903333
Os09g0328800		-	0.000356534918314	-11.4537	4.7099951002E-20	1.72569804851E-17	yes	down	0	0	0	34.28	18.74	26.05	0	26.3567
Os09g0344500	ZRP4	-	6.19108	2.63019	0.000198131382553	0.00852473906327	yes	up	114.86	29.85	24.97	7.49	13.72	5.19	56.56	8.8
Os09g0344800		-	0.404196	-1.30687	5.34369959961E-5	0.00280323069153	yes	down	16.71	10.25	14.58	31.24	24.66	41.69	13.8467	32.53
Os09g0345700		-	0.3725	-1.42469	0.000351466713946	0.0134665734891	yes	down	7.16	4.81	5.41	21.97	10.26	14.27	5.79333	15.5
Os09g0356000	OsRLCK266	-	2.05413	1.03853	8.78001720635E-5	0.00434351526312	yes	up	11.06	11.79	11.8	6.57	4.68	4.6	11.55	5.28333
Os09g0365450		-	4.18974	2.06686	3.19042142181E-8	3.28123648772E-6	yes	up	2.35	1.79	2.33	0.41	0.62	0.47	2.15667	0.5
Os09g0379600	Oshox25	-	0.00164318561831	-9.24929	3.61815530163E-13	7.12959022419E-11	yes	down	0	0	0	4.82	6.1	4.62	0	5.18
Os09g0381300		-	0.0200145327315	-5.64281	3.93448706777E-40	5.42704630895E-37	yes	down	2.48	3.13	4.51	242.73	146.44	112.04	3.37333	167.07
Os09g0401000	OsMyb10	-	0.0563497699668	-4.14945	2.01317309882E-5	0.00120119328229	yes	down	0.63	0.4	0.81	4.89	1.61	26.37	0.613333	10.9567
Os09g0431200	OsGLR1.1	-	0.1508	-2.7293	1.52870574027E-5	0.000943332129041	yes	down	1.6	1.44	1.38	9.16	2.94	17.33	1.47333	9.81
Os09g0441700		-	7.39346	2.88625	4.79365304107E-5	0.00257222815012	yes	up	2.55	1.53	2.63	0.12	0.47	0.28	2.23667	0.29
Os09g0467700		-	0.00898858276902	-6.79769	0.00010367468908	0.00504370909593	yes	down	0	0	0	0.47	3.59	2.48	0	2.18
Os09g0472900		-	25.3069	4.66146	0.00162839399771	0.0449755133713	yes	up	2.1	1.13	4.31	0	0.29	0	2.51333	0.0966666666667
Os09g0482100	OsHSP82	-	2.73125	1.44956	1.47691177465E-13	3.03790387753E-11	yes	up	1772.54	1462.21	1569.6	596.25	496.21	635.81	1601.45	576.09
Os09g0482400	OsHsp80.2	-	0.284826	-1.81185	8.18689245838E-27	6.39914804188E-24	yes	down	306.33	304.93	287.38	919.86	971.32	941.47	299.547	944.217
Os09g0487600	OsPGL35	-	6.106	2.61023	9.8026228008E-8	9.42056155967E-6	yes	up	17.08	30.6	32.17	4.46	9.4	7.14	26.6167	7
Os09g0493600		-	0.457755	-1.12735	5.03060023254E-8	5.10660367328E-6	yes	down	17.23	16.07	16.92	35.07	34.79	38.9	16.74	36.2533
Os09g0497100		-	2.57321	1.36357	0.000305622675957	0.0120244062559	yes	up	2.23	2.14	1.93	0.58	0.9	0.9	2.1	0.793333
Os09g0508900		-	0.242501	-2.04394	7.55946045698E-6	0.000502158040385	yes	down	21.56	10.43	9.65	77.56	40.78	53.24	13.88	57.1933
Os09g0516451		-	319.73	8.32071	8.03238281327E-10	1.02924232016E-7	yes	up	2.35	3.05	1.52	0	0	0	2.30667	0
Os09g0517200		-	0.211282	-2.24276	0.000560014214119	0.0198365155693	yes	down	0.19	0.1	0.2	0.95	0.54	0.88	0.163333	0.79
Os09g0519150		-	0.263284	-1.92531	0.00162719371922	0.0449755133713	yes	down	2.9	2.72	2.8	12.02	4.1	16.51	2.80667	10.8767
Os09g0563700		-	0.225389	-2.14951	0.0012949749734	0.0378626784929	yes	down	1.56	0.71	0.77	6.43	1.42	5.49	1.01333	4.44667
Os09g0572000	OsERF#087	-	3.7189	1.89488	0.000214385814916	0.00905789725038	yes	up	11.93	9.48	9.08	2.75	1.38	4.17	10.1633	2.76667
Os10g0112600		-	2.05383	1.03832	0.000787545809701	0.0259006475339	yes	up	19.25	14.62	16.76	6.64	6.99	10.55	16.8767	8.06
Os10g0118200	ZRP4	-	98.2734	6.61873	9.81725034456E-6	0.000628974599261	yes	up	14.03	0.67	3.01	0	0.17	0	5.90333	0.0566666666667
Os10g0135833		-	0.00772143444606	-7.01692	2.95259012744E-6	0.000211083188715	yes	down	0.13	0	0	1.7	6.23	3.21	0.0433333333333	3.71333
Os10g0142600	OsWAK101	-	0.110475	-3.17821	0.000700795982794	0.0237127922086	yes	down	3.99	1.25	0.96	13.35	2.53	38.94	2.06667	18.2733
Os10g0158625		-	0.00181682820611	-9.10436	3.69727846691E-12	6.5186077271E-10	yes	down	0	0	0	37.83	29.45	18.22	0	28.5
Os10g0159300		-	0.0898890337793	-3.47571	0.00024892249646	0.0101513	yes	down	0.15	0	0.06	3.22	4.09	1.89	0.07	3.06667
Os10g0327000		-	0.168325	-2.57068	0.000962761030191	0.0301815286056	yes	down	1.41	0.72	0.69	4.56	1.37	10.62	0.94	5.51667
Os10g0341700	OsCslH1	-	2.01023	1.00736	0.00038186785372	0.0143271	yes	up	88.43	85.75	84.91	40.42	58.83	36.49	86.3633	45.2467
Os10g0361000		-	0.0392538091493	-4.67102	3.37287085984E-5	0.00192495231535	yes	down	3.94	0.97	1.12	12.3	6.09	137.12	2.01	51.8367
Os10g0380100	Os-THT2	-	0.0422269384066	-4.56569	0.00016186473353	0.00724344682547	yes	down	0.27	0.25	0.09	0.63	1.02	12.79	0.203333	4.81333
Os10g0409400	RD22	-	0.205641	-2.2818	2.30201636567E-5	0.00134949954396	yes	down	1027	640.5	538.75	5478.97	1419.51	3882.81	735.417	3593.76
Os10g0415400		-	2.98458	1.57753	1.4674262095E-7	1.3441280151E-5	yes	up	9.16	9.22	9.46	3.23	3.12	3.26	9.28	3.20333
Os10g0437500		-	18.779	4.23105	0.00185923694729	0.0494477734412	yes	up	1.26	10.53	0.73	0.14	0.42	0.14	4.17333	0.233333
Os10g0450800		-	0.0884298	-3.49932	1.02987543445E-5	0.000656237746262	yes	down	7.77	2.75	7.13	24.99	26.76	146.45	5.88333	66.0667
Os10g0467900		-	4.4631	2.15805	0.000104715032577	0.00507327024566	yes	up	1.95	1.12	1.29	0.21	0.48	0.25	1.45333	0.313333
Os10g0469100		-	0.419613	-1.25287	1.39484674541E-7	1.29792703703E-5	yes	down	3.78	3.82	4.41	9.5	7.9	9.76	4.00333	9.05333
Os10g0498300		-	16.1431	4.01285	4.08652555408E-6	0.000285193267017	yes	up	36.56	84.81	71.82	1.92	8.98	0.75	64.3967	3.88333
Os10g0502100		-	6.20553	2.63355	0.000312991976433	0.0122611212089	yes	up	7.52	6.51	8.25	1.04	2.16	0.4	7.42667	1.2
Os10g0506200	OsValRS3	-	0.347222	-1.52607	0.000994818893546	0.0308929465483	yes	down	1.86	1.3	1.93	4.19	2.72	7.3	1.69667	4.73667
Os10g0508700		-	0.298373	-1.74481	0.000760028748163	0.0253152189143	yes	down	6.75	2.94	4.48	24.28	9.27	13.15	4.72333	15.5667
Os10g0512400	CYP84A5	-	0.0442370873372	-4.4986	6.45613390753E-6	0.000433781902572	yes	down	1.75	0.6	0.44	10.2	2.61	49.04	0.93	20.6167
Os10g0530900	OsGSTU50	-	3.20562	1.6806	0.000254712457037	0.0103514	yes	up	14.7	10.63	14.19	2.2	4.96	4.97	13.1733	4.04333
Os10g0558900	RL14	-	202.95	7.66498	0.000205391706538	0.00878874110695	yes	up	0	5.83	10.11	0	0	0.09	5.31333	0.03
Os10g0560000		-	2.58599	1.37072	0.000389424558768	0.0145872467709	yes	up	46.77	48	41.99	12.75	29.16	9.92	45.5867	17.2767
Os10g0565500		-	36.2427	5.17962	0.00101966328029	0.0313930259223	yes	up	1.4	0.63	0.51	0	0.06	0	0.846667	0.02
Os11g0103100		-	0.398985	-1.3256	0.00155801767634	0.0434179952348	yes	down	4.07	3.37	4.86	9.43	5.85	13.87	4.1	9.71667
Os11g0106100		-	0.102174	-3.2909	5.05782745112E-5	0.00268936498642	yes	down	3.17	0.63	3.16	19.99	5.59	40.12	2.32	21.9
Os11g0106200		-	8.06738	3.0121	8.62131392621E-5	0.00428307606474	yes	up	28.2	146.48	187.28	8.51	19.45	16.73	120.653	14.8967
Os11g0113100	OsPP117	-	0.465718	-1.10247	0.00157063621472	0.0436890256215	yes	down	12.19	9.6	13.94	27.12	16.55	32.19	11.91	25.2867
Os11g0115400	LTP1	-	8.35473	3.06259	2.52012902343E-7	2.23842823752E-5	yes	up	151.55	212.03	263.91	98.8	120.31	39.86	209.163	86.3233
Os11g0116600	OsWRKY52	-	0.238135	-2.07015	0.000475528880516	0.0173686553259	yes	down	0.35	0.48	0.72	2.02	1.21	2.91	0.516667	2.04667
Os11g0118800		-	2.08045	1.0569	0.000226153291268	0.00943606499456	yes	up	15.36	11.96	13.23	4.93	7.5	6.65	13.5167	6.36
Os11g0119200	CYP714C3	-	171.959	7.42592	3.62122845612E-41	5.66094573784E-38	yes	up	9.5	10.76	9.49	0.07	0.07	0.04	9.91667	0.06
Os11g0120100		-	9.33536	3.22271	0.0013044270125	0.0380441654428	yes	up	8.24	1.01	1.93	0.13	0.38	0.64	3.72667	0.383333
Os11g0123033		-	0.367427	-1.44447	9.09196702451E-5	0.00448836915279	yes	down	11.97	11.86	11.91	36.91	39.54	19.5	11.9133	31.9833
Os11g0123250		-	4.29237	2.10177	5.31491101687E-6	0.000362294617542	yes	up	2.63	3.94	5.02	0.65	0.87	1.11	3.86333	0.876667
Os11g0126100		-	159.748	7.31965	2.7254669045E-7	2.4026117836E-5	yes	up	1.29	2.57	5.07	0	0.05	0	2.97667	0.0166666666667
Os11g0129600		-	0.425224	-1.2337	0.000344929543961	0.0132812034094	yes	down	6.39	5.87	6.04	17.71	9.35	15.62	6.1	14.2267
Os11g0129800		-	0.230274	-2.11858	3.86289212138E-8	3.93830249366E-6	yes	down	9.51	5.28	7	37.54	18.93	23.63	7.26333	26.7
Os11g0130900		-	0.0570826945299	-4.1308	0.00134665303847	0.0387008913088	yes	down	0.19	0	0.05	0.76	0.26	2.97	0.08	1.33
Os11g0131900	OsARAF3	-	2.08773	1.06194	0.00101651220943	0.0313634142092	yes	up	225.46	346.82	311.56	128.15	146.07	147.92	294.613	140.713
Os11g0133001		-	0.130643	-2.9363	0.000210084786593	0.00894061372198	yes	down	31.02	5.95	7.46	108.28	34.71	192.04	14.81	111.677
Os11g0139700		-	2.23881	1.16273	4.41699316164E-7	3.76632991445E-5	yes	up	2541.21	3227.1	2943.42	1408.17	1222.55	1213.81	2903.91	1281.51
Os11g0141550		-	97.2838	6.60413	1.62818600322E-10	2.34229040426E-8	yes	up	1.1	2.25	2.69	0.04	0.02	0	2.01333	0.02
Os11g0141800		-	898.604	9.81154	4.07787046635E-14	8.93663407153E-12	yes	up	32.71	76.84	52.2	0	0	0.17	53.9167	0.0566666666667
Os11g0145700		-	6.71258	2.74687	0.0011722595486	0.0351064037742	yes	up	2.31	1.77	2.47	0.25	0.64	0.08	2.18333	0.323333
Os11g0146000		-	37.7874	5.23984	0.000137920949567	0.00635943781256	yes	up	4.62	9.2	3.49	0	0.46	0	5.77	0.153333
Os11g0146100		-	140.663	7.1361	2.37754016892E-6	0.000176427023484	yes	up	2.27	0.84	0.89	0	0	0	1.33333	0
Os11g0146200		-	3394.2	11.7289	7.93839680915E-21	3.26574503119E-18	yes	up	33.42	16.32	23.73	0	0	0	24.49	0
Os11g0146300		-	88.1105	6.46124	1.57340364981E-5	0.000963309195415	yes	up	1.77	1.67	1.78	0	0	0	1.74	0
Os11g0146500		-	3.04846	1.60808	4.08875757187E-5	0.00225593591301	yes	up	6.54	6.26	5.91	1.93	1.35	2.8	6.23667	2.02667
Os11g0146800	RILIM15B	-	3.00497	1.58735	0.000183832056797	0.00804207244819	yes	up	8.36	6.09	7.18	1.76	2.31	4.02	7.21	2.69667
Os11g0147800		-	3.518	1.81475	0.000185349552565	0.00807855326782	yes	up	25.55	36.89	34.13	4.51	13.37	6.1	32.19	7.99333
Os11g0152400		-	0.178869	-2.48303	1.24213728766E-8	1.38042072314E-6	yes	down	1.12	1.2	1.26	7.32	8.04	5.05	1.19333	6.80333
Os11g0170900	OsBURP17	-	3.77532	1.9166	7.46701869817E-8	7.41924243447E-6	yes	up	408.95	332.15	287.76	68.53	117.04	98.54	342.953	94.7033
Os11g0179400		-	0.219325	-2.18886	3.98611952449E-5	0.00222548849357	yes	down	0.51	0.48	0.4	2.87	0.84	1.8	0.463333	1.83667
Os11g0186050		-	0.00188832242488	-9.04868	3.20847909823E-10	4.39974423242E-8	yes	down	0	0	0	7.66	25.17	8.56	0	13.7967
Os11g0186200	OsALDH3H2	-	0.448907	-1.15551	0.000135282323055	0.00628165384813	yes	down	309.49	200.15	181.78	519.97	439.54	557.38	230.473	505.63
Os11g0189900		-	13.8767	3.79459	3.09066980363E-46	6.58846511138E-43	yes	up	78.84	76.87	67.58	7.18	4.64	6.48	74.43	6.1
Os11g0197600		-	3.09195	1.62852	4.44820577511E-5	0.00242572040048	yes	up	17.18	31.75	33.71	8.6	11.04	8.07	27.5467	9.23667
Os11g0198200		-	16.5904	4.05228	9.80714765295E-7	7.7955188242E-5	yes	up	6.78	2.24	2.69	0.06	0.28	0.34	3.90333	0.226667
Os11g0199801		-	97.4172	6.6061	7.63249624152E-5	0.00384891192188	yes	up	2.77	0.76	0.79	0	0	0	1.44	0
Os11g0203400		-	222.205	7.79575	2.85271271464E-8	2.97303379758E-6	yes	up	7.87	3.45	4.01	0	0	0	5.11	0
Os11g0204100		-	76.5528	6.25838	2.99574726527E-68	7.02472776232E-64	yes	up	68.64	79.51	82.68	0.98	1.23	0.9	76.9433	1.03667
Os11g0205300		-	8.36688	3.06469	0.000299310402633	0.0118237243413	yes	up	2.74	5.71	4.13	0.61	0.51	0.43	4.19333	0.516667
Os11g0205800	Fbox-14	-	0.304987	-1.71318	7.29165593857E-10	9.60573259008E-8	yes	down	4.92	4.79	5.02	20.6	12.48	15.05	4.91	16.0433
Os11g0206000		-	39135.7	15.2562	8.8385845382E-36	1.03627984418E-32	yes	up	350.79	286.73	261.5	0	0	0	299.673	0
Os11g0222000	OsCRR4	-	2.33025	1.22049	5.29088976688E-5	0.00278175054133	yes	up	2.42	2.56	2.81	1.05	1.19	1.03	2.59667	1.09
Os11g0225300	Os11gRGA5	-	14.5678	3.86471	7.78930328295E-24	4.34884220671E-21	yes	up	8.85	7.25	7.98	2.25	1.16	2.57	8.02667	1.99333
Os11g0226201		-	4.49183	2.1673	0.000348641917274	0.0133802034667	yes	up	25.94	21.12	20.34	5.19	1.49	9.2	22.4667	5.29333
Os11g0226400		-	1895.04	10.888	7.3912110459E-19	2.5118334466E-16	yes	up	7.94	6.65	8.94	0	0	0	7.84333	0
Os11g0226700		-	464.558	8.85971	2.15929883123E-14	5.01320775184E-12	yes	up	10.12	4.08	5.38	0.04	0	0	6.52667	0.0133333333333
Os11g0227100		-	5.49009	2.45683	1.41098504906E-13	2.92798127571E-11	yes	up	64.87	39.54	34.97	6.17	8.66	6.9	46.46	7.24333
Os11g0227250		-	0.286491	-1.80344	0.00080548722418	0.0264166012864	yes	down	2.84	1.33	4.94	13.65	7.21	10.21	3.03667	10.3567
Os11g0228201		-	0.0036080383792	-8.11457	7.73319316871E-19	2.59050923733E-16	yes	down	0.07	0.06	0.12	19.78	5.33	46.15	0.0833333333333	23.7533
Os11g0228600		-	0.000696855740287	-10.4869	6.3731875365E-12	1.0829338735E-9	yes	down	0	0.01	0	12.19	4.38	43.36	0.00333333333333	19.9767
Os11g0228800		-	0.00083157251836	-10.2319	1.13227506168E-13	2.39195656948E-11	yes	down	0.02	0	0	11.52	2.45	10.31	0.00666666666667	8.09333
Os11g0229000		-	0.0017904608451	-9.12545	1.9955339228E-29	1.67118839128E-26	yes	down	0.06	0.03	0.03	48.48	50.85	35.26	0.04	44.8633
Os11g0229100		-	0.000723472619728	-10.4328	3.82325299206E-17	1.09331048062E-14	yes	down	0	0	0	4.52	3.21	4.09	0	3.94
Os11g0229500	RPR1*	-	0.000701101376155	-10.4781	1.83461809286E-33	2.04856950759E-30	yes	down	0.08	0.07	0.05	119.4	22.71	227.29	0.0666666666667	123.133
Os11g0229700		-	72.8286	6.18643	2.54804295381E-5	0.0014789371095	yes	up	3.25	1.62	1.06	0	0.07	0	1.97667	0.0233333333333
Os11g0233400		-	0.0425244	-4.55556	1.20979704697E-9	1.52518983626E-7	yes	down	0.65	1.34	7.46	51.13	93.52	35.87	3.15	60.1733
Os11g0234100		-	3.72054	1.89551	6.54623613055E-10	8.72174380826E-8	yes	up	20.93	25.69	23.36	13.19	26.52	19.05	23.3267	19.5867
Os11g0257800		-	2.73928	1.4538	6.61564659223E-5	0.00339396984705	yes	up	9.66	7.81	5.51	2.94	3.75	2.12	7.66	2.93667
Os11g0412484		-	3.14902	1.6549	0.00172420050194	0.0467948814467	yes	up	31.82	73.75	44.21	10.58	25.08	14.1	49.9267	16.5867
Os11g0427800	OsLTP1.14	-	13.5279	3.75787	0.00126345615409	0.0371728774871	yes	up	1.98	1.27	3.33	0	0.35	0.12	2.19333	0.156667
Os11g0432800		-	3.42911	1.77783	4.2853013101E-5	0.00234780444908	yes	up	4.51	3.13	3.32	1.36	0.86	0.83	3.65333	1.01667
Os11g0438400		-	0.0645985711904	-3.95235	4.33483859143E-52	2.03295260261E-48	yes	down	1.95	1.51	1.56	34	25.49	24.06	1.67333	27.85
Os11g0453600		-	0.0581585347025	-4.10387	0.000551261358762	0.0195856478812	yes	down	0.27	0	0.11	1.46	2.54	2.3	0.126667	2.1
Os11g0461200		-	50.5171	5.6587	0.0012521586888	0.0368867702181	yes	up	0.5	0.62	1.12	0	0	0	0.746667	0
Os11g0474800	OsKS8	-	0.0233964616418	-5.41757	2.64730483303E-6	0.000194543859092	yes	down	4.41	1.67	0.63	34.5	5.22	244	2.23667	94.5733
Os11g0475500		-	1726.71	10.7538	7.37573104861E-18	2.27570417577E-15	yes	up	30.88	41.74	30.25	0	0	0	34.29	0
Os11g0480000		-	1175.77	10.1994	1.51335779019E-12	2.77240053298E-10	yes	up	1.8	7.76	11.01	0	0	0	6.85667	0
Os11g0481150		-	0.100676	-3.31221	3.11665835657E-8	3.21949435257E-6	yes	down	0.1	2.29	4.11	3.38	3.06	3.07	2.16667	3.17
Os11g0481301		-	59.7398	5.90062	0.000357433982789	0.0136062815948	yes	up	3.01	2.62	1.76	0	0	0	2.46333	0
Os11g0481500		-	286.049	8.16012	4.1309166684E-9	4.81919726155E-7	yes	up	8.66	9.51	4.09	0	0	0	7.42	0
Os11g0484300	OsMCM2	-	66.3529	6.05209	1.54821653801E-6	0.000119029933114	yes	up	14.24	19.76	15.88	0.02	0.74	0	16.6267	0.253333
Os11g0484450		-	590.51	9.20582	1.09402533017E-12	2.03601587041E-10	yes	up	3.36	5.26	5.85	0	0	0	4.82333	0
Os11g0485200		-	46.5625	5.5411	1.96962385757E-30	1.77637345523E-27	yes	up	6.63	5.52	5.51	0.09	0.16	0.11	5.88667	0.12
Os11g0485500		-	1595.66	10.6399	2.12948068168E-16	5.61058342751E-14	yes	up	34.81	70.76	41.85	0	0	0	49.14	0
Os11g0488500		-	0.4026	-1.31258	0.000106997884382	0.00514137989932	yes	down	7.12	5.87	4.22	16.86	13.72	10.35	5.73667	13.6433
Os11g0490300		-	41.7721	5.38447	0.000221578582479	0.00926166877105	yes	up	1.68	1.8	1.72	0	0.11	0	1.73333	0.0366666666667
Os11g0490800	ABCI7	-	2.56317	1.35793	0.00013367677718	0.00625969594967	yes	up	16.14	13.98	15.57	6.63	6.77	3.7	15.23	5.7
Os11g0491400		-	0.286802	-1.80187	0.00108598700949	0.0332011856395	yes	down	77.64	24.59	28.86	213.29	93.38	148.25	43.6967	151.64
Os11g0492300		-	0.0127497345542	-6.29339	0.000502801467803	0.0182748372567	yes	down	0	0	0	0.54	0.09	0.61	0	0.413333
Os11g0493700		-	188.297	7.55687	8.94271847304E-8	8.73740856143E-6	yes	up	0.94	0.81	1.76	0	0	0	1.17	0
Os11g0494100		-	1216.37	10.2484	6.73601087219E-20	2.39322301427E-17	yes	up	7.06	13.92	10.89	0.01	0	0.01	10.6233	0.00666666666667
Os11g0503400		-	319.131	8.31801	1.18278751356E-10	1.72268226121E-8	yes	up	1.58	1.44	1.4	0	0	0	1.47333	0
Os11g0508600	11N3	-	3.84085	1.94143	0.00013402033461	0.00625969594967	yes	up	17.88	37.58	35.59	4.04	11.35	6.7	30.35	7.36333
Os11g0516400		-	2.15246	1.10599	2.92127120288E-6	0.000209482839255	yes	up	33.89	24.19	27.67	13.64	15.45	13.4	28.5833	14.1633
Os11g0517400		-	30.1063	4.91199	0.00134674942675	0.0387008913088	yes	up	0.57	0.48	0.56	0.05	0	0	0.536667	0.0166666666667
Os11g0518900		-	39.0355	5.28671	4.19566310779E-59	3.27947014049E-55	yes	up	18.22	15.78	16.53	0.51	0.43	0.32	16.8433	0.42
Os11g0521000	OsGELP111	-	86.1774	6.42924	3.37394089987E-5	0.00192495231535	yes	up	0.92	0.88	1.68	0	0	0	1.16	0
Os11g0559200	Xa21*	-	0.118554	-3.07638	4.17374738161E-5	0.00229742259041	yes	down	0.52	0.33	0.28	2.43	0.97	5.98	0.376667	3.12667
Os11g0562100	OsIAS	-	51.455	5.68524	3.12125528691E-33	3.32683251012E-30	yes	up	114.37	145.09	125.48	2.05	0.75	2.44	128.313	1.74667
Os11g0564800		-	149.761	7.22652	2.66585474715E-6	0.000194740274037	yes	up	0.57	0.17	0.19	0	0	0	0.31	0
Os11g0565300	OsWAK120	-	0.00334388388614	-8.22426	2.30645020724E-8	2.41446209418E-6	yes	down	0	0.09	0	9.06	1.34	6.36	0.03	5.58667
Os11g0567800		-	0.00206487330245	-8.91973	7.3607215233E-10	9.64254519552E-8	yes	down	0	0	0	4.29	0.91	3.96	0	3.05333
Os11g0569300		-	6.84307	2.77464	0.000156945352715	0.00706374582688	yes	up	1.3	0.55	1.07	0.16	0.05	0.21	0.973333	0.14
Os11g0569600		-	0.000284217543568	-11.7807	6.35193448322E-21	2.70811839449E-18	yes	down	0.02	0	0	44.53	20.35	28.02	0.00666666666667	30.9667
Os11g0570000		-	0.000421583785954	-11.2119	5.64072114894E-18	1.78742257056E-15	yes	down	0	0	0	12.55	4.7	7.69	0	8.31333
Os11g0571900		-	3.7479	1.90608	3.44999506086E-9	4.09093909529E-7	yes	up	47.82	67.24	67.96	13.63	19.45	18.21	61.0067	17.0967
Os11g0572500	OsRFP	-	0.45843	-1.12523	5.41078549385E-9	6.1891467827E-7	yes	down	66.52	59.98	58.34	210.58	162.22	167.66	61.6133	180.153
Os11g0572800	JMJ710	-	3.2657	1.70739	0.00176692445187	0.0475144626972	yes	up	1.69	1.84	2.82	0.39	0.72	0.8	2.11667	0.636667
Os11g0574333		-	0.000241849711791	-12.0136	7.28936432208E-22	3.56100633309E-19	yes	down	0	0	0	46.32	30.07	25.44	0	33.9433
Os11g0575600	OsLOX10	-	0.010205	-6.61458	1.34359847192E-24	8.5151460995E-22	yes	down	0.06	0.18	0.26	19.47	7.29	19.52	0.166667	15.4267
Os11g0575900	OsSTA263	-	0.392229	-1.35023	0.000132163347713	0.00621061791686	yes	down	2.11	4.13	2.17	6.59	8.21	6.25	2.80333	7.01667
Os11g0576400	Os_F0247	-	20.2999	4.3434	8.75561865874E-10	1.10978649691E-7	yes	up	5.34	12.94	10.25	0.23	0.34	0.97	9.51	0.513333
Os11g0578000		-	0.187684	-2.41362	2.90418604713E-5	0.00166912398576	yes	down	2.23	1.72	1.11	12.14	3.6	10.28	1.68667	8.67333
Os11g0578700		-	150.806	7.23655	2.03347432648E-8	2.15759907156E-6	yes	up	2.23	2.22	2.69	0	0.04	0	2.38	0.0133333333333
Os11g0579300		-	0.174637	-2.51757	0.000762445717185	0.0253237813347	yes	down	0.5	0.31	0.36	2.4	0.57	4.23	0.39	2.4
Os11g0579600	OsFbox613	-	0.00360898708265	-8.11419	9.754933057E-11	1.44774319781E-8	yes	down	0	0	0.06	6.86	6.06	6.29	0.02	6.40333
Os11g0587600	OsABCG48	-	0.0967845184506	-3.36908	0.00113847139326	0.0344464718717	yes	down	5.35	1.97	1.57	16.41	2	71.9	2.96333	30.1033
Os11g0588300	OsGSTT1	-	0.390737	-1.35573	0.00184472168253	0.0491555440155	yes	down	54.46	29.19	30.89	104.9	57.05	130.18	38.18	97.3767
Os11g0588600	Xa39	-	0.000483447074997	-11.0144	1.41299526591E-29	1.22716022186E-26	yes	down	0	0.05	0	31.31	56.27	29.78	0.0166666666667	39.12
Os11g0590400		-	0.00274128933064	-8.51093	3.82585030766E-11	6.06164620705E-9	yes	down	0	0	0	1.34	1.06	1.32	0	1.24
Os11g0590700		-	0.0161728900084	-5.95028	8.93905970724E-25	5.8225558632E-22	yes	down	0.18	0.02	0.07	4.86	5.49	5.13	0.09	5.16
Os11g0593100	Os_F0718	-	0.0814789475354	-3.61743	0.000955857452731	0.0300444524078	yes	down	0.11	0.11	0	1.06	0.87	0.71	0.0733333333333	0.88
Os11g0593700	OsFbox620	-	0.315873	-1.66258	0.000869447192935	0.0279864955712	yes	down	0.92	0.7	0.92	1.81	2.25	3.82	0.846667	2.62667
Os11g0597500		-	0.108524	-3.20391	8.26054149144E-12	1.3935355211E-9	yes	down	1.2	2.19	1.48	4.2	2.14	4.31	1.62333	3.55
Os11g0598200		-	0.17047	-2.55241	2.99355465927E-7	2.61924862706E-5	yes	down	5.24	3.08	3.77	31.81	10.23	32.37	4.03	24.8033
Os11g0598300		-	0.13021	-2.94109	0.000353840732207	0.0134955235183	yes	down	6.68	3.51	4.24	35.31	4.44	69.66	4.81	36.47
Os11g0598500		-	0.0547718804643	-4.19042	7.06796907529E-5	0.00358737677157	yes	down	3.07	0.36	0.42	27.33	2.39	38.69	1.28333	22.8033
Os11g0602400		-	0.168848	-2.5662	4.33679131436E-5	0.00237047597973	yes	down	0.68	0.6	0.33	2.15	1.3	3.6	0.536667	2.35
Os11g0602500		-	0.288413	-1.79379	6.39461092824E-7	5.22464221799E-5	yes	down	37.75	26.09	44.46	101.9	108.8	162.16	36.1	124.287
Os11g0602550		-	2584	11.3354	2.8673933374E-20	1.12062510615E-17	yes	up	118.64	84.6	114.48	0	0	0	105.907	0
Os11g0604900		-	0.109363	-3.19281	6.44836162048E-14	1.38722597834E-11	yes	down	3.53	3.62	2.67	35.31	15.76	38.1	3.27333	29.7233
Os11g0605100		-	0.000140703551571	-12.7951	3.63563576342E-46	7.10433525137E-43	yes	down	0	0.04	0.02	176.16	134.33	120.11	0.02	143.533
Os11g0605300		-	0.000312178788734	-11.6453	3.17104023557E-21	1.42995620161E-18	yes	down	0	0	0	28.74	18.52	24.22	0	23.8267
Os11g0605500	ACX2	-	0.338112	-1.56443	0.00166905508977	0.0457215803739	yes	down	172.47	79.98	71.38	473.21	199.64	274.87	107.943	315.907
Os11g0605600		-	129.723	7.01929	5.14208858591E-7	4.33729623205E-5	yes	up	1.66	4.61	3.35	0.14	0	0	3.20667	0.0466666666667
Os11g0605800		-	0.0325324247381	-4.94198	3.9362944372E-9	4.61510841289E-7	yes	down	0.63	0.27	0	8.22	9.89	7.34	0.3	8.48333
Os11g0606300		-	0.0650250815732	-3.94286	1.21520614695E-16	3.27532976321E-14	yes	down	0.87	0.57	0.59	8.53	11.33	10.77	0.676667	10.21
Os11g0606400		-	0.115973	-3.10815	0.000230564170775	0.00960301818917	yes	down	0.09	0.63	0.79	3.17	7.46	2.04	0.503333	4.22333
Os11g0606500		-	5.89634	2.55982	1.89012563933E-6	0.000142972761667	yes	up	26.16	30.51	29.4	3.35	8.35	2.54	28.69	4.74667
Os11g0607000		-	0.0605929831472	-4.04471	4.53771211086E-6	0.000313878499373	yes	down	0.12	0	0.13	0.89	1.49	1.73	0.0833333333333	1.37
Os11g0608000		-	0.393321	-1.34622	0.000462222300436	0.0169884807569	yes	down	7.01	3.61	3.61	13.55	9.84	14.13	4.74333	12.5067
Os11g0611100		-	74.9373	6.22761	7.80856917775E-5	0.0039208380867	yes	up	1.48	2.27	1.59	0	0	0	1.78	0
Os11g0611600		-	2.53384	1.34133	8.11006947414E-6	0.00053269753249	yes	up	38.03	24.87	30.35	15	10.38	11.29	31.0833	12.2233
Os11g0614500	OspPLAIIiota	-	3.2967	1.72102	1.36241625644E-8	1.48592087429E-6	yes	up	19.33	16.08	19.32	6.85	4.98	9.74	18.2433	7.19
Os11g0615300		-	223.476	7.80398	4.79537110861E-9	5.51209103558E-7	yes	up	5.73	4.16	5.72	0	0	0	5.20333	0
Os11g0615750		-	0.0282587516614	-5.14516	0.00120565012603	0.0359228587105	yes	down	0	0	0.13	1.37	2.76	1.16	0.0433333333333	1.76333
Os11g0615800	RAD51A1	-	0.143278	-2.80311	7.70502347582E-6	0.000510381625662	yes	down	1.71	0.67	2.61	15.7	6.08	14.75	1.66333	12.1767
Os11g0615900		-	2184.62	11.0932	8.55759138951E-17	2.3607877705E-14	yes	up	4.65	11.78	16.84	0.03	0	0	11.09	0.01
Os11g0616900		-	1040.74	10.0234	3.94969684538E-20	1.47010224329E-17	yes	up	7.35	10.14	11.01	0.02	0	0	9.5	0.00666666666667
Os11g0617800		-	13.2311	3.72586	1.20883893111E-6	9.44868803187E-5	yes	up	3.14	4.84	6.23	0.44	0.11	0.57	4.73667	0.373333
Os11g0618300		-	0.125531	-2.99388	2.63075345703E-7	2.32786935147E-5	yes	down	0.33	0.25	0.37	3.25	2.06	2.11	0.316667	2.47333
Os11g0618500		-	317.64	8.31125	3.23962894441E-11	5.16775912363E-9	yes	up	2.88	2.42	3.12	0.05	0	0	2.80667	0.0166666666667
Os11g0618700		-	8.0714	3.01282	0.000369772678206	0.0139851605343	yes	up	12.03	6.26	4.48	0.46	0.21	2.04	7.59	0.903333
Os11g0618850		-	56.4955	5.82006	8.1972871896E-36	1.01167467005E-32	yes	up	8.78	11.28	9.45	0.26	0.11	0.18	9.83667	0.183333
Os11g0621825		-	507.638	8.98766	1.01206287435E-12	1.89854898726E-10	yes	up	3.35	2.48	3.27	0	0	0	3.03333	0
Os11g0622200		-	847.302	9.72673	2.96254559744E-14	6.81065997201E-12	yes	up	4.68	4.93	5.72	0	0	0	5.11	0
Os11g0629100		-	0.187205	-2.41731	0.000215943914184	0.00907467534715	yes	down	1.74	0.96	0.5	6.63	2.45	7.37	1.06667	5.48333
Os11g0629400		-	9.37151	3.22828	0.000607048070565	0.0212141135718	yes	up	2.79	6.55	3.27	0.16	0.89	0.3	4.20333	0.45
Os11g0629500		-	0.283061	-1.82082	8.87852241818E-6	0.000575117326475	yes	down	15.46	11.5	10.35	53.35	24.35	53.94	12.4367	43.88
Os11g0630300		-	0.115603	-3.11275	2.54422687482E-9	3.05946543526E-7	yes	down	1.72	0.66	0.85	11.55	4.78	9.42	1.07667	8.58333
Os11g0631900		-	4.18151	2.06402	8.39724943214E-5	0.00419844567024	yes	up	1.47	2.12	1.51	0.34	0.55	0.3	1.7	0.396667
Os11g0636600		-	0.46771	-1.09631	7.82737259698E-6	0.000515573202322	yes	down	16.98	14.7	16.09	38.11	31.42	27.59	15.9233	32.3733
Os11g0639300		-	0.00283280485901	-8.46355	7.05499833046E-11	1.07423802501E-8	yes	down	0	0	0	2.42	1.67	2.31	0	2.13333
Os11g0639400		-	0.0150695	-6.05222	0.000160601919972	0.00720067767003	yes	down	0	0	0	1.73	1.8	1.82	0	1.78333
Os11g0639600		-	0.000192787807151	-12.3407	5.37332870539E-22	2.68083371942E-19	yes	down	0	0	0	20.44	9.82	23.25	0	17.8367
Os11g0640300		-	0.00106644545394	-9.87297	3.15497706155E-14	7.1826269045E-12	yes	down	0	0	0	3.67	3.59	1.83	0	3.03
Os11g0641200	Os_F0723	-	3.51945	1.81535	5.35703758709E-11	8.37447829199E-9	yes	up	53.54	69.28	66.67	16.8	21.33	17.99	63.1633	18.7067
Os11g0648400		-	3.5769	1.83871	5.26678827655E-12	9.08094987476E-10	yes	up	13.78	12.42	12.1	3.74	3.1	3.76	12.7667	3.53333
Os11g0649300		-	252.271	7.97883	2.35282674775E-9	2.85862354445E-7	yes	up	2.98	2.53	1.91	0	0	0	2.47333	0
Os11g0655900	OsGRX23	-	0.101664	-3.29812	3.64111963094E-12	6.51760413938E-10	yes	down	8.57	4.97	5.21	39.75	61.54	85.56	6.25	62.2833
Os11g0656201		-	59.4573	5.89378	0.00134503926378	0.0387008913088	yes	up	2.79	0.49	2.3	0	0	0	1.86	0
Os11g0660400	OsWD40-191	-	138.068	7.10923	1.01330669758E-51	3.96017145859E-48	yes	up	23.88	33.74	34.9	0.13	0.11	0.1	30.84	0.113333
Os11g0660500	OsTCTP	-	0.430734	-1.21513	5.50907971242E-6	0.000373359566984	yes	down	3509.94	2745.97	2967.69	8571.71	5212.7	7685.14	3074.53	7156.52
Os11g0661000		-	2.28972	1.19517	8.61329868685E-6	0.0005610367803	yes	up	20.12	16.26	16.32	9.13	6.12	9.34	17.5667	8.19667
Os11g0661101		-	1607.67	10.6508	1.60764958019E-17	4.71222187575E-15	yes	up	6.53	9.19	9.4	0	0	0	8.37333	0
Os11g0661800		-	0.000565123508317	-10.7891	3.31461679365E-14	7.40232849468E-12	yes	down	0	0	0	10.92	4.87	27.45	0	14.4133
Os11g0661900		-	0.0021239581858	-8.87903	3.07062354519E-11	4.93171585693E-9	yes	down	0.06	0	0	7.14	5.13	15.11	0.02	9.12667
Os11g0664000	OsRLCK343	-	194.768	7.60561	3.06962737664E-7	2.67582499461E-5	yes	up	2.83	0.86	1.11	0	0	0	1.6	0
Os11g0664500		-	0.00113871667912	-9.77838	5.83477838367E-15	1.42520539915E-12	yes	down	0	0	0	5.84	3.88	4.77	0	4.83
Os11g0664800		-	5.70535	2.51232	8.41428500034E-6	0.000551135667522	yes	up	4.86	5.07	6.2	0.57	0.52	1.52	5.37667	0.87
Os11g0665600		-	4.96198	2.31091	0.000106934764461	0.00514137989932	yes	up	21.83	7.35	14.71	2.34	2.22	4.32	14.63	2.96
Os11g0668650		-	0.0238081824088	-5.3924	4.39138109003E-9	5.09769778119E-7	yes	down	1.73	0.83	2.07	24.3	5.44	100.14	1.54333	43.2933
Os11g0671100		-	0.0914865299483	-3.4503	5.39812491222E-12	9.23946212166E-10	yes	down	41.55	22.86	13.1	375.61	197.99	281.29	25.8367	284.963
Os11g0674400		-	0.0397558541853	-4.65269	1.66623629908E-24	1.02819934151E-21	yes	down	0.21	0.44	0.41	8.37	9.97	7.02	0.353333	8.45333
Os11g0674932		-	0.222234	-2.16985	6.12084879608E-5	0.00316838373994	yes	down	5.46	8.23	8.79	48.52	12.82	39.93	7.49333	33.7567
Os11g0676200		-	0.219107	-2.19029	0.000134275536811	0.00625969594967	yes	down	2.23	3.78	3.15	20.32	5.2	16.58	3.05333	14.0333
Os11g0676650		-	0.00764808956721	-7.03068	4.37493625502E-26	3.20587125762E-23	yes	down	0.1	0.18	0.15	23.11	14.26	16.75	0.143333	18.04
Os11g0677101		-	0.13277	-2.913	3.81436790111E-9	4.49462878961E-7	yes	down	9.3	14.57	14.06	134.24	41.58	108.61	12.6433	94.81
Os11g0681400	OsRLCK352	-	4.24718	2.08651	0.000136295344977	0.00630372691198	yes	up	3.93	2.04	2.96	0.89	0.35	0.83	2.97667	0.69
Os11g0684100	OsWRKY125	-	0.0269751595616	-5.21222	5.31443957835E-25	3.77631192948E-22	yes	down	0.27	0.09	0.27	8.13	5.14	10.24	0.21	7.83667
Os11g0684700		-	0.000172717968603	-12.4993	7.14113525141E-23	3.64027131544E-20	yes	down	0	0	0	28.24	13.76	29.09	0	23.6967
Os11g0685100		-	0.0767068917754	-3.7045	4.07624278781E-14	8.93663407153E-12	yes	down	0.23	0.4	0.35	3.03	2.94	5.4	0.326667	3.79
Os11g0685300		-	0.00400005476118	-7.96576	1.33433073831E-8	1.4620897889E-6	yes	down	0	0	0	4.3	2.47	6.54	0	4.43667
Os11g0685400		-	0.0594030112059	-4.07332	4.8911003838E-16	1.27434903222E-13	yes	down	0.23	0.16	0.16	3.2	2.05	4.35	0.183333	3.2
Os11g0686400	OsWRKY41	-	0.214057	-2.22393	2.69399680571E-6	0.000196072833364	yes	down	5.38	2.82	3.77	11.05	7.21	19.62	3.99	12.6267
Os11g0686500		-	0.193209	-2.37177	2.85152289941E-6	0.000205108467694	yes	down	4.89	1.94	2.63	18.05	8.49	21.29	3.15333	15.9433
Os11g0687200		-	397.488	8.63477	3.3688666109E-7	2.92579826515E-5	yes	up	4.16	0.21	9.34	0	0.04	0	4.57	0.0133333333333
Os11g0687800		-	377.687	8.56105	6.57323647337E-11	1.01405146095E-8	yes	up	1.1	1.55	1.86	0	0	0	1.50333	0
Os11g0689100	Pik	-	0.000384207331026	-11.3458	8.10385130959E-20	2.83622700535E-17	yes	down	0	0	0	10.41	6.38	10.2	0	8.99667
Os11g0691280	OsRLCK353	-	136.285	7.09048	0.000169314725206	0.00754802469841	yes	up	2.33	0.11	0.5	0	0	0	0.98	0
Os11g0691300		-	0.00438440684926	-7.8334	2.97146410813E-10	4.1229504066E-8	yes	down	0.17	0.16	0	16.77	1.62	44.83	0.11	21.0733
Os11g0692000		-	0.00244599089601	-8.67537	6.79507059761E-10	9.0021248838E-8	yes	down	0	0	0	1.1	0.53	1.9	0	1.17667
Os11g0692500		-	0.000281538729984	-11.7944	9.42873497469E-20	3.25138832973E-17	yes	down	0	0	0	46.6	17	27.63	0	30.41
Os11g0693800		-	273.828	8.09713	2.87353370642E-7	2.52365138135E-5	yes	up	1.03	1.25	5.67	0	0	0	2.65	0
Os11g0694500		-	0.00451969865344	-7.78956	8.21695670162E-8	8.11529820778E-6	yes	down	0	0	0	1.56	0.46	1.52	0	1.18
Os11g0695000		-	0.000480119730623	-11.0243	4.95785598921E-18	1.59255842591E-15	yes	down	0	0	0	11.16	5.1	8.44	0	8.23333
Os11g0695800	MRKc	-	0.00489020463417	-7.67589	6.02239539116E-31	5.8841312303E-28	yes	down	0.09	0.06	0.09	17.26	6.44	25.79	0.08	16.4967
Os11g0695900		-	0.0211522099362	-5.56305	1.03254045881E-31	1.05269744429E-28	yes	down	0.19	0.21	0.31	13.19	6.65	13.92	0.236667	11.2533
Os11g0699532		-	742.927	9.53708	3.91209514466E-12	6.84587455576E-10	yes	up	29.55	13.51	8.8	0	0	0	17.2867	0
Os11g0700100		-	66.9091	6.06413	0.00153233877179	0.0428269509652	yes	up	0.08	0.72	0.55	0	0	0	0.45	0
Os11g0701200	C00481	-	217.789	7.76679	3.48733158574E-5	0.0019800106139	yes	up	8.91	0.48	0.8	0	0	0	3.39667	0
Os11g0701700		-	0.00570313377807	-7.45403	5.25266428865E-5	0.00276785898662	yes	down	0	0	0	0.83	9.65	1.34	0	3.94
Os11g0704300	OsObgM	-	2.55025	1.35064	0.000876505329308	0.0281165163706	yes	up	3.82	2.54	3.18	1.24	0.96	1.57	3.18	1.25667
Os11g0704800	OsRhmbd18	-	0.204546	-2.2895	0.000658706936669	0.0225927646226	yes	down	0.81	0.53	0.79	2.36	1.83	6.09	0.71	3.42667
Os12g0100100	OsRBD1	-	0.301306	-1.7307	0.000690153884659	0.0234542296252	yes	down	15.09	6.07	7.03	42.24	17.42	33.66	9.39667	31.1067
Os12g0109200		-	2.60081	1.37896	0.0012151822685	0.0360237787788	yes	up	7.29	6.43	10.03	3.04	4.07	2.47	7.91667	3.19333
Os12g0112500	OsPP124	-	0.330192	-1.59862	0.0012883860009	0.0377170578466	yes	down	3.96	2.43	3.15	10.8	4.52	13.35	3.18	9.55667
Os12g0118400		-	0.00373555084782	-8.06446	9.64386131279E-8	9.30612773348E-6	yes	down	0	0	0	1.25	3.29	0.81	0	1.78333
Os12g0123700	NAC131	-	19.9894	4.32116	8.51465309725E-5	0.00423906795069	yes	up	37.7	1.53	4.07	0.33	1.22	0.49	14.4333	0.68
Os12g0130300		-	2.14155	1.09865	0.000515020429369	0.0186369043955	yes	up	4.08	4.95	5.93	1.95	2.48	2.38	4.98667	2.27
Os12g0159000		-	2.49735	1.3204	0.000734244505449	0.0245610547907	yes	up	27.16	37.97	34.26	8.97	16.08	14.62	33.13	13.2233
Os12g0179800	Sir2	-	0.439409	-1.18636	0.00121474652724	0.0360237787788	yes	down	15.67	9.38	13.04	30.48	18.27	36.34	12.6967	28.3633
Os12g0180800		-	0.469618	-1.09044	0.000147896853093	0.00673404525858	yes	down	10.39	11.16	16.46	23.86	25.57	28.31	12.67	25.9133
Os12g0204200		-	281.416	8.13656	4.54238950617E-10	6.12152250173E-8	yes	up	2.32	2.33	2.93	0	0	0	2.52667	0
Os12g0204600		-	166.915	7.38297	1.57247958492E-7	1.43474995279E-5	yes	up	1.41	0.99	0.74	0	0	0	1.04667	0
Os12g0209100		-	0.325978	-1.61715	2.15481298221E-7	1.92855761908E-5	yes	down	9.69	8.36	9.65	37.41	21.96	25.37	9.23333	28.2467
Os12g0209200	OsBBX30	-	0.110895	-3.17273	1.08842714866E-10	1.59515801306E-8	yes	down	1.21	0.95	0.84	14.52	6.05	7.46	1	9.34333
Os12g0209800		-	4.18151	2.06402	1.08794165232E-10	1.59515801306E-8	yes	up	77.12	65.89	66.37	151	46.47	57.69	69.7933	85.0533
Os12g0211500		-	163.938	7.357	1.28013428891E-7	1.20071475763E-5	yes	up	2.2	1.56	0.68	0.03	0	0	1.48	0.01
Os12g0211600		-	168.884	7.39989	5.48127563874E-5	0.00286898286725	yes	up	2.39	0.04	0.52	0	0	0.02	0.983333	0.00666666666667
Os12g0211900		-	174.743	7.44909	1.71429239154E-6	0.000130514423017	yes	up	20.85	5.17	6.37	0	0	0	10.7967	0
Os12g0212100		-	13.8303	3.78976	0.000572321280932	0.0202418728757	yes	up	5.87	0.52	0.7	0.16	0.2	0.23	2.36333	0.196667
Os12g0215950		-	0.0609815913607	-4.03548	5.25694869346E-6	0.000360439151792	yes	down	1.91	0.22	0.71	13.73	3.7	28.04	0.946667	15.1567
Os12g0216500		-	39.7466	5.31276	1.87255471144E-7	1.68235767925E-5	yes	up	2.59	4.19	6.93	0	0.27	0.82	4.57	0.363333
Os12g0217400		-	0.0754834656755	-3.7277	6.62901697278E-5	0.00339396984705	yes	down	0.18	0.24	0.51	2.62	0.91	9.99	0.31	4.50667
Os12g0217800		-	57.6991	5.85048	0.00146690261115	0.0413927789759	yes	up	0.64	1.2	3.1	0	0	0	1.64667	0
Os12g0218100		-	258.709	8.01519	5.16328208218E-7	4.33956277939E-5	yes	up	3.38	19.72	5.37	0	0	0	9.49	0
Os12g0218300	OsRALF-34	-	182.103	7.50861	8.93943515756E-6	0.000575881359916	yes	up	13.38	2.01	2.26	0	0	0	5.88333	0
Os12g0219700		-	12.8222	3.68057	0.000278773107705	0.0111759	yes	up	25.52	27.02	16.35	0	3.99	1.44	22.9633	1.81
Os12g0221400		-	7.2477	2.85752	6.18007663807E-5	0.00319199597106	yes	up	6.08	9.92	4.62	0.6	1.57	0.72	6.87333	0.963333
Os12g0221600	OsRALF-35	-	307.68	8.26529	1.7287838688E-7	1.55916357459E-5	yes	up	21.87	4.6	3.71	0	0	0	10.06	0
Os12g0221700		-	0.0349650622225	-4.83794	8.0088158911E-10	1.02924232016E-7	yes	down	0.65	0.16	0.1	16.95	8.1	9.1	0.303333	11.3833
Os12g0222900		-	0.144324	-2.79261	0.000394014458192	0.0147356380066	yes	down	3.13	0.69	0.47	9.13	2.55	13.28	1.43	8.32
Os12g0223000		-	0.167988	-2.57357	0.000113492773978	0.00542014675564	yes	down	2.49	0.95	0.65	10.13	3.5	10.27	1.36333	7.96667
Os12g0226400		-	11.0578	3.467	4.76898817303E-5	0.00256486246948	yes	up	2.12	2.98	3.55	0.38	0	0.37	2.88333	0.25
Os12g0228400		-	94.5991	6.56376	6.86954766735E-16	1.77015410167E-13	yes	up	2.24	3.04	3.15	0.08	0	0.02	2.81	0.0333333333333
Os12g0228500		-	96.0035	6.58502	1.41571434138E-17	4.20216273303E-15	yes	up	143.03	149.35	193.35	0.34	1.78	0.23	161.91	0.783333
Os12g0228900		-	2.37076	1.24535	2.01242768377E-5	0.00120119328229	yes	up	25.28	26.93	28.14	11.63	11.1	7.46	26.7833	10.0633
Os12g0235200		-	3.12516	1.64393	0.00133460719474	0.0385408917604	yes	up	52.6	43.59	41.21	6.34	17.71	19.63	45.8	14.56
Os12g0236800		-	65.3473	6.03006	2.23630197976E-5	0.00131756394782	yes	up	0.46	3.26	3	0	0.11	0	2.24	0.0366666666667
Os12g0239300		-	0.000682306245229	-10.5173	2.02690330027E-11	3.34710249915E-9	yes	down	0	0	0.04	6.32	81.12	15.79	0.0133333333333	34.41
Os12g0244000		-	0.00498376681397	-7.64855	8.69544242623E-8	8.53135688086E-6	yes	down	0	0	0	0.85	1.93	1.21	0	1.33
Os12g0244500		-	0.171521	-2.54354	6.46724020301E-18	2.02200420694E-15	yes	down	4.54	4.39	5.06	25.18	29.05	31.68	4.66333	28.6367
Os12g0244800		-	0.0077089365953	-7.01925	2.60346303898E-6	0.00019258234953	yes	down	0	0	0	0.41	0.23	0.58	0	0.406667
Os12g0245000		-	0.16798	-2.57364	9.86692327408E-8	9.4436524022E-6	yes	down	1.54	1.2	2.51	10.55	4.27	9.85	1.75	8.22333
Os12g0247700	OsJAC1	-	0.0866625222763	-3.52845	0.00054405109437	0.0194177383743	yes	down	8.29	0.43	4.6	12.38	100.14	32.28	4.44	48.2667
Os12g0250900		-	0.000351343211954	-11.4748	5.74577322076E-20	2.07280978852E-17	yes	down	0	0	0	14	18.16	11.35	0	14.5033
Os12g0254400		-	0.000160418956909	-12.6059	2.41840692031E-24	1.45408266345E-21	yes	down	0	0	0.03	82.1	85.76	58.62	0.01	75.4933
Os12g0254601		-	0.00153995315229	-9.3429	3.21909157849E-13	6.39698969695E-11	yes	down	0	0	0	4.7	4.2	7.05	0	5.31667
Os12g0254700		-	0.00492852517902	-7.66463	3.58621575802E-12	6.46870563922E-10	yes	down	0	0	0.04	2.69	2.48	2.22	0.0133333333333	2.46333
Os12g0254825		-	0.000247583467207	-11.9798	9.13989912651E-22	4.37390805342E-19	yes	down	0	0	0	18.67	26.8	18.05	0	21.1733
Os12g0255200		-	0.000302958869499	-11.6886	2.4236239244E-20	9.63246735648E-18	yes	down	0	0	0	18.36	23.1	13.22	0	18.2267
Os12g0255850		-	0.00811027935463	-6.94603	1.29749102995E-7	1.21214610204E-5	yes	down	0.08	0	0.1	5.2	25.76	2.3	0.06	11.0867
Os12g0256300		-	0.436309	-1.19658	0.000263814549495	0.0106842614354	yes	down	32.54	29.53	26.32	93.08	53.92	52.81	29.4633	66.6033
Os12g0256400		-	0.00283618174141	-8.46183	5.96992565668E-10	7.99935924134E-8	yes	down	0	0	0	5.14	2.33	2.33	0	3.26667
Os12g0256600		-	0.00899140350342	-6.79724	1.49574476241E-45	2.69797837953E-42	yes	down	0.46	0.2	0.22	37.71	19.75	28.71	0.293333	28.7233
Os12g0257400		-	36.5082	5.19015	1.0466095868E-14	2.47898466676E-12	yes	up	6.45	12.66	14.87	0.2	0.52	0.2	11.3267	0.306667
Os12g0257450		-	0.00593920499794	-7.39551	0.000284763336772	0.0113561487823	yes	down	0	0	0	2.05	46.01	3.07	0	17.0433
Os12g0258700	OsLAC29	-	0.0542473587905	-4.2043	0.00184434207051	0.0491555440155	yes	down	1.07	0.15	0.28	2.95	0.16	24.09	0.5	9.06667
Os12g0261250		-	0.000944356492348	-10.0484	3.02388123099E-13	6.06042657995E-11	yes	down	0	0	0	10.46	15.85	3.91	0	10.0733
Os12g0261300		-	0.186473	-2.42296	1.1319955003E-6	8.90743707599E-5	yes	down	5.96	4.57	7.45	41.48	38.29	13.96	5.99333	31.2433
Os12g0263200		-	0.435924	-1.19785	0.00150251264934	0.0421440420028	yes	down	14.78	7.59	8.4	22.71	23.2	28.67	10.2567	24.86
Os12g0263600		-	84.85	6.40684	3.69052554724E-24	2.16347833893E-21	yes	up	38.96	66.05	57.84	0.99	3.39	0.75	54.2833	1.71
Os12g0263800		-	0.0044282262081	-7.81906	2.53321814139E-48	5.94014321975E-45	yes	down	0.3	0.97	0.52	271.61	300.25	170.2	0.596667	247.353
Os12g0265400		-	0.251318	-1.99242	4.52455838895E-7	3.84407136459E-5	yes	down	0.48	0.77	0.93	3.95	4.4	4.54	0.726667	4.29667
Os12g0267064		-	0.100153	-3.31972	2.9836952578E-20	1.14696180492E-17	yes	down	3.8	2.09	2.31	22.91	20.39	18.46	2.73333	20.5867
Os12g0267500		-	0.00694035206685	-7.17078	4.11792878333E-7	3.53704439708E-5	yes	down	0	0	0	1.08	1.37	1.55	0	1.33333
Os12g0270100		-	0.4684	-1.09419	0.000650434277597	0.0224956244474	yes	down	5.01	3.77	5.6	10.13	8.48	12.99	4.79333	10.5333
Os12g0272500		-	0.00974597168947	-6.68098	0.000180566154856	0.0079142	yes	down	0	0	0	0.27	1.25	0.23	0	0.583333
Os12g0272800	NRTP1	-	3.44442	1.78426	4.75443511606E-5	0.00256291377096	yes	up	1.27	1.58	1.78	0.36	0.45	0.5	1.54333	0.436667
Os12g0273300		-	4.28601	2.09963	9.58667095705E-6	0.000615884513073	yes	up	3.13	3.7	3.94	0.59	0.52	1.54	3.59	0.883333
Os12g0275400		-	0.00213570226057	-8.87107	2.81595610964E-10	3.95397334222E-8	yes	down	0	0	0	4.1	7.78	2.72	0	4.86667
Os12g0278900		-	0.00654440796559	-7.25552	1.25660585218E-12	2.32016934077E-10	yes	down	0.11	0	0	6.29	3.12	8.16	0.0366666666667	5.85667
Os12g0280801		-	0.0071734923843	-7.12311	1.5421458503E-67	1.80808890218E-63	yes	down	0.19	0.2	0.28	32.88	36.06	33.15	0.223333	34.03
Os12g0281966		-	398.349	8.63789	2.59109111191E-11	4.21933996411E-9	yes	up	23.05	21.13	32.96	0	0	0	25.7133	0
Os12g0283300		-	0.00340680906516	-8.19736	1.65196564134E-7	1.49563483876E-5	yes	down	0	0	0	4	13.85	2.29	0	6.71333
Os12g0284800		-	3.17945	1.66878	0.000508557455533	0.0184314741496	yes	up	26.24	25.22	31.04	4.19	11.35	10.11	27.5	8.55
Os12g0288000	OsSTA278	-	15.4983	3.95404	5.23221547642E-5	0.00276329325916	yes	up	9.02	0.68	2.01	0.25	0.36	0.17	3.90333	0.26
Os12g0291000		-	2.90094	1.53652	4.95658621801E-7	4.19592022477E-5	yes	up	10.91	10.47	11.28	4.32	2.44	4.3	10.8867	3.68667
Os12g0295600		-	8.32711	3.05782	9.43319244607E-8	9.14045163917E-6	yes	up	3.08	3.31	4.2	0.37	0.25	0.67	3.53	0.43
Os12g0298600		-	2.41183	1.27013	1.31426277395E-6	0.000102046846975	yes	up	128.65	156.94	148.94	60.83	67.11	51.7	144.843	59.88
Os12g0406000		-	0.000349025878729	-11.4844	4.63224890382E-17	1.30869403067E-14	yes	down	0	0.05	0	38.26	210.9	27.93	0.0166666666667	92.3633
Os12g0407100		-	0.234247	-2.0939	8.39409983872E-13	1.60027030177E-10	yes	down	3.13	3.44	2.46	22.46	20.92	16.74	3.01	20.04
Os12g0410150		-	2.54871	1.34977	0.00170619155498	0.0464674631507	yes	up	10.56	4.01	5.55	3.83	3.47	2.91	6.70667	3.40333
Os12g0417000		-	0.000261533201868	-11.9007	1.94215896553E-21	8.92974227112E-19	yes	down	0.02	0	0	29.27	17.15	30.93	0.00666666666667	25.7833
Os12g0420000	OsSTA280	-	0.00238140290586	-8.71397	7.86946882418E-10	1.01950925115E-7	yes	down	0	0	0	2.99	3.28	9.76	0	5.34333
Os12g0425500		-	0.000589192305933	-10.729	1.00042204667E-17	3.04660994446E-15	yes	down	0	0	0	14.08	8.29	10.77	0	11.0467
Os12g0425800		-	0.357439	-1.48423	7.5289945305E-7	6.06692071291E-5	yes	down	49.75	64.04	52.77	134.43	186.35	159.03	55.52	159.937
Os12g0433700		-	15.4879	3.95307	0.000818561172396	0.0267332	yes	up	16.29	1.45	18.12	0.14	1.49	0.37	11.9533	0.666667
Os12g0441700		-	0.000251623317684	-11.9564	3.37472746746E-21	1.49309404499E-18	yes	down	0	0	0	22.31	13.9	25.44	0	20.55
Os12g0444500		-	0.350632	-1.51197	0.000742288234394	0.0247947532882	yes	down	4.33	7.49	9.54	15.19	26.74	18.37	7.12	20.1
Os12g0467700		-	8.7127	3.12312	0.0018151154005	0.0485320878294	yes	up	13.76	34.04	24.52	0.72	6.99	0.64	24.1067	2.78333
Os12g0468000		-	8.7127	3.12312	0.0018151154005	0.0485320878294	yes	up	13.76	34.04	24.52	0.72	6.99	0.64	24.1067	2.78333
Os12g0476200	SWEET13	-	3.38881	1.76078	8.49836319384E-5	0.00423906795069	yes	up	19.37	32.39	39.53	8.56	11.77	6.11	30.43	8.81333
Os12g0506500		-	0.123471	-3.01775	2.35567954207E-6	0.000175359776451	yes	down	0.77	0.53	0.82	3.74	2.61	10.21	0.706667	5.52
Os12g0518200	FCO9	-	0.111967	-3.15886	4.04342293194E-5	0.00224517531467	yes	down	2.85	2.49	5.82	19.82	9.18	69.92	3.72	32.9733
Os12g0532500		-	0.0250594172298	-5.3185	3.43315480963E-15	8.5642603331E-13	yes	down	0.08	0.93	0.41	16.77	16.43	14.83	0.473333	16.01
Os12g0539333		-	3.22929	1.69122	0.000135863623796	0.00629617809168	yes	up	4.54	7.07	8.27	1.06	1.05	1.89	6.62667	1.33333
Os12g0540000		-	4.89037	2.28994	5.3267635217E-8	5.36082737426E-6	yes	up	4.78	3.53	3.55	0.59	0.87	0.91	3.95333	0.79
Os12g0551900		-	2.76659	1.46811	0.000939043260861	0.0295962707311	yes	up	1.51	2.7	3.25	1.14	0.91	0.7	2.48667	0.916667
Os12g0555000	RSOsPR10	-	0.0751846131082	-3.73342	0.000341497713658	0.0132141582303	yes	down	70.18	34.46	34.04	287.87	33.77	1552.63	46.2267	624.757
Os12g0555200	RPR10b	-	0.0890278583514	-3.4896	0.000703647857543	0.0237749835901	yes	down	38.77	17.27	11.51	117.79	19.5	631.57	22.5167	256.287
Os12g0559100		-	8.42872	3.07531	0.000308410510014	0.0121137655767	yes	up	0.66	0.89	1.5	0.08	0.2	0.08	1.01667	0.12
Os12g0559200	OsLOX11	-	72.6275	6.18244	1.41321631474E-7	1.30982250452E-5	yes	up	24.19	22.66	24.74	0	0.87	0.06	23.8633	0.31
Os12g0561900		-	13.7619	3.7826	0.000645027509547	0.0223415806076	yes	up	1.73	3.84	6.58	0.05	0.75	0.05	4.05	0.283333
Os12g0563000	GPAT	-	36.4053	5.18608	0.000353234854106	0.0134955235183	yes	up	0.24	1.3	1.82	0	0.05	0.05	1.12	0.0333333333333
Os12g0563600		-	14.2148	3.82932	6.33497738353E-6	0.000426864611111	yes	up	12.82	14.36	15.57	0.45	2.28	0.18	14.25	0.97
Os12g0564800		-	182.214	7.50949	1.02194833525E-7	9.7413278509E-6	yes	up	0.54	0.64	1.13	0	0	0	0.77	0
Os12g0569500		-	0.302273	-1.72607	4.04070329967E-5	0.00224517531467	yes	down	173.9	118.57	87.04	287.58	400.68	557.26	126.503	415.173
Os12g0569700	OsHsp23.7	-	0.366129	-1.44958	2.07406261188E-5	0.00123173498679	yes	down	52.06	44.11	45.07	90.68	68.07	119.53	47.08	92.76
Os12g0578400		-	2.14001	1.09762	0.000300956362356	0.0118607155309	yes	up	15.43	20.28	22.37	10.34	8.5	7.48	19.36	8.77333
Os12g0580600		-	3.63942	1.86371	3.6240325927E-6	0.000253763176631	yes	up	5.91	3.45	3.44	3.14	0.68	1.89	4.26667	1.90333
Os12g0612300		-	0.401838	-1.31531	0.000873689838883	0.0280645931945	yes	down	6.27	5.42	5.75	15.01	8.19	19.78	5.81333	14.3267
Os12g0615300	OsWAK129	-	0.202618	-2.30317	0.00144895942979	0.0409851021339	yes	down	15.22	4.11	6.31	54.19	11.13	68.94	8.54667	44.7533
Os12g0628600	OsPR5	-	0.104881	-3.25317	0.000114685923085	0.00546599636263	yes	down	83.34	37.17	12.8	181.55	197.67	903.2	44.4367	427.473
Os12g0629600		-	0.118837	-3.07294	2.72506595254E-6	0.000197222442967	yes	down	1.21	0.54	0.86	3.83	3.65	10.95	0.87	6.14333
Os12g0635400		-	0.130241	-2.94075	0.000213703969387	0.00905789725038	yes	down	2.73	2.32	1.43	11.29	4.61	34.71	2.16	16.87
Os12g0639200		-	41.5398	5.37642	0.000941972291007	0.0296487359085	yes	up	0.26	1.11	0.48	0	0.04	0	0.616667	0.0133333333333

## Sheet: table S2-2
Supplementary table S2. The identified different expressed genes in J58, RX3 and RXN2 plants (RXN2 vs RX3).
Gene ID	Gene Name	Gene Description	FC(RXN2/RX3)	Log2FC(RXN2/RX3)	Pvalue	Padjust	Significant	Regulate	RXN2_1	RXN2_2	RXN2_3	RX3_1	RX3_2	RX3_3	RXN2	RX3
ENSRNA049466194	snoZ165	Small nucleolar RNA Z165	3.20807	1.68171	0.00329417502451	0.0221926741304	yes	up	2.81	3.44	2.58	1.07	0.98	0.96	2.94333	1.00333
ENSRNA049470712	MIR164	microRNA MIR164	10.3625	3.3733	0.00582679953079	0.0338971861406	yes	up	0.31	0.64	1.93	0	0.18	0.11	0.96	0.0966666666667
ENSRNA049472788	MIR1428	microRNA MIR1428	0.0923835114509	-3.43622	0.00530765558245	0.0316048541225	yes	down	0.12	0.05	0.05	1.68	0.68	0.21	0.0733333333333	0.856667
ENSRNA049473653	SNORD14	Small nucleolar RNA SNORD14	0.495389	-1.01337	1.57045561566E-7	5.72755790174E-6	yes	down	8.28	6.03	7.89	15.77	17.48	14.59	7.4	15.9467
Os01g0100400		-	95.431	6.57639	0.00244253687469	0.0177376103183	yes	up	0	1.1	0.66	0	0	0	0.586667	0
Os01g0102300	OsTLP27	-	6.5485	2.71117	4.77322009639E-6	0.000112941372681	yes	up	7.33	24.26	27.75	2.11	2.53	5.06	19.78	3.23333
Os01g0102850		-	0.458834	-1.12396	1.31721086405E-5	0.000266886508653	yes	down	21.7	15.69	13.26	42.57	35.59	38.54	16.8833	38.9
Os01g0102900	LIR1	-	0.435832	-1.19816	0.000162725535339	0.00211953942459	yes	down	7354.33	4874.83	3756.57	17972.8	11882.3	11066	5328.58	13640.4
Os01g0103000		-	0.497428	-1.00744	1.8107116755E-5	0.000348810089483	yes	down	64.8	61.42	49.49	157.95	115.75	105.35	58.57	126.35
Os01g0104900		-	6.30788	2.65715	1.40829538957E-5	0.000282042841315	yes	up	1.49	5.28	4.08	0.48	0.58	0.78	3.61667	0.613333
Os01g0106400		-	5.03533	2.33209	0.00999677030156	0.0498659798999	yes	up	2.91	0.65	1.03	0.25	0.53	0.2	1.53	0.326667
Os01g0110800		-	13.092	3.71062	1.29573855888E-5	0.000263858499316	yes	up	0.94	0.9	2.07	0.05	0.21	0.07	1.30333	0.11
Os01g0111100	OsCYP26-2	-	2.34879	1.23191	0.000279686510859	0.00323936816995	yes	up	10.96	18.58	12.03	6.21	6.33	6.68	13.8567	6.40667
Os01g0111800		-	3.55614	1.83031	0.000214591775098	0.00263385340154	yes	up	18.6	38.94	20.9	4.8	10.78	9.31	26.1467	8.29667
Os01g0111900	SIP34	-	3.92854	1.97399	9.31356813584E-6	0.000197535712329	yes	up	10.99	31.63	22.42	6.18	7.07	5.01	21.68	6.08667
Os01g0113300	OsRLCK3	-	0.426927	-1.22794	5.28977658491E-13	4.73328854996E-11	yes	down	7.8	7.32	8.17	20.96	19.94	17.75	7.76333	19.55
Os01g0113450		-	0.0278914182744	-5.16403	0.0045058610664	0.0279776365702	yes	down	0	0	0	0.4	0.21	0.21	0	0.273333
Os01g0113800		-	0.347999	-1.52285	4.83062705778E-6	0.000114077115903	yes	down	3.15	1.63	2.93	10.2	8	5.95	2.57	8.05
Os01g0114550		-	0.17666	-2.50096	0.000800995239411	0.00732267363805	yes	down	0.23	0.11	0.1	0.77	1.15	0.66	0.146667	0.86
Os01g0115600	OsRLCK11	-	0.351161	-1.50979	0.00965081927768	0.0486411720577	yes	down	19.38	2.94	5.5	34.64	29.35	18.9	9.27333	27.63
Os01g0117450		-	0.0300757141343	-5.05526	0.00745457601691	0.0404464948855	yes	down	0	0	0	0.14	0.34	0.24	0	0.24
Os01g0117900	OsUMAMIT1	-	4.77705	2.25612	0.000109945569365	0.00154222665923	yes	up	35.17	234.98	285.94	33.2	33.63	28.11	185.363	31.6467
Os01g0118300	SUI1	-	3.17142	1.66513	0.00241471762193	0.0175710010455	yes	up	1.26	2.43	1.25	0.65	0.66	0.36	1.64667	0.556667
Os01g0118600		-	8.67826	3.11741	0.000503813741457	0.00511469010948	yes	up	0.56	1.05	1.63	0.22	0.15	0.04	1.08	0.136667
Os01g0119100		-	11.8212	3.5633	2.25596025491E-5	0.000421848913356	yes	up	0.5	7	9.29	0.37	0.47	0.68	5.59667	0.506667
Os01g0122000	OsPR5	-	245.565	7.93996	1.56242913121E-6	4.30120246529E-5	yes	up	0.22	3.62	4.54	0	0	0	2.79333	0
Os01g0124000	RBBI2-1	-	0.1024	-3.28771	1.87064893891E-19	3.33594475848E-17	yes	down	14.41	16.27	12.87	98.28	136.53	219.65	14.5167	151.487
Os01g0124100	RBBI3-2	-	287.932	8.16958	2.10143557331E-11	1.48157316743E-9	yes	up	36.28	11.96	8.2	0	0.21	0	18.8133	0.07
Os01g0124200	RBBI3-1	-	0.359239	-1.47698	0.000280877242263	0.00325160656639	yes	down	266.91	166.64	119.99	338.03	572.27	741.75	184.513	550.683
Os01g0124401	RBBI3-3	-	13.8068	3.78731	5.34353312985E-12	4.10116167716E-10	yes	up	113.83	87.22	149.36	128.41	486.17	1034.71	116.803	549.763
Os01g0124700		-	0.432329	-1.2098	0.000424710350306	0.00446876361214	yes	down	157.56	78.22	114.5	201.11	372.24	303.89	116.76	292.413
Os01g0124900		-	97.0636	6.60086	5.80325357612E-6	0.000132904918774	yes	up	2.69	1.8	1.73	0	0	0	2.07333	0
Os01g0126401		-	4.15405	2.05452	0.00134362961474	0.0109831644915	yes	up	0.42	0.52	0.53	0.07	0.17	0.13	0.49	0.123333
Os01g0127450		-	0.0314207315354	-4.99214	0.00829335598962	0.0436404345446	yes	down	0	0	0	1.05	2.14	1.02	0	1.40333
Os01g0127700	OsRLCK19	-	0.135006	-2.8889	1.70513476345E-28	7.25519884527E-26	yes	down	3.73	1.93	2.56	15.85	18.12	16.24	2.74	16.7367
Os01g0128800	OsNTMC2T3	-	0.373274	-1.42169	3.68413816915E-14	3.75426063094E-12	yes	down	19.48	16.61	20.07	61.7	47.09	45.57	18.72	51.4533
Os01g0130400		-	11.9036	3.57332	0.000348667598482	0.00385953229848	yes	up	0.27	2.38	3.65	0.1	0.04	0.41	2.1	0.183333
Os01g0135900	Oshsp17.9B.	-	4.97796	2.31556	0.000139361575689	0.00187983108743	yes	up	26.69	182.91	167.81	21.18	29.76	31.95	125.803	27.63
Os01g0136600		-	0.00604584601108	-7.36984	1.55252136708E-10	9.50840927168E-9	yes	down	0	0.28	0	9.98	20.15	23.27	0.0933333333333	17.8
Os01g0136700		-	0.184799	-2.43597	0.00128086104522	0.0105914500272	yes	down	0.4	0.1	0.05	1.22	1	0.82	0.183333	1.01333
Os01g0137250	OsRLCK20	-	0.432737	-1.20844	0.00947069519027	0.0480327834482	yes	down	0.96	1.26	2.01	3.86	3.83	2.93	1.41	3.54
Os01g0137875		-	0.191811	-2.38224	0.00333120007431	0.0223985570841	yes	down	1.68	0.21	0.23	5.28	3.28	3.39	0.706667	3.98333
Os01g0138300		-	0.264771	-1.91719	0.0013148	0.0108160152035	yes	down	31.77	5.47	7.49	78.94	60.4	45.32	14.91	61.5533
Os01g0140100		-	9.11443	3.18815	0.00145133367401	0.0117057517778	yes	up	0.32	2.03	0.97	0.05	0.23	0.12	1.10667	0.133333
Os01g0140400	PLRRP	-	3.80479	1.92782	0.0034782013275	0.0231449538125	yes	up	0.65	1.7	2.56	0.62	0.54	0.25	1.63667	0.47
Os01g0141700	OsWD40-2	-	7.33384	2.87457	3.45207825556E-15	3.94921009114E-13	yes	up	9.58	6.47	9.18	2.24	0.96	1.48	8.41	1.56
Os01g0143900		-	0.245752	-2.02472	6.49944129572E-5	0.00100722651594	yes	down	13.49	4.63	4.71	31.89	44.18	20.18	7.61	32.0833
Os01g0144200		-	0.0457760493509	-4.44926	7.73069271222E-30	3.67632334018E-27	yes	down	3.73	1.55	1.38	57.91	45.68	51.76	2.22	51.7833
Os01g0144900		-	0.21948	-2.18784	1.8276065932E-15	2.14130157994E-13	yes	down	3.3	3.42	2.88	10.81	13.76	12.92	3.2	12.4967
Os01g0145200		-	0.498768	-1.00356	0.000833216875705	0.00754311641899	yes	down	6.26	4.95	4.3	11.11	10.83	9.99	5.17	10.6433
Os01g0145600		-	0.0162082170097	-5.94713	9.7958336222E-13	8.42476428508E-11	yes	down	0.35	0	0.1	8.66	9.12	10.2	0.15	9.32667
Os01g0146101		-	17.5284	4.13163	0.00027136185722	0.00315651756507	yes	up	1.8	2.12	2.74	0.27	0.12	0	2.22	0.13
Os01g0147900	OsTPI1	-	2.09687	1.06824	1.09891319615E-12	9.38448653039E-11	yes	up	812.46	927.7	895.49	464.4	473.96	433.59	878.55	457.317
Os01g0148100		-	4291.84	12.0674	7.36565682333E-24	2.15228042092E-21	yes	up	28.32	25.49	25.84	0	0	0	26.55	0
Os01g0148400		-	5244.24	12.3565	9.03810893474E-25	3.04446188881E-22	yes	up	23.86	26.48	22.58	0	0	0	24.3067	0
Os01g0148500		-	1772.59	10.7916	5.51628138523E-19	9.42157552365E-17	yes	up	19.72	14.81	15.68	0	0	0	16.7367	0
Os01g0148700		-	1436.81	10.4886	9.26625194412E-18	1.4045900525E-15	yes	up	17.43	10.93	16.01	0	0	0	14.79	0
Os01g0149350		-	7.00761	2.80892	7.3745275758E-26	2.59209300429E-23	yes	up	473.44	449.25	517.1	0.58	0.67	0.49	479.93	0.58
Os01g0149400		-	0.0443598	-4.4946	1.97224803258E-12	1.62145530625E-10	yes	down	5.18	0	2.59	70.76	103.86	98.92	2.59	91.18
Os01g0149500	PIT	-	0.31532	-1.66511	4.05110605087E-7	1.3065355725E-5	yes	down	0.65	0.42	0.51	2.12	1.64	1.57	0.526667	1.77667
Os01g0149700		-	0.10786	-3.21277	1.21618899627E-15	1.43884057203E-13	yes	down	0.17	0.26	0.25	2.52	2.23	2.16	0.226667	2.30333
Os01g0149800	OsMT2a	-	0.319343	-1.64682	3.21958577914E-12	2.56015127545E-10	yes	down	155.73	155.52	142.63	431.52	509.1	624.48	151.293	521.7
Os01g0149900		-	0.299236	-1.74065	3.82481641747E-15	4.31457081734E-13	yes	down	6.94	4.56	5.27	20.61	19.57	18.68	5.59	19.62
Os01g0150700		-	388.654	8.60234	5.51492618471E-11	3.65446734311E-9	yes	up	5.03	1.97	4.28	0	0	0	3.76	0
Os01g0150900		-	0.0243841567146	-5.35791	0.000435305334508	0.00456242881497	yes	down	0	0.15	0	1.26	3.11	2.98	0.05	2.45
Os01g0151600		-	0.366232	-1.44917	1.78708139984E-22	4.51480054065E-20	yes	down	24.41	20.6	24.94	71.07	67.78	65.28	23.3167	68.0433
Os01g0152050		-	0.00716592397326	-7.12463	6.25934467415E-6	0.000141479856833	yes	down	0	0	0	1.39	0.28	0.32	0	0.663333
Os01g0152300		-	2.93271	1.55223	5.97984164679E-10	3.42858391158E-8	yes	up	66.29	57.95	55.01	23.15	18.37	25.67	59.75	22.3967
Os01g0152600	OsRLCK24	-	5.74008	2.52107	4.86935441212E-9	2.42000927371E-7	yes	up	1.81	1.53	2.16	0.32	0.46	0.24	1.83333	0.34
Os01g0152850		-	7.94536	2.99011	6.85423513615E-54	7.22764194596E-51	yes	up	68.34	63.61	66.65	7.03	9.02	9.58	66.2	8.54333
Os01g0152900	OsFbox002	-	11.0698	3.46856	2.97739702082E-47	2.49002792917E-44	yes	up	80.84	64.76	69.73	7.87	6.45	7	71.7767	7.10667
Os01g0152950		-	2.28117	1.18978	7.00293271739E-5	0.00107223565148	yes	up	9.61	9.87	8.89	4.04	5.37	6.02	9.45667	5.14333
Os01g0153000		-	421.901	8.72076	2.33833775456E-11	1.62497723671E-9	yes	up	1.84	0.99	2.53	0	0	0	1.78667	0
Os01g0153050		-	0.202366	-2.30496	0.00458738910804	0.0283027	yes	down	0.26	0.76	0.04	2.22	2.01	1.55	0.353333	1.92667
Os01g0153700		-	2.63731	1.39907	0.00165387009426	0.0129433079691	yes	up	2.02	2.85	2.16	1.23	0.94	0.71	2.34333	0.96
Os01g0169800	FIB	-	2.60587	1.38176	0.000657032708728	0.00630029356519	yes	up	5.93	3.47	8.87	2.56	2.99	1.89	6.09	2.48
Os01g0171000	OsSERL5	-	4.14696	2.05206	0.0012075686392	0.0101164636292	yes	up	1.65	8.06	12.16	2.32	1.89	1.43	7.29	1.88
Os01g0174000	OsbZIP01	-	2.97101	1.57095	0.00145201703952	0.0117059	yes	up	5.07	8.89	13.86	2.46	3.57	3.67	9.27333	3.23333
Os01g0180300		-	2.9539	1.56262	0.00406805307029	0.0259638	yes	up	16.44	67.27	85.11	26.7	20.57	17	56.2733	21.4233
Os01g0183300		-	5.16412	2.36852	3.68369915169E-6	9.12571557977E-5	yes	up	1.54	2.21	1.9	0.3	0.59	0.28	1.88333	0.39
Os01g0186000	OsWRKY10	-	2.05337	1.03799	0.00986789960584	0.0493863328808	yes	up	9.8	11.28	10.15	3.52	5.02	7.76	10.41	5.43333
Os01g0186600		-	0.242702	-2.04274	0.000412493767676	0.00437055978482	yes	down	1.61	0.8	0.72	3.63	4.05	6.08	1.04333	4.58667
Os01g0189100		-	0.392058	-1.35086	5.2530705109E-6	0.000122150258007	yes	down	0.95	1.24	1.16	3.29	3.09	2.71	1.11667	3.03
Os01g0190000		-	0.423221	-1.24052	7.47418425547E-5	0.00112801114342	yes	down	60.17	39.64	27.76	117.81	103.11	103.09	42.5233	108.003
Os01g0190300	OsIAA2	-	2.06712	1.04762	0.00177316053607	0.0137087862548	yes	up	7.02	7.46	7.84	2.89	3.33	5.22	7.44	3.81333
Os01g0191200		-	11.441	3.51615	3.37350594438E-7	1.11772731788E-5	yes	up	16.32	164.41	177.86	10.17	9.18	14.49	119.53	11.28
Os01g0192500		-	3.66948	1.87557	0.00568471123876	0.0333263963437	yes	up	2.67	4.62	3.25	0.47	1.27	1.35	3.51333	1.03
Os01g0193500		-	0.473951	-1.07719	0.00042159040776	0.00444171683727	yes	down	3.96	2.71	3.02	8.48	6.23	7.2	3.23	7.30333
Os01g0196300	DPF	-	0.0242433145565	-5.36627	2.27122689532E-6	6.02011649095E-5	yes	down	0.31	0.3	0	13.28	4.75	4.11	0.203333	7.38
Os01g0201100		-	0.373866	-1.41941	0.0085778227103	0.0446720923756	yes	down	2.2	0.52	0.9	3.55	3.58	3.47	1.20667	3.53333
Os01g0203800		-	2.08142	1.05757	0.000244862165602	0.00290571236848	yes	up	4.67	6.23	5.63	2.51	3.07	3.14	5.51	2.90667
Os01g0206700	OsCIPK05	-	8.2067	3.0368	0.000481713251148	0.0049399541142	yes	up	0.61	2.82	4	0.95	0.4	0.16	2.47667	0.503333
Os01g0207400		-	3.20686	1.68116	0.00117492094285	0.00990453862602	yes	up	5.85	17.2	10.53	3.23	4.94	3.85	11.1933	4.00667
Os01g0210500		-	2.78417	1.47725	0.00778366345291	0.0417623673607	yes	up	6.77	15.8	13.22	1.94	5.91	6.05	11.93	4.63333
Os01g0214600	OsGELP2	-	6.10652	2.61035	1.83261744233E-5	0.000352190735569	yes	up	2	8.31	6.07	1.14	0.8	0.98	5.46	0.973333
Os01g0215000	OsGELP4	-	2.22329	1.1527	0.00415848745204	0.0263882250587	yes	up	5.12	3.48	4.55	1.81	1.72	2.74	4.38333	2.09
Os01g0215700	OsGELP6	-	38.0963	5.25158	0.00440472975574	0.0275613804866	yes	up	0.15	0.4	0.43	0	0	0	0.326667	0
Os01g0217000	OsTBL19	-	4.62246	2.20866	0.00111582261732	0.00952226502001	yes	up	0.97	2.83	2.55	0.22	0.71	0.61	2.11667	0.513333
Os01g0219300		-	8.85358	3.14626	6.63867276945E-6	0.000148805666061	yes	up	2.34	3.33	2.74	0.16	0.67	0.2	2.80333	0.343333
Os01g0220400		-	3.06602	1.61637	0.00297804862491	0.0206205693254	yes	up	36.45	17.82	14.64	6.31	7.03	11.8	22.97	8.38
Os01g0221700		-	5.75428	2.52464	0.000819896512063	0.00746432061076	yes	up	1.45	18.01	18.02	2.35	1.99	2.63	12.4933	2.32333
Os01g0221900		-	3.43869	1.78186	0.000417597443753	0.00441499163179	yes	up	2.36	5.84	4.77	0.95	1.22	1.85	4.32333	1.34
Os01g0222800		-	0.255964	-1.96599	1.74936018344E-14	1.86084353197E-12	yes	down	2.53	1.56	1.69	10.98	9.16	8.3	1.92667	9.48
Os01g0222900		-	0.30017	-1.73615	0.000544324506168	0.00544144758579	yes	down	0.37	0.33	0.16	0.99	0.96	0.72	0.286667	0.89
Os01g0223500	OsGELP13	-	3.54336	1.82512	6.19076380102E-20	1.17300464427E-17	yes	up	50.14	36.39	37.87	13.46	12.27	10.51	41.4667	12.08
Os01g0224700	YUCCA4	-	3.50165	1.80804	0.00985831613022	0.0493587409385	yes	up	3.61	1.5	4.7	1.43	1.35	0.23	3.27	1.00333
Os01g0226400		-	0.0781067163405	-3.67841	9.38530539402E-7	2.73913130832E-5	yes	down	0.08	0.12	0.34	1.85	4.53	1.03	0.18	2.47
Os01g0226500		-	0.284808	-1.81194	1.70998765021E-11	1.22337258055E-9	yes	down	6.19	3.59	4.85	22.04	17.01	17.05	4.87667	18.7
Os01g0227500		-	0.144759	-2.78828	6.94800410874E-16	8.55380424616E-14	yes	down	0.83	1.34	1.07	7.51	5.97	7.38	1.08	6.95333
Os01g0227700		-	0.00727444608203	-7.10295	3.76300143465E-24	1.17005222814E-21	yes	down	0	0.19	0.08	12.26	10.76	17.67	0.09	13.5633
Os01g0227800		-	71.9608	6.16914	1.08635412868E-29	5.06679743904E-27	yes	up	17.31	46.83	36.94	0.29	0.36	0.62	33.6933	0.423333
Os01g0229300	CCP1	-	0.44582	-1.16547	0.00213052719432	0.0159287	yes	down	2.81	1.31	1.38	5.34	4.33	3.4	1.83333	4.35667
Os01g0229400	RAC1	-	5.45875	2.44857	0.000243791506005	0.00289979175828	yes	up	2.73	12.8	15.15	2.09	1.26	2.64	10.2267	1.99667
Os01g0229900		-	2.39994	1.263	1.22392619708E-7	4.55274264689E-6	yes	up	12.42	17.43	15.75	8.22	6.34	5.91	15.2	6.82333
Os01g0231000	OsIAA3	-	2.35296	1.23448	1.02082255885E-5	0.000214726882219	yes	up	69.27	109.52	119.22	56.24	45.51	39.1	99.3367	46.95
Os01g0233100		-	5.9319	2.5685	0.00213057490977	0.0159287	yes	up	0.49	1.49	1.25	0.29	0.16	0.12	1.07667	0.19
Os01g0235350		-	0.222637	-2.16724	2.4949852808E-6	6.52760280639E-5	yes	down	0.79	0.46	0.31	2.22	2.56	2.2	0.52	2.32667
Os01g0238200		-	2.3391	1.22595	0.000667056102679	0.00636182133633	yes	up	36.93	56.5	37.25	4.66	8.52	15.01	43.56	9.39667
Os01g0239200	OsTPT1	-	4.61295	2.20569	0.000173286210518	0.00222483349058	yes	up	42.12	233.97	316.74	41.4	42.77	52.42	197.61	45.53
Os01g0247500	OsRLCK27	-	2.58048	1.36764	4.75133655886E-7	1.49849370042E-5	yes	up	9.85	10.46	11.59	4.04	3.8	5.32	10.6333	4.38667
Os01g0247600		-	0.00115734577946	-9.75496	3.04674801601E-13	2.87520543317E-11	yes	down	0	0	0	7.72	16.14	34.22	0	19.36
Os01g0248300		-	6.36916	2.6711	0.00117346462506	0.00989950703371	yes	up	1.75	16.42	18.27	0.74	0.99	5.66	12.1467	2.46333
Os01g0248500		-	0.257012	-1.96009	9.88838849896E-15	1.09508258569E-12	yes	down	7.35	4.79	5.3	23.91	26.68	22.15	5.81333	24.2467
Os01g0249200	OsGLP1-1	-	2.96285	1.56699	0.00556221189072	0.0327507465369	yes	up	2.14	5.32	5.02	1.21	1.38	1.94	4.16	1.51
Os01g0252600		-	15.6002	3.96349	0.00823585550363	0.0433943522767	yes	up	0	2.35	2.12	0.09	0.08	0.14	1.49	0.103333
Os01g0256500		-	2.44138	1.28769	0.000129356993626	0.00176848656506	yes	up	1255.04	1656.82	1302.94	380.53	811.81	692.82	1404.93	628.387
Os01g0259933		-	0.333012	-1.58636	0.000181364099422	0.00231384718742	yes	down	25.1	12.76	9.36	38.45	47.66	45.09	15.74	43.7333
Os01g0260000		-	0.32591	-1.61745	3.41942249671E-6	8.58501592263E-5	yes	down	1.81	1.38	0.96	5.21	4.7	3.58	1.38333	4.49667
Os01g0260800		-	2.40031	1.26322	5.39566429836E-9	2.67609501489E-7	yes	up	29.28	25.54	27.01	13.18	13.11	10.93	27.2767	12.4067
Os01g0262401		-	158.915	7.31211	1.10257230967E-10	6.90973804302E-9	yes	up	2.99	5.19	7.52	0.04	0.04	0	5.23333	0.0266666666667
Os01g0263300	atp6	-	11.0881	3.47094	0.00140014713011	0.0113533160637	yes	up	0.21	2.18	4.75	0.23	0.35	0.12	2.38	0.233333
Os01g0263400		-	0.45526	-1.13524	0.00045260394039	0.00470107210548	yes	down	0.6	0.69	0.89	1.8	1.69	1.54	0.726667	1.67667
Os01g0266100		-	13.9862	3.80593	0.000518025860774	0.00523268688103	yes	up	0.43	5.3	3.58	0.12	0.22	0.38	3.10333	0.24
Os01g0266200		-	0.452432	-1.14423	2.9820507289E-7	9.97567949352E-6	yes	down	11.42	15.06	17.02	28.37	21.15	20.75	14.5	23.4233
Os01g0266500		-	2.28739	1.1937	0.000407825683743	0.00433435421026	yes	up	7.48	9.93	13.53	3.94	3.58	4.73	10.3133	4.08333
Os01g0266600	OsPrxII	-	2.86336	1.51771	0.000501323213047	0.00509367066864	yes	up	13.19	32.09	37.24	8.91	13.05	9.4	27.5067	10.4533
Os01g0267400		-	4.63921	2.21388	4.32468184022E-17	5.99351478119E-15	yes	up	18.79	18.49	16.33	3.64	4.47	3.48	17.87	3.86333
Os01g0270300	prx4	-	6.7872	2.76282	1.29956873776E-6	3.68206081738E-5	yes	up	2.37	6.91	6.79	0.9	1.07	0.61	5.35667	0.86
Os01g0277500	OsDof4	-	3.0596	1.61334	0.000168700120886	0.00217946236498	yes	up	8.97	21.03	23.74	8.05	6.05	4.7	17.9133	6.26667
Os01g0278050		-	119.478	6.90061	7.33200484153E-7	2.19806073451E-5	yes	up	3.52	3.48	4.07	0	0	0	3.69	0
Os01g0278900	RPL5	-	7.18889	2.84577	1.0229284735E-5	0.000214767372118	yes	up	20.37	146.68	172.74	16.31	15.82	20.24	113.263	17.4567
Os01g0279100	OsCRD1	-	5.1068	2.35242	3.13164790713E-5	0.000549579281415	yes	up	9.86	40.83	44.74	9.46	8.31	7.07	31.81	8.28
Os01g0280400		-	3.57786	1.8391	0.00228075315685	0.0167943694162	yes	up	1.72	1.69	3.2	1.13	0.54	0.32	2.20333	0.663333
Os01g0282800	OsTUB1	-	5.55694	2.47429	0.000240013453233	0.00287033840299	yes	up	1.63	6.08	8.47	1.74	0.61	0.79	5.39333	1.04667
Os01g0284900		-	0.125455	-2.99476	0.000195195883287	0.00244655594696	yes	down	0.29	0.05	0.15	1.3	1.13	1.65	0.163333	1.36
Os01g0285300	OsMYB55/61	-	11.2422	3.49086	0.000989444339072	0.00866630319809	yes	up	0.25	1.28	2.09	0.11	0.2	0.04	1.20667	0.116667
Os01g0286600	PPX	-	11.7794	3.5582	7.37117995761E-6	0.000162373503644	yes	up	1.15	5.94	14.53	0.5	0.77	0.72	7.20667	0.663333
Os01g0286900	OsIAA4	-	3.87547	1.95437	4.98805866569E-5	0.000812460623365	yes	up	4.43	3.78	3.8	1.15	0.99	1.32	4.00333	1.15333
Os01g0287700		-	2.11919	1.08351	1.35449309772E-8	6.14028431756E-7	yes	up	20.01	24.01	22.06	9.3	9.04	8.76	22.0267	9.03333
Os01g0289600	OsWRKY9	-	0.122722	-3.02653	9.34523279099E-10	5.18649727414E-8	yes	down	2.3	0.78	0.59	11.14	10.7	10.2	1.22333	10.68
Os01g0290600		-	2.53879	1.34414	0.00439427821493	0.0275137450773	yes	up	2.21	3.96	2.78	1.52	1.08	1.18	2.98333	1.26
Os01g0290700	OsABCB1	-	0.497222	-1.00804	3.86329688771E-6	9.51233902718E-5	yes	down	118.25	77.5	79.85	218.31	183.11	168.37	91.8667	189.93
Os01g0293000	OsSAMS3	-	91.8356	6.52098	4.16631911757E-58	5.61365208658E-55	yes	up	45.58	32.47	31.81	0.24	0.49	0.53	36.62	0.42
Os01g0294700	OsPOD	-	15.4956	3.95379	0.000250185697649	0.00295699499273	yes	up	0.54	9.07	22.44	0.22	0.33	1.59	10.6833	0.713333
Os01g0295900		-	4.01954	2.00703	0.000342825672149	0.00380877280193	yes	up	6.54	33.26	38.2	6.53	6.24	6.92	26	6.56333
Os01g0298301		-	3.90377	1.96487	0.00114105842417	0.00968980740946	yes	up	2.57	2.7	4.08	0.45	1.12	0.99	3.11667	0.853333
Os01g0303800		-	5.21445	2.38251	5.62873586405E-11	3.71972018831E-9	yes	up	82.92	148.08	88.09	15.97	23.21	27.44	106.363	22.2067
Os01g0308600		-	71.8213	6.16634	0.000606903516449	0.00593687806811	yes	up	2.08	0.7	0.21	0	0	0	0.996667	0
Os01g0308700		-	0.0123360984613	-6.34097	3.39206907617E-5	0.00058428871665	yes	down	0	0	0	2.99	1.6	1.21	0	1.93333
Os01g0310600		-	3.73046	1.89935	0.0055717699295	0.0327919598667	yes	up	34.01	56.58	29.3	2.92	11.97	21.5	39.9633	12.13
Os01g0312500	OsPME3	-	12.0611	3.59229	0.00487104050288	0.0295935233758	yes	up	0.08	0.98	0.62	0.08	0.04	0.03	0.56	0.05
Os01g0314800	OsLEA9	-	0.332829	-1.58715	1.5631967105E-13	1.51044660637E-11	yes	down	126.49	89.64	101.8	327.54	416.08	320.45	105.977	354.69
Os01g0318202		-	8.28762	3.05096	2.57185128831E-5	0.000464446085594	yes	up	1.32	3.22	1.26	0.16	0.17	0.4	1.93333	0.243333
Os01g0319000		-	6.78382	2.7621	0.00410437870795	0.0261406241607	yes	up	5.05	0.45	0.61	0.24	0.39	0.38	2.03667	0.336667
Os01g0320700		-	0.00422726651401	-7.88606	1.69742306995E-9	9.02798283233E-8	yes	down	0	0	0	7.46	9.51	10.53	0	9.16667
Os01g0322700		-	0.238758	-2.06638	1.6435458216E-6	4.4837926672E-5	yes	down	5.09	6.4	2.49	28.05	17.69	18.47	4.66	21.4033
Os01g0323000		-	9.27397	3.21319	6.64089518955E-9	3.22768799663E-7	yes	up	1.67	3.56	4.62	0.39	0.35	0.3	3.28333	0.346667
Os01g0323100	OsPti1b	-	3.6223	1.85691	0.00800226000659	0.0425611429693	yes	up	0.61	2.41	3.44	0.7	0.73	0.49	2.15333	0.64
Os01g0324400		-	0.0435995710294	-4.51954	2.49054174602E-14	2.614853202E-12	yes	down	1.2	0	0.33	4.64	4.27	5.13	0.51	4.68
Os01g0326000	prx12	-	5.91447	2.56425	0.00025325231339	0.00298741651588	yes	up	1.64	2.12	2.95	0.19	0.51	0.6	2.23667	0.433333
Os01g0326100	RP-2	-	0.105257	-3.24801	9.96095862544E-5	0.0014152497337	yes	down	0.74	0.17	0.07	3.68	2.87	2.88	0.326667	3.14333
Os01g0326300		-	0.0872930005949	-3.51799	1.13709441662E-6	3.26752972586E-5	yes	down	5.96	1.38	0.64	17.71	37.3	41.05	2.66	32.02
Os01g0327100	prx15	-	5.20375	2.37955	0.000367784849423	0.00400713654675	yes	up	4.86	13.78	16.08	0.5	2.09	3.59	11.5733	2.06
Os01g0327250		-	69.6153	6.12133	6.86113824137E-6	0.000152803660026	yes	up	1.95	2.53	2.74	0	0.11	0	2.40667	0.0366666666667
Os01g0327900	OsFbox008	-	0.182497	-2.45406	2.7164917369E-43	2.12526045468E-40	yes	down	8.29	9.53	8.23	17.23	18.02	16.9	8.68333	17.3833
Os01g0329000	GPAT	-	70.194	6.13328	0.000269374361464	0.00314516422548	yes	up	0.17	0.82	0.52	0	0	0	0.503333	0
Os01g0329900	OsGELP14	-	16.6874	4.06069	2.27126611864E-5	0.000422755312167	yes	up	0.35	4.85	4.75	0.28	0.08	0.29	3.31667	0.216667
Os01g0337160		-	2.37856	1.25009	0.00702330587581	0.0387391943157	yes	up	7.77	14.95	10.03	2.99	4.96	6.9	10.9167	4.95
Os01g0341200		-	3.11926	1.6412	0.00340411362766	0.0227563307088	yes	up	2.46	3.3	2.07	0.42	0.98	1.26	2.61	0.886667
Os01g0343300	OsGATA8	-	2.02453	1.01759	0.00603676079203	0.0347571555333	yes	up	12.49	28.1	29.17	11.77	13.58	11.54	23.2533	12.2967
Os01g0346250		-	4.44783	2.1531	5.50203104241E-9	2.71773439657E-7	yes	up	10.47	16.67	13.49	2.18	2.82	4.77	13.5433	3.25667
Os01g0349800		-	4.00796	2.00287	1.35394940586E-5	0.000273189142598	yes	up	3.63	7.26	9.97	1.43	2.04	2.07	6.95333	1.84667
Os01g0350000		-	11.1153	3.47448	4.16091437771E-9	2.080714565E-7	yes	up	1.9	3.51	4.13	0.43	0.2	0.3	3.18	0.31
Os01g0353900		-	2.19967	1.13729	8.59914322882E-5	0.00126473632946	yes	up	34.1	55.39	69.09	26.14	26.16	24.29	52.86	25.53
Os01g0354200		-	6.03358	2.59302	0.000321246070783	0.00361539719475	yes	up	0.97	4.26	8.16	0.94	0.67	0.97	4.46333	0.86
Os01g0361500		-	0.230667	-2.11612	1.7222321587E-6	4.66696050781E-5	yes	down	39.26	13.63	12.08	98.94	79.9	95.56	21.6567	91.4667
Os01g0362400		-	3.85718	1.94755	0.000662872719828	0.00634126178808	yes	up	5.94	12.54	13.18	2.56	2.11	4.34	10.5533	3.00333
Os01g0364100		-	0.115285	-3.11672	0.00103502993107	0.00896841047451	yes	down	0.5	0.28	0	3.08	2.18	1.8	0.26	2.35333
Os01g0372100		-	2.25852	1.17538	0.00198074406637	0.0150309717903	yes	up	8.81	12.2	13.94	3.99	5.63	7	11.65	5.54
Os01g0377000		-	7.52755	2.91218	4.0004647847E-8	1.66143277634E-6	yes	up	2.79	3.43	2.64	0.2	0.42	0.62	2.95333	0.413333
Os01g0377250		-	39.9712	5.32089	0.00800803957433	0.0425825441343	yes	up	0.38	2.31	0.59	0	0	0	1.09333	0
Os01g0382000	OsPR1b	-	0.0878180972502	-3.50934	5.30843394874E-13	4.73328854996E-11	yes	down	15.27	8.32	3.69	107.5	149.22	83.91	9.09333	113.543
Os01g0382400	OsPR1#012	-	12.5584	3.65058	3.6414211392E-15	4.14626229526E-13	yes	up	628.16	294.19	278.33	17.15	42.79	43.55	400.227	34.4967
Os01g0382450		-	552.781	9.11056	3.63767691027E-13	3.38025203467E-11	yes	up	9.61	12.43	15.31	0	0	0	12.45	0
Os01g0382900		-	5.39589	2.43186	7.36150810877E-23	1.91977049637E-20	yes	up	13.26	14.09	12.69	3.45	2.41	2.45	13.3467	2.77
Os01g0386500	OsRNAG	-	0.237113	-2.07635	0.00357560829291	0.0236421	yes	down	0.45	0.68	0.65	0.78	1.85	5.91	0.593333	2.84667
Os01g0388000	OsCYP734A6	-	6.99638	2.80661	4.48282097604E-8	1.83651785696E-6	yes	up	2.8	6.01	2.84	0.88	0.44	0.55	3.88333	0.623333
Os01g0389200		-	0.44626	-1.16404	0.00984243873117	0.0492996006913	yes	down	2.15	5.57	3.2	9.26	9.66	7.95	3.64	8.95667
Os01g0389700		-	0.189487	-2.39983	7.28782639013E-9	3.52094927171E-7	yes	down	25.72	14.89	9.52	71.5	93.07	120.58	16.71	95.05
Os01g0391600		-	0.307952	-1.69922	0.00550820138622	0.0325354135947	yes	down	0.15	0.52	0.57	1.81	1.07	2.26	0.413333	1.71333
Os01g0393000		-	2.34629	1.23038	0.00569408232915	0.0333407464159	yes	up	50.37	149.46	168.63	71.56	47.29	53.4	122.82	57.4167
Os01g0501800	PsbO	-	6.2912	2.65334	9.31764544198E-6	0.000197535712329	yes	up	394.65	2669.53	1833.06	200.64	251.13	388.8	1632.41	280.19
Os01g0502700		-	3.08909	1.62718	0.00692432234767	0.0383677381535	yes	up	2.01	5.02	4.65	1.11	1.41	1.71	3.89333	1.41
Os01g0504500		-	0.380181	-1.39524	0.000823506788351	0.00748034087561	yes	down	15.38	4.91	6.91	23.33	26.44	24.18	9.06667	24.65
Os01g0505500		-	3.32161	1.73188	0.00510334986235	0.0306372180449	yes	up	1.08	1.35	2.73	0.71	0.6	0.36	1.72	0.556667
Os01g0505600	OsCML11	-	10.2522	3.35786	0.00889258925932	0.0459071875918	yes	up	1.49	0.97	0.68	0	0.11	0.2	1.04667	0.103333
Os01g0508000	Os1bglu1	-	7.0811	2.82397	8.2138583012E-8	3.19760361764E-6	yes	up	2.88	5.33	7.73	1.36	0.9	0.74	5.31333	1
Os01g0511600		-	6.35064	2.6669	7.86770291824E-5	0.00117714619911	yes	up	2.41	9.96	22.01	1.46	1.9	2.4	11.46	1.92
Os01g0511800		-	5.82026	2.54108	2.09315330356E-5	0.000395060288493	yes	up	1.35	4.59	5.09	0.79	0.97	0.36	3.67667	0.706667
Os01g0518651		-	28.3552	4.82554	0.00920562388686	0.0470425613418	yes	up	0.03	0.19	0.59	0	0.03	0	0.27	0.01
Os01g0520800		-	0.0273398141821	-5.19285	0.00433626570411	0.0272031691986	yes	down	0	0	0	0.55	0.5	0.97	0	0.673333
Os01g0521200		-	0.0112662438541	-6.47185	1.08975775283E-91	3.77569925419E-88	yes	down	0.34	0.24	0.14	22.99	21.6	19.88	0.24	21.49
Os01g0522400		-	0.00883149575899	-6.82313	1.78822715997E-6	4.8296072729E-5	yes	down	0	0	0	0.69	1.14	0.66	0	0.83
Os01g0522800		-	325.066	8.34459	1.06199310038E-8	4.94366960912E-7	yes	up	9.03	2.02	2.02	0	0	0	4.35667	0
Os01g0522950		-	2083.75	11.025	1.07410173768E-15	1.28326056374E-13	yes	up	74.08	17.97	13.44	0	0	0	35.1633	0
Os01g0524500	OsMYBS1	-	2.7565	1.46284	9.39035475197E-5	0.00134830175757	yes	up	8.42	18.23	14.33	5.15	4.81	6	13.66	5.32
Os01g0525800		-	2.64805	1.40493	0.00489840735834	0.0297374402157	yes	up	8.22	10.25	16.77	3.61	6.54	4.72	11.7467	4.95667
Os01g0530300		-	0.268126	-1.89902	0.00198993078403	0.0150890466786	yes	down	0.59	0.3	1.13	2.57	2.49	1.97	0.673333	2.34333
Os01g0530650		-	0.26659	-1.90731	0.000410111852899	0.00435292900147	yes	down	2.1	2.58	3	5.76	10.47	15.03	2.56	10.42
Os01g0531400		-	6.24699	2.64316	0.00265758845754	0.0188905313191	yes	up	0.36	2.7	3.87	0.45	0.48	0.17	2.31	0.366667
Os01g0544200		-	2.96308	1.5671	2.94814501882E-6	7.48705352268E-5	yes	up	9.8	17.76	19.11	6.19	6.14	4.56	15.5567	5.63
Os01g0548900		-	404.951	8.6616	1.07598655716E-11	8.07922661637E-10	yes	up	8.23	4.62	6.39	0	0	0	6.41333	0
Os01g0549600		-	2.9557	1.5635	0.00067732327251	0.0064369597681	yes	up	4.06	4.9	4.57	0.79	1.81	2.24	4.51	1.61333
Os01g0550800		-	5.42564e+08	29.0152	1.1117722085E-13	1.08725045858E-11	yes	up	1130.34	0	40.77	0	0	0	390.37	0
Os01g0553901		-	6.28191	2.6512	4.64640831243E-6	0.000110588165654	yes	up	2.33	0.83	0.91	0.26	0.18	0.25	1.35667	0.23
Os01g0554150		-	3.69263	1.88465	0.000467636881861	0.00483032252801	yes	up	10.58	50.06	61.69	12.48	10.08	10.73	40.7767	11.0967
Os01g0555200		-	2.50239	1.32331	8.93514694365E-5	0.0013023084064	yes	up	6.58	12.19	11.81	5.14	5.08	3.86	10.1933	4.69333
Os01g0556650		-	9.84904	3.29998	0.0012345532081	0.0102962926258	yes	up	5.21	28.16	41.38	0	2.27	5.64	24.9167	2.63667
Os01g0556700	OsNRT1.4	-	146.327	7.19305	9.01433526471E-6	0.000192289527109	yes	up	0.99	7.46	9.63	0	0	0	6.02667	0
Os01g0557400	OsFbox018	-	0.00652630349241	-7.25952	2.02246706706E-7	7.0882794476E-6	yes	down	0	0	0	1.34	2.06	0.9	0	1.43333
Os01g0557550		-	0.165148	-2.59817	2.65114645703E-11	1.82665497223E-9	yes	down	0.45	0.21	0.37	2.51	1.68	2.72	0.343333	2.30333
Os01g0559900	OsAGP14	-	2.97086	1.57088	0.00142342848579	0.0115074703553	yes	up	10.57	16.46	13.58	3.45	3.97	7.54	13.5367	4.98667
Os01g0572300	OsIDD11	-	2.41252	1.27054	0.000269720710168	0.00314516422548	yes	up	7.83	14.25	12.79	3.78	5.68	5.95	11.6233	5.13667
Os01g0574800		-	4.28188	2.09824	2.75810901771E-8	1.19237821758E-6	yes	up	10.27	14.57	12.76	2.66	3.54	3.22	12.5333	3.14
Os01g0577450		-	20.1842	4.33516	0.00136036352939	0.0110937783048	yes	up	0.4	0.89	0.67	0.06	0.05	0	0.653333	0.0366666666667
Os01g0581300	OsLCYe	-	3.10024	1.63238	9.19583688926E-5	0.00132753947664	yes	up	15	45.61	46.04	12.19	12.82	11.32	35.55	12.11
Os01g0585300		-	4.04163	2.01494	0.000693843775415	0.00655558237944	yes	up	4.97	15.38	20.25	3.24	2.8	4.87	13.5333	3.63667
Os01g0589800		-	3.89998	1.96347	0.00416924424019	0.0264426465893	yes	up	10.66	53.66	60.12	12.41	8.38	14.48	41.48	11.7567
Os01g0591000	ALDH1A	-	3.90016	1.96353	9.79127287564E-5	0.00139522762076	yes	up	3.01	6.59	8.99	1.53	1.17	2.23	6.19667	1.64333
Os01g0592500	OsAGP15	-	15.1838	3.92446	0.00015238820829	0.00201960175719	yes	up	17.17	2.08	3.74	0.19	0.35	1.05	7.66333	0.53
Os01g0592900		-	0.487564	-1.03634	0.000313858960812	0.00355293641499	yes	down	2.41	1.43	1.9	4.81	4.17	3.37	1.91333	4.11667
Os01g0594800		-	2.31545	1.21129	0.00368749765805	0.0242299866434	yes	up	2.9	5.05	5.08	2.29	2.09	1.72	4.34333	2.03333
Os01g0598600		-	8.00567	3.00102	2.73600604131E-5	0.000489353646902	yes	up	1.27	4.26	4.04	0.3	0.27	0.58	3.19	0.383333
Os01g0598900		-	6426.46	12.6498	6.71354357388E-26	2.39446429849E-23	yes	up	70.39	58.64	60.88	0	0	0	63.3033	0
Os01g0599550		-	0.397592	-1.33064	1.80385853277E-5	0.000347766144637	yes	down	2.52	1.93	2.83	7.02	4.79	7.56	2.42667	6.45667
Os01g0601625		-	0.325819	-1.61786	8.85729016563E-11	5.63821150622E-9	yes	down	4.85	4.53	5.49	13.7	12.94	9.91	4.95667	12.1833
Os01g0601700		-	0.310438	-1.68762	2.52522526273E-6	6.59425639018E-5	yes	down	1.86	0.8	1.53	5.25	5.08	3.91	1.39667	4.74667
Os01g0602075		-	42.2463	5.40075	0.00453582844943	0.0280789544322	yes	up	0.56	1.42	0.25	0	0	0	0.743333	0
Os01g0602200	CYP72A31	-	92.3306	6.52874	5.30451215904E-5	0.00085425188176	yes	up	2.09	0.66	3.48	0	0	0	2.07667	0
Os01g0602500		-	0.455068	-1.13585	0.0009430388563	0.00831994229969	yes	down	4.29	4.19	2.51	11.71	9.54	6.61	3.66333	9.28667
Os01g0603200		-	3.28528	1.71602	0.00562590224314	0.0330455	yes	up	1	2.11	1.39	0.47	0.32	0.37	1.5	0.386667
Os01g0603300		-	3.71699	1.89413	2.52874706711E-5	0.0004576843479	yes	up	10.75	22.91	24.18	3.35	5.73	7.32	19.28	5.46667
Os01g0606400		-	3.16328	1.66142	0.00256764432186	0.0184294399935	yes	up	5.67	29.79	28.29	7.45	5.87	7.79	21.25	7.03667
Os01g0606900	OsDjC10	-	0.415047	-1.26865	7.36404468885E-5	0.00111694919224	yes	down	24.86	34.05	18.3	55.72	66.96	78.41	25.7367	67.03
Os01g0608400		-	0.181076	-2.46534	5.47772231932E-8	2.19588759356E-6	yes	down	0.9	0.3	0.42	3.87	3.23	2.36	0.54	3.15333
Os01g0609900	OsPDR8	-	0.198596	-2.33209	2.79206242846E-9	1.43162558303E-7	yes	down	19.03	6.68	8.46	63.59	63.89	53.47	11.39	60.3167
Os01g0611000		-	6.63747	2.73063	1.36356674163E-6	3.83649468502E-5	yes	up	9.46	47.91	47.98	4.4	5.81	6.79	35.1167	5.66667
Os01g0615050		-	0.251864	-1.98928	0.00100772399493	0.00877885418431	yes	down	1032.07	298.36	150.72	3118.82	2413.08	1597.87	493.717	2376.59
Os01g0615100	OCPI2	-	0.0949120409195	-3.39727	0.000683227975003	0.00647912362599	yes	down	660.16	100.5	69.23	3683.18	3773.46	2580.06	276.63	3345.57
Os01g0618900	OsPGL31	-	4.77849	2.25655	1.61543431974E-6	4.42202353913E-5	yes	up	5.18	12.19	15.06	1.97	2.05	3.61	10.81	2.54333
Os01g0619900	OsTCL2	-	3.3901	1.76133	0.000745927301238	0.0069420471362	yes	up	20.03	87.24	88.83	24.82	17.79	17.19	65.3667	19.9333
Os01g0620301		-	0.0650847937038	-3.94154	3.41487115931E-7	1.12988908904E-5	yes	down	0.24	0.22	0.2	1.47	3.04	6.22	0.22	3.57667
Os01g0622500		-	2.24302	1.16544	4.0197265693E-6	9.83758107823E-5	yes	up	9.93	7.06	7.31	3.31	3.52	4.74	8.1	3.85667
Os01g0623500		-	0.284179	-1.81513	0.00035566485634	0.00390137483529	yes	down	40.32	8.7	13.21	87.31	75.55	67.87	20.7433	76.91
Os01g0625200		-	4.72992	2.24182	0.000691751023219	0.00654493334272	yes	up	1.81	12.01	7.7	1.49	1.78	1.21	7.17333	1.49333
Os01g0626300		-	2.06525	1.04632	0.00940805615198	0.0478371437803	yes	up	61.38	45.09	60.72	16.03	32.55	40.23	55.73	29.6033
Os01g0627400	OsCYP72A17	-	3.58504	1.84199	0.000206032805486	0.00255238972814	yes	up	1.81	1.62	2.69	0.47	0.52	0.81	2.04	0.6
Os01g0627800		-	0.0614432805257	-4.0246	0.00150355602398	0.0120269605045	yes	down	0.11	0	0.37	0.47	7	0.57	0.16	2.68
Os01g0627900		-	0.19639	-2.34821	0.000474354298883	0.00488514429334	yes	down	1.29	0.35	1.85	4.85	11.41	3.08	1.16333	6.44667
Os01g0630300		-	8.94055	3.16036	0.00608536573347	0.0349818	yes	up	0.48	1.99	2.12	0.21	0	0.34	1.53	0.183333
Os01g0631700		-	4.25287	2.08844	0.00257891	0.0184829636313	yes	up	0.96	3.28	8.07	1.1	1.11	0.86	4.10333	1.02333
Os01g0633000		-	2.13324	1.09305	0.00400773486255	0.0256734267357	yes	up	123.51	211.43	214.73	62	87.74	130.28	183.223	93.34
Os01g0635550	OsZHD5	-	0.31999	-1.6439	0.00152706660497	0.0121668680586	yes	down	4.26	1.37	1.09	7.95	6.55	7.54	2.24	7.34667
Os01g0639900	BETACA1	-	4.71677	2.2378	6.24328369787E-5	0.000978787068678	yes	up	260.14	1010.45	306.51	82.01	106.73	172.12	525.7	120.287
Os01g0641800		-	10.5047	3.39296	7.67330297988E-7	2.29470551382E-5	yes	up	1.02	4.33	3.57	0.24	0.3	0.38	2.97333	0.306667
Os01g0642200		-	4.02846	2.01023	2.05457166983E-6	5.48783333791E-5	yes	up	308.6	705.12	899.63	155.61	156.13	230.33	637.783	180.69
Os01g0642700		-	0.251001	-1.99423	0.000351131892359	0.00387796074016	yes	down	1.72	0.87	0.45	4.68	2.87	3.12	1.01333	3.55667
Os01g0644500		-	6.92431	2.79167	0.00750733355695	0.0406195626832	yes	up	4.01	8	10.26	0.57	0	2.74	7.42333	1.10333
Os01g0644600		-	15.6651	3.96948	1.11888810948E-5	0.000232133390242	yes	up	3.57	3.11	2.26	0.14	0.13	0.33	2.98	0.2
Os01g0649900	OsGELP20	-	4.73812	2.24431	0.000409957229291	0.00435292900147	yes	up	1.25	1.46	2.37	0.34	0.49	0.33	1.69333	0.386667
Os01g0651932		-	54.1473	5.75882	0.00300641301183	0.0207438221269	yes	up	0.05	0.72	0.69	0	0	0	0.486667	0
Os01g0652100	OsTBL21	-	6.39828	2.67768	5.93670433726E-5	0.000941064642429	yes	up	0.67	3.06	3.18	0.38	0.32	0.45	2.30333	0.383333
Os01g0652300		-	6.3342	2.66316	0.00126610893964	0.0104909259013	yes	up	11.59	2.58	2.67	1.26	0.98	0.71	5.61333	0.983333
Os01g0652375		-	6.11803	2.61307	0.00131639838715	0.0108225796893	yes	up	5.46	1.35	1.24	0.41	0.6	0.4	2.68333	0.47
Os01g0652800	OsTBL57	-	6.14984	2.62055	0.00482601784541	0.0293954410489	yes	up	0.39	5.24	5.12	0.37	1.23	1.1	3.58333	0.9
Os01g0654450		-	93.87	6.55259	6.31685926834E-5	0.000986838510361	yes	up	1.3	6.86	7.11	0	0	0	5.09	0
Os01g0658900	OsBZ8	-	2.06219	1.04418	0.00101094369767	0.00879426739587	yes	up	6.21	8.55	11.54	4.34	5.12	4.07	8.76667	4.51
Os01g0661000		-	2.84717	1.50953	0.0013136772336	0.0108112025607	yes	up	3.19	4.9	4.64	0.81	1.9	1.97	4.24333	1.56
Os01g0662300	rpl12-2	-	10.9829	3.45719	1.24787180882E-5	0.000255865909902	yes	up	4.25	33.92	40.35	1.54	2.13	3.95	26.1733	2.54
Os01g0662700		-	5.88652	2.55741	0.000779969848434	0.00717824438068	yes	up	1.69	13.66	25.15	2.07	3.31	1.99	13.5	2.45667
Os01g0663300		-	7.08896	2.82557	1.48100848949E-5	0.000294900647747	yes	up	1.73	9.46	10.2	0.88	1.25	1.07	7.13	1.06667
Os01g0663500		-	0.498623	-1.00398	0.00235112527111	0.0172259746133	yes	down	12.22	5.69	6.63	20.1	19.77	16.6	8.18	18.8233
Os01g0664200		-	11.0418	3.4649	0.000290934973158	0.00334727035294	yes	up	0.18	2.41	3.83	0.23	0.24	0.15	2.14	0.206667
Os01g0668100	OsFLA7	-	40.0352	5.3232	0.0083483414921	0.0438193660855	yes	up	0.09	0.96	0.78	0	0	0	0.61	0
Os01g0668901		-	0.345387	-1.53372	3.6238581315E-7	1.18769501707E-5	yes	down	7.56	4	5.93	21.4	18.92	13.56	5.83	17.96
Os01g0670300		-	0.178129	-2.489	1.00673909833E-14	1.10481644126E-12	yes	down	1.5	2	1.94	15.89	13.15	9.06	1.81333	12.7
Os01g0672600		-	0.147503	-2.76118	6.90561006318E-6	0.000153512154777	yes	down	26.05	5.38	7.78	80.46	113.29	127.6	13.07	107.117
Os01g0674150		-	2.35222	1.23402	0.00897230714359	0.0462007	yes	up	3.4	7.14	7.01	2.4	3.38	2.36	5.85	2.71333
Os01g0675800	ONAC014	-	0.401017	-1.31827	0.000182974508162	0.00233126973016	yes	down	7.54	7.64	12.43	17.84	23.02	32.26	9.20333	24.3733
Os01g0680500		-	6.25571	2.64517	0.00856413327058	0.0446103789114	yes	up	0.23	1.1	2.98	0.17	0.19	0.38	1.43667	0.246667
Os01g0680600		-	2.25248	1.17152	0.00203032430701	0.0153400172641	yes	up	9.79	12.08	7.95	3.45	5.03	5.9	9.94	4.79333
Os01g0680900		-	2.25398	1.17247	0.00209845413933	0.015764	yes	up	3.93	6.04	6.63	2.04	3.02	2.93	5.53333	2.66333
Os01g0683100	OsKTN60	-	2.68108	1.42282	0.00122375192816	0.0102273106526	yes	up	19.08	58.66	60.09	20.34	17.39	18.58	45.9433	18.77
Os01g0686100		-	2.36063	1.23917	0.000804464413145	0.00734588682681	yes	up	34.93	85.52	84.69	35.42	29.41	28.6	68.38	31.1433
Os01g0687150		-	6.92864	2.79257	0.0016323649917	0.012833	yes	up	1.85	7.79	6.2	0.57	0.33	1.55	5.28	0.816667
Os01g0690600		-	0.121659	-3.03908	2.52581341627E-12	2.02842890016E-10	yes	down	0.92	0.24	0.41	5.53	4.29	3.49	0.523333	4.43667
Os01g0690800		-	0.433287	-1.20661	7.97287731321E-5	0.00118994580601	yes	down	3.92	2.45	2.02	7.08	6.64	4.96	2.79667	6.22667
Os01g0691050		-	0.195508	-2.3547	0.00734048478187	0.0399884944777	yes	down	0.26	0.07	0.98	2.13	2.68	2.55	0.436667	2.45333
Os01g0692300		-	3.17588	1.66716	0.00111259758208	0.0095080441008	yes	up	2.25	8.2	7.33	1.58	1.81	2.29	5.92667	1.89333
Os01g0695800	MDR4	-	0.296038	-1.75615	0.000122747527366	0.00169243648732	yes	down	6.8	1.57	5.77	17.53	24.02	14.58	4.71333	18.71
Os01g0699500	MAP3K6	-	0.48	-1.05889	0.00661928315561	0.0370627159066	yes	down	3.17	3.66	7.68	10.6	11.54	10.22	4.83667	10.7867
Os01g0700900	SLB1	-	6.80308	2.76619	0.00175720144248	0.0136201363325	yes	up	0.31	2.03	1.5	0.17	0.2	0.31	1.28	0.226667
Os01g0702700	OsMYB14	-	19.2189	4.26445	0.00120206608132	0.0100842990904	yes	up	0.58	0.76	0.68	0.06	0.06	0	0.673333	0.04
Os01g0702900		-	2.72305	1.44522	0.00153359083683	0.0121988	yes	up	9.9	25.82	21.59	5.28	6.78	10.43	19.1033	7.49667
Os01g0703000		-	508.815	8.991	0.000244467139804	0.00290497870733	yes	up	0.08	8.13	5.78	0	0	0	4.66333	0
Os01g0707500	OsbHLH118	-	8.01139	3.00205	2.91638644291E-7	9.81014152566E-6	yes	up	1.67	3.12	3.12	0.63	0.36	0.28	2.63667	0.423333
Os01g0715400	OsSTA30	-	2.34792	1.23138	0.00184272527539	0.0141743152883	yes	up	36.82	103.51	94.24	39.77	35.49	33.08	78.19	36.1133
Os01g0716200		-	27.3502	4.77348	2.62643664365E-6	6.79093474611E-5	yes	up	0.19	9.63	8.04	0.2	0.22	0.27	5.95333	0.23
Os01g0716800		-	0.456091	-1.13261	0.00113585236156	0.00964897629592	yes	down	1.43	1.97	2.65	3.98	4.61	5.34	2.01667	4.64333
Os01g0718300	D61	-	3.98863	1.99589	0.000241652986689	0.00288567695035	yes	up	27.68	122.36	142.77	20.99	26.15	28.58	97.6033	25.24
Os01g0719300	OsSultr3	-	3.22924	1.6912	0.000246037475554	0.00291506931832	yes	up	5.08	2.99	4.16	1.63	1.83	0.59	4.07667	1.35
Os01g0719700	OsISC36	-	8.79076	3.13599	0.000123806765102	0.00170427208229	yes	up	1.26	10.46	22.59	1.51	2.06	1.27	11.4367	1.61333
Os01g0720400	OsACP1	-	0.157091	-2.67033	0.00189468046593	0.0145017506046	yes	down	0.26	0.08	0.29	1.87	1.28	1.2	0.21	1.45
Os01g0720500	Lhcb1.1	-	16.2533	4.02266	1.44516027389E-5	0.000288439119111	yes	up	1.45	65.95	18.48	0.2	0.99	1.43	28.6267	0.873333
Os01g0720700	OsSAT	-	2.08293	1.05861	0.00239528061156	0.0174662479471	yes	up	113.16	152.87	72.32	48.72	56.67	69.95	112.783	58.4467
Os01g0721000	OsHSP70	-	4.10031	2.03573	0.00440876609146	0.0275771	yes	up	8.77	5.98	6.85	0.22	2.29	3	7.2	1.83667
Os01g0721200		-	0.0671035505734	-3.89747	0.000617361918324	0.00600596815288	yes	down	0.06	0.16	0	1.1	1.84	0.55	0.0733333333333	1.16333
Os01g0723000		-	0.0300649860982	-5.05577	0.00611477719371	0.0351176157422	yes	down	0	0	0	0.15	0.14	0.23	0	0.173333
Os01g0723100		-	2.30883	1.20716	0.00717224180596	0.0393383900584	yes	up	3.55	2.22	2.96	0.99	1.68	1.33	2.91	1.33333
Os01g0724500	OsABCG38	-	0.45538	-1.13486	0.00418135451398	0.0265055909638	yes	down	3.68	1.66	1.5	5.68	5.41	4.97	2.28	5.35333
Os01g0725400		-	0.0122994998073	-6.34526	3.00780199503E-8	1.28656475812E-6	yes	down	0.19	0	0	4.82	6.02	7.2	0.0633333333333	6.01333
Os01g0727840	OsSub3	-	2.74587	1.45726	0.00425711901467	0.0268474991856	yes	up	10.09	21.74	21.54	11.7	6.04	4.41	17.79	7.38333
Os01g0728300		-	0.390242	-1.35756	0.00497582342093	0.0300794230877	yes	down	32.67	8.21	11.85	52.94	49.37	39.8	17.5767	47.37
Os01g0730500	OsDjC13	-	0.312591	-1.67765	0.00162113838031	0.0127654120577	yes	down	11.08	4.26	2.26	21.05	20.03	19.2	5.86667	20.0933
Os01g0733500	RD22	-	19.7022	4.30029	0.000780176818453	0.00717824438068	yes	up	1.02	0.25	1.67	0.06	0.1	0	0.98	0.0533333333333
Os01g0735500	OsUGT88C2	-	0.297813	-1.74752	1.98424131154E-7	6.97446442448E-6	yes	down	6.45	2.73	4.3	17.09	15.39	15.48	4.49333	15.9867
Os01g0738500		-	0.186805	-2.42039	1.11889841378E-9	6.13951204285E-8	yes	down	3.49	1.07	2.19	13	12.77	12.31	2.25	12.6933
Os01g0739500		-	0.488715	-1.03293	6.56048459337E-8	2.59561880657E-6	yes	down	465.61	425.95	500.33	1266.55	968.06	850.93	463.963	1028.51
Os01g0740300		-	2.01663	1.01195	1.59594622691E-6	4.37361399336E-5	yes	up	20.35	16.71	24.99	9.35	12.13	10.1	20.6833	10.5267
Os01g0743100		-	3.35963	1.7483	0.000484399250351	0.00496405265342	yes	up	1.49	3.14	4.59	0.97	0.83	1.25	3.07333	1.01667
Os01g0743600	OsEnS-14	-	2.1859	1.12823	0.00124096622011	0.0103249240948	yes	up	2.56	2.95	3.55	1.62	1.28	1.37	3.02	1.42333
Os01g0744000		-	8.48832	3.08548	3.27261145679E-5	0.000568965201874	yes	up	0.82	5	6.61	0.6	0.5	0.29	4.14333	0.463333
Os01g0745700	OsGATA6	-	6.08295	2.60477	0.00331656482154	0.0223187143776	yes	up	2.63	1.72	2.79	0.21	1	0.17	2.38	0.46
Os01g0746700		-	9.36443	3.22719	0.000123816740568	0.00170427208229	yes	up	0.5	4.43	5.06	0.53	0.22	0.39	3.33	0.38
Os01g0749200	WLP1	-	4.08096	2.02891	0.000485817115643	0.0049657163838	yes	up	15.78	85.15	109.69	18.85	17.99	17.73	70.2067	18.19
Os01g0750300	OsCesA4	-	16.5644	4.05001	2.48691182598E-5	0.000452344564343	yes	up	0.3	3.77	3.39	0.1	0.13	0.16	2.48667	0.13
Os01g0750800		-	2.39297	1.2588	0.000608506384479	0.00594845035984	yes	up	15.01	19.44	18.12	4.35	8.48	10.41	17.5233	7.74667
Os01g0750900		-	5.26356	2.39604	3.48159395333E-5	0.000598858852128	yes	up	9.34	22.47	31.81	3.68	3.59	6.11	21.2067	4.46
Os01g0755500	OsPCF7	-	9.06687	3.1806	4.4884554401E-6	0.000107780702761	yes	up	1.24	2.47	2.4	0.32	0.1	0.34	2.03667	0.253333
Os01g0755550		-	5.94149	2.57082	0.000445259093793	0.00463470764024	yes	up	1.24	1.3	1.92	0.34	0.14	0.28	1.48667	0.253333
Os01g0755600		-	33.8561	5.08135	0.00952012331676	0.0481827109352	yes	up	0.39	1.11	1.72	0	0	0	1.07333	0
Os01g0756600		-	8.62271	3.10814	5.02801995309E-6	0.000117707111894	yes	up	1.71	10.97	10.41	1.19	0.74	0.95	7.69667	0.96
Os01g0760300	Os	-	23.8383	4.57521	0.00598964777814	0.0345709013715	yes	up	1.55	0.08	0.18	0	0.04	0.04	0.603333	0.0266666666667
Os01g0761000		-	8.91274	3.15587	1.29851290828E-5	0.000264201623864	yes	up	4.79	30.02	45.9	2.52	3.23	4.15	26.9033	3.3
Os01g0761100		-	0.376614	-1.40884	3.55667899045E-5	0.000611340436254	yes	down	15.52	6.45	8.72	35.07	29.17	25.27	10.23	29.8367
Os01g0761300		-	0.474015	-1.077	5.87970918947E-8	2.33388849382E-6	yes	down	32.96	23.21	30.41	83.61	67.84	56.63	28.86	69.36
Os01g0763700		-	4.14067	2.04987	0.000186662985967	0.00236157402121	yes	up	12.62	47.54	44.75	7.53	7.76	12.52	34.97	9.27
Os01g0769700	DRUS2	-	8.17679	3.03153	2.41643051125E-5	0.000442975730834	yes	up	2.07	18.18	29.83	3.25	1.89	1.97	16.6933	2.37
Os01g0773700	PSBW	-	5.68196	2.50639	1.05092194661E-5	0.00021934604106	yes	up	82.43	501.95	246.82	45.68	57.23	61.6	277.067	54.8367
Os01g0773800		-	0.100792	-3.31054	0.000375407326694	0.00407030009281	yes	down	0.33	0.1	0.09	1.77	1.21	1.92	0.173333	1.63333
Os01g0777800		-	0.271178	-1.88269	7.32650516727E-11	4.72579068675E-9	yes	down	9.86	5.09	6.36	28.67	27.31	28.31	7.10333	28.0967
Os01g0777900		-	0.174227	-2.52096	0.000343892428225	0.00381887502827	yes	down	3.55	1.25	3.49	5.81	17.58	27.1	2.76333	16.83
Os01g0778800		-	0.484546	-1.04529	6.44793605449E-6	0.000145201293528	yes	down	25.1	21.12	26.74	60.43	60.02	38.59	24.32	53.0133
Os01g0780800	OsULT1	-	2.46963	1.3043	0.00109484266961	0.00938183768005	yes	up	2.65	4.19	5.58	1.4	1.8	2.1	4.14	1.76667
Os01g0780900		-	2.06361	1.04517	0.00842388175301	0.0441245530041	yes	up	145.3	96.27	116.9	33.58	59.25	90.22	119.49	61.0167
Os01g0781000		-	3.11667	1.64	2.86602915335E-6	7.30363298055E-5	yes	up	112.26	177.45	134.78	29.72	50.89	63.04	141.497	47.8833
Os01g0781700	Pi37(t)	-	0.42863	-1.22219	0.00333772442751	0.0224299890664	yes	down	4.41	1.58	2.26	8.5	7.09	4.72	2.75	6.77
Os01g0782100	PISH	-	0.476232	-1.07026	0.00282099746158	0.0197967741423	yes	down	8.02	3.05	4.63	13.39	12.06	9.9	5.23333	11.7833
Os01g0782200		-	2.54705	1.34883	0.000785850850573	0.00721394423881	yes	up	7.32	13.03	19.98	4.8	5.5	6.45	13.4433	5.58333
Os01g0783100		-	6.75229	2.75538	2.36693998681E-5	0.000435730558051	yes	up	2.31	14.11	19.43	2.06	1.47	2.12	11.95	1.88333
Os01g0787600	OsPOP4	-	2.87787	1.525	0.00385476897634	0.0249705427306	yes	up	10.6	3.49	8.79	1.61	3.67	1.82	7.62667	2.36667
Os01g0793300		-	6.18868	2.62963	0.00109416500107	0.00938183768005	yes	up	0.97	0.57	0.47	0.15	0.03	0.17	0.67	0.116667
Os01g0794400		-	4.45361	2.15497	0.00427909291417	0.0269420665751	yes	up	3.02	1.94	2.23	0.07	0.86	0.76	2.39667	0.563333
Os01g0794800		-	0.115398	-3.11531	1.09274598167E-8	5.07708204853E-7	yes	down	0.34	0.16	0.34	2.68	1.79	1.27	0.28	1.91333
Os01g0795000	RSP1	-	0.147478	-2.76143	1.49261022838E-11	1.08709537144E-9	yes	down	0.55	0.31	0.39	2.97	3.51	2.62	0.416667	3.03333
Os01g0795600		-	0.430211	-1.21688	0.000618867663135	0.00601820265999	yes	down	6.08	9.17	7.41	19.86	22.29	17.48	7.55333	19.8767
Os01g0796000		-	0.323996	-1.62595	0.000104229886002	0.00147055696638	yes	down	6.02	6.33	10.98	18.83	30.52	30.58	7.77667	26.6433
Os01g0797900		-	148.825	7.21747	1.80117251953E-33	9.29443342898E-31	yes	up	10.55	8.18	9.91	0.07	0.04	0.08	9.54667	0.0633333333333
Os01g0798500		-	3.98747	1.99547	9.08531800629E-5	0.00131864881871	yes	up	10.92	35.78	49.41	8.66	7.9	9.34	32.0367	8.63333
Os01g0799000		-	0.428382	-1.22303	0.000324761704518	0.00365157423258	yes	down	0.74	0.56	0.77	2.7	2.14	1.21	0.69	2.01667
Os01g0799500	TagI	-	10.3149	3.36666	9.51222605255E-5	0.00136106205577	yes	up	0.84	18.77	14.13	0.86	1.63	1.26	11.2467	1.25
Os01g0802000	OsRFPH2-12	-	13.6607	3.77196	5.40875439514E-8	2.17543151485E-6	yes	up	1.87	8.5	9.55	0.34	0.61	0.6	6.64	0.516667
Os01g0802100	OsIspE	-	0.494123	-1.01706	4.25901338639E-6	0.000102984896969	yes	down	24.6	17.53	21.5	55.22	46.74	41.03	21.21	47.6633
Os01g0803300		-	5.13925	2.36156	0.00374055322325	0.0244780378676	yes	up	0.99	5.13	1.68	0.22	0.85	0.63	2.6	0.566667
Os01g0805000		-	3.86575	1.95075	0.000260851726012	0.00306364983582	yes	up	15.55	53.34	61.08	10.7	9.9	16.23	43.3233	12.2767
Os01g0805200		-	2.16329	1.11323	0.00622868752224	0.0355144163208	yes	up	140.46	378.47	321.97	113.63	126.71	176.57	280.3	138.97
Os01g0805900	OsTUB4	-	10.4222	3.38159	6.95657363092E-5	0.00106648407251	yes	up	1.21	19.51	26.24	1.07	1.19	2.51	15.6533	1.59
Os01g0805975		-	3.29638	1.72088	0.000822044822701	0.00747265857757	yes	up	0.77	0.62	0.53	0.26	0.16	0.2	0.64	0.206667
Os01g0806000		-	2.31473	1.21085	5.80622489273E-5	0.000924611768373	yes	up	8.94	7.94	9.68	3.7	4.25	4.41	8.85333	4.12
Os01g0806200	OsFbox045	-	4.05204	2.01865	2.83490501918E-7	9.61607712309E-6	yes	up	14.59	32.22	33.95	5.58	6.95	8.67	26.92	7.06667
Os01g0806300		-	7.15909	2.83978	1.55796427935E-5	0.000308450943302	yes	up	4.84	33.71	35.07	3.09	3.38	5.1	24.54	3.85667
Os01g0807266		-	0.322633	-1.63203	1.23993208347E-14	1.3365365698E-12	yes	down	7.15	7.61	9.28	13.56	11.42	9.66	8.01333	11.5467
Os01g0807532		-	0.0303782	-5.04082	0.000867611155158	0.00778762892156	yes	down	0.08	0	0	1.7	2.3	1.09	0.0266666666667	1.69667
Os01g0813100	HBF2	-	4.02502	2.009	0.0050257879617	0.0302758160544	yes	up	0.86	3.05	4.14	0.99	0.42	0.75	2.68333	0.72
Os01g0813700	Os1bglu2	-	5.37271	2.42565	0.00640410509642	0.0362132806956	yes	up	0.34	1.1	1.11	0.1	0.14	0.25	0.85	0.163333
Os01g0814800		-	5.96714	2.57704	0.00552096258867	0.0325869811787	yes	up	0.31	2.43	7.24	0.55	0.79	0.47	3.32667	0.603333
Os01g0816550		-	0.0362712972937	-4.78503	0.00203900395171	0.0153960033751	yes	down	0	0	0.12	1.85	1.41	0.86	0.04	1.37333
Os01g0822800		-	0.477398	-1.06673	0.00483427377714	0.0294143607418	yes	down	5.08	3.52	2.8	6.55	8.79	10.57	3.8	8.63667
Os01g0823100	OsEXP2	-	4.39568	2.13609	9.37273548065E-11	5.93516850162E-9	yes	up	13.84	12.15	12.85	4.26	2.05	3.21	12.9467	3.17333
Os01g0823300	OsRPS26	-	2.15201	1.10569	0.000596408191832	0.00585377898685	yes	up	37.13	38.54	55.96	17.01	19.93	27.98	43.8767	21.64
Os01g0823900	OsPUB3	-	2.00617	1.00444	0.00724687511186	0.0396209337439	yes	up	10.4	12.77	11.22	3.59	5.94	8.62	11.4633	6.05
Os01g0825500		-	3.97142	1.98966	5.95056403439E-6	0.000135256822424	yes	up	5.03	5.28	6.36	0.91	1.54	2.33	5.55667	1.59333
Os01g0826000	OsATX	-	0.250374	-1.99784	0.00840013058142	0.0440399	yes	down	7.87	1.42	1.91	11.75	16.69	21.93	3.73333	16.79
Os01g0827400		-	3.86104	1.94899	0.00567869668751	0.0333072383947	yes	up	6.25	6.76	5.73	0.45	1.36	3.33	6.24667	1.71333
Os01g0829100		-	4.73844	2.24441	0.00146494313507	0.0117959049983	yes	up	0.97	1.76	1.11	0.24	0.22	0.4	1.28	0.286667
Os01g0829266		-	48.2967	5.59385	0.0056082716231	0.0329659262421	yes	up	0.05	0.28	0.88	0	0	0	0.403333	0
Os01g0831300	OsAMT2	-	0.385428	-1.37547	0.00988383992631	0.0494355062348	yes	down	0.94	0.44	0.46	1.5	2.1	1.56	0.613333	1.72
Os01g0832300	OsCDPK3	-	3.34521	1.7421	0.000215913167324	0.00264739233929	yes	up	3.77	9.4	12.88	3.21	2.93	2.2	8.68333	2.78
Os01g0835500	rbohE	-	4.012	2.00432	0.000238940182805	0.00286193614857	yes	up	3.24	9.77	17.11	3.62	1.91	2.96	10.04	2.83
Os01g0835900		-	2.88786	1.53	0.000574898055814	0.00569334526241	yes	up	80.02	102.14	83.04	16.63	30.08	52.85	88.4	33.1867
Os01g0837600		-	0.412105	-1.27891	0.0090597388497	0.0465126685694	yes	down	15.78	3.33	12.41	23.91	24.33	30.48	10.5067	26.24
Os01g0839200	OsDSR2	-	12.3645	3.62813	0.000242498619246	0.00289150393932	yes	up	0.4	6.9	9.85	0.19	0.17	0.88	5.71667	0.413333
Os01g0841700	Rpp17	-	0.252924	-1.98322	2.45054963335E-16	3.12806211882E-14	yes	down	19.64	25.83	20.96	103.07	105.9	78.56	22.1433	95.8433
Os01g0845100		-	0.438003	-1.19099	0.00081703031664	0.00744661265294	yes	down	2.79	1.51	1.92	4.75	5.28	5.11	2.07333	5.04667
Os01g0846000		-	2.52363	1.3355	0.00225179418904	0.0166299526391	yes	up	13.66	37.85	45.27	16.51	15.35	15.55	32.26	15.8033
Os01g0847200	OsMPG1	-	2.09483	1.06683	0.00109912228653	0.00941278701103	yes	up	51.12	110.38	100.81	45.02	45.39	44.23	87.4367	44.88
Os01g0849000	OsLTPd5	-	6.09112	2.60671	0.00317257628641	0.0216318506253	yes	up	1.15	17.34	18.62	2.73	2.81	1.29	12.37	2.27667
Os01g0850000		-	2.80067	1.48577	0.00850918124773	0.0444099790835	yes	up	1.55	1.74	1.33	0.48	0.52	0.74	1.54	0.58
Os01g0850700	OsLAC8	-	5.45518	2.44763	0.000244407538324	0.00290497870733	yes	up	107.98	1107.3	862.02	112.72	108.15	185.87	692.433	135.58
Os01g0853700		-	3.43683	1.78108	0.000366862140662	0.00399887977415	yes	up	8.12	26.7	16.4	3.76	5.15	7.15	17.0733	5.35333
Os01g0855200		-	0.44954	-1.15348	4.23103266433E-5	0.000708179677074	yes	down	3.12	3.07	2.82	6.11	6.41	8.74	3.00333	7.08667
Os01g0855700		-	0.182893	-2.45093	0.000119214064946	0.0016521706955	yes	down	0.33	0.15	0.21	0.87	1.41	1.49	0.23	1.25667
Os01g0856500	OsLAX1	-	4.70381	2.23383	2.85299526524E-5	0.000506069825165	yes	up	8.49	30.63	32.69	4.43	5.29	7.75	23.9367	5.82333
Os01g0857500		-	4.98843	2.31859	0.000852285936887	0.00767848842025	yes	up	1.39	7.17	10.8	1.42	0.67	1.36	6.45333	1.15
Os01g0857600		-	6.51178	2.70305	0.00161622504069	0.0127308560935	yes	up	0.56	1.48	2.13	0.33	0.34	0.03	1.39	0.233333
Os01g0857950		-	0.397439	-1.3312	9.19352257439E-5	0.00132753947664	yes	down	2.52	1.23	2.53	4.46	6.18	5.88	2.09333	5.50667
Os01g0858000		-	0.349498	-1.51665	3.57905625911E-5	0.000614316004616	yes	down	13.35	6.12	5.51	29.42	23.55	22.16	8.32667	25.0433
Os01g0861700	OsHORZ1	-	3.18955	1.67335	5.91678506472E-5	0.00093852052436	yes	up	9.29	24.8	25.25	5.48	7.97	5.9	19.78	6.45
Os01g0862200		-	4.9071	2.29487	9.37112110856E-5	0.00134643246591	yes	up	8.07	32.32	30.86	3.76	4.76	7.41	23.75	5.31
Os01g0862800	ENAC1	-	0.242783	-2.04226	3.77896973276E-11	2.56726478792E-9	yes	down	2.49	2.29	1.42	8.64	6.47	8.73	2.06667	7.94667
Os01g0863100		-	0.264347	-1.91949	0.000316399081413	0.0035691288007	yes	down	3.11	1.49	1.35	8.2	6.68	10.23	1.98333	8.37
Os01g0863166		-	0.287504	-1.79835	6.28006415613E-26	2.3077332724E-23	yes	down	12.02	17.91	14.23	53.05	35.88	38.76	14.72	42.5633
Os01g0864200		-	0.405331	-1.30283	0.00765149568138	0.0411832500578	yes	down	16.26	4.26	7.77	20.43	27.43	27.31	9.43	25.0567
Os01g0864401		-	4.69136	2.23001	0.000798562659203	0.0073085057259	yes	up	4.66	27.09	37.82	4.48	4.43	7.02	23.19	5.31
Os01g0864500	OsSDS1	-	0.28127	-1.82997	6.78004342465E-7	2.050329092E-5	yes	down	6.16	3.47	4.33	12.86	21.72	18.71	4.65333	17.7633
Os01g0869800	PSBS1	-	11.2306	3.48936	0.000655734290016	0.00629786103882	yes	up	0.54	8.19	8.44	0.2	1.16	0.31	5.72333	0.556667
Os01g0871500		-	2.62061	1.3899	0.00184505445359	0.0141832347584	yes	up	16.88	19.95	12.75	2.91	4.72	10.21	16.5267	5.94667
Os01g0872600		-	6.77494	2.76021	0.000401036396976	0.00428284268422	yes	up	2.5	15.77	16.81	2.16	0.79	2.7	11.6933	1.88333
Os01g0873200		-	3.77146	1.91512	8.19816443805E-5	0.00121683036791	yes	up	1.75	2.83	2.37	0.51	0.59	0.86	2.31667	0.653333
Os01g0875300		-	22.1598	4.46987	5.1479683815E-5	0.000835007072128	yes	up	0.58	2.5	3.62	0.12	0.16	0.09	2.23333	0.123333
Os01g0876800		-	3.53972	1.82364	0.00157040408747	0.0124345	yes	up	1.01	3.41	4.61	1.31	0.87	0.79	3.01	0.99
Os01g0878900		-	95.2547	6.57372	1.13965065917E-10	7.12369779298E-9	yes	up	1.99	33.78	27.37	0.08	0.08	0.53	21.0467	0.23
Os01g0880200		-	2.1124	1.07888	0.00271532351591	0.0192276616734	yes	up	31.2	70.15	70.89	30.43	28.78	27.48	57.4133	28.8967
Os01g0881300	OsSWEET1a	-	5.63808	2.4952	3.82951481984E-6	9.45796567471E-5	yes	up	16.86	74.67	69.84	7.28	11.18	12.46	53.79	10.3067
Os01g0881800		-	5.9462	2.57197	3.24923875017E-5	0.000566349809163	yes	up	2.39	10.11	7.92	0.82	1.13	1.71	6.80667	1.22
Os01g0882500		-	28.827	4.84935	9.79457489955E-8	3.76462480252E-6	yes	up	2.95	23.47	46.51	0.91	0.24	1.51	24.31	0.886667
Os01g0883800	20ox2	-	3.25704	1.70356	5.09484084144E-5	0.000827076137399	yes	up	7.86	17.94	10.42	2.06	2.88	4.63	12.0733	3.19
Os01g0885300		-	4.94001	2.30451	0.000620737729208	0.00603172600544	yes	up	14.53	141.48	148.86	25.42	18.94	20.86	101.623	21.74
Os01g0887700		-	2.27881	1.18828	0.000973877710354	0.00855467443289	yes	up	128.44	309.73	261.76	117.27	121.53	101.13	233.31	113.31
Os01g0889900		-	714.136	9.48006	9.2023736349E-14	9.03583675171E-12	yes	up	2.28	3.02	4.97	0	0	0	3.42333	0
Os01g0892800	OsSTA40	-	3.45246	1.78763	0.00249033861624	0.0179970746304	yes	up	2.36	9.59	8.68	2.57	2.18	1.69	6.87667	2.14667
Os01g0894600	OsRFPV-7	-	2.03124	1.02236	0.0046655188968	0.0286577266606	yes	up	12.36	25.92	25.51	11.96	10.57	11.65	21.2633	11.3933
Os01g0894700		-	7.82252	2.96763	5.15058170084E-5	0.000835007072128	yes	up	9.79	114.3	151.28	13.11	10.4	14.31	91.79	12.6067
Os01g0896500	OsStr10	-	4.49575	2.16856	0.000444553077317	0.00463133409973	yes	up	5.53	26.62	44.8	5.66	7.06	6.02	25.65	6.24667
Os01g0897700	OsFH1	-	17.4308	4.12357	4.9672079547E-6	0.000116508408632	yes	up	0.31	1.27	1.4	0.1	0.07	0.02	0.993333	0.0633333333333
Os01g0899200		-	2.49192	1.31726	0.00552612807438	0.0326016016025	yes	up	8.7	29.97	28.3	10.47	8.12	9.77	22.3233	9.45333
Os01g0906000		-	2.77579	1.4729	0.0059252330533	0.0343052464172	yes	up	3.8	8.32	14.12	2.08	4.92	1.93	8.74667	2.97667
Os01g0910400		-	16.6361	4.05625	0.00803427604362	0.0426752730806	yes	up	0.08	0.52	0.57	0	0.04	0.03	0.39	0.0233333333333
Os01g0911000		-	0.446835	-1.16219	0.00295308276112	0.0204991341341	yes	down	9.46	7.65	9.46	15.86	9.67	15.57	8.85667	13.7
Os01g0912700		-	3.41467	1.77175	0.00217487662374	0.0161702276994	yes	up	6.78	37.27	34.41	7.07	8.32	9.27	26.1533	8.22
Os01g0913100		-	3.49455	1.80511	0.000480462268952	0.00493547285425	yes	up	3.23	3.91	2.99	0.91	1.14	1.09	3.37667	1.04667
Os01g0915600	OsbHLH090	-	5.58186	2.48075	1.38228535892E-7	5.11045225761E-6	yes	up	15.34	51.85	55.4	6.41	7.97	8.9	40.8633	7.76
Os01g0916000		-	0.301705	-1.72879	0.00592070859341	0.0342954252486	yes	down	2.39	0.81	0.51	4.82	5.1	3.46	1.23667	4.46
Os01g0917200		-	2.61464	1.38661	0.00310080236068	0.0212800678137	yes	up	2.54	6.31	6.95	2.54	2.44	1.54	5.26667	2.17333
Os01g0917300		-	3.74499	1.90496	0.000232075551239	0.00280437368365	yes	up	5.49	6.07	10.91	1.34	2.19	2.88	7.49	2.13667
Os01g0917900		-	23.8992	4.57889	0.00388137816876	0.0250959916627	yes	up	0.51	0.54	0.43	0	0	0.06	0.493333	0.02
Os01g0918200		-	2.39919	1.26254	4.37139065828E-8	1.79998875442E-6	yes	up	124.18	145.89	185.1	64.01	78.11	68.61	151.723	70.2433
Os01g0919700		-	2.71023	1.43841	0.0070515201837	0.0388329970516	yes	up	6.3	26.61	30.94	9.1	7.96	7.83	21.2833	8.29667
Os01g0919900	OsSSI2	-	7.26485	2.86093	1.07089340634E-6	3.09563501596E-5	yes	up	13.76	37.18	86.11	5.74	9.38	4.49	45.6833	6.53667
Os01g0921800	OsFbox052	-	2.76004	1.46469	0.00122234546805	0.0102190777789	yes	up	3	3.42	3.83	0.73	1.27	1.8	3.41667	1.26667
Os01g0922600	OsSPL2	-	13.6028	3.76583	5.09158425907E-8	2.06153911578E-6	yes	up	49.94	5.99	10.07	1.44	1.62	1.73	22	1.59667
Os01g0924000		-	3.65609	1.8703	0.000254630036262	0.00300074940207	yes	up	29.36	120.07	137.5	25.69	23.72	27.37	95.6433	25.5933
Os01g0925300		-	5.16051	2.36751	0.00488283902668	0.0296577748345	yes	up	0.4	1.62	1.89	0.24	0.46	0.12	1.30333	0.273333
Os01g0925700		-	0.410177	-1.28568	1.8704129393E-5	0.000357471434334	yes	down	21.32	9.45	14.36	40	40.61	35.35	15.0433	38.6533
Os01g0926400		-	4.32687	2.11332	0.00106772279604	0.00921547365561	yes	up	2.04	3.38	4.4	0.37	0.68	1.57	3.27333	0.873333
Os01g0926600	OsGT47A	-	4.54819	2.18529	4.65658056259E-6	0.000110721616063	yes	up	11.96	39.88	45.84	7.02	7.78	8.21	32.56	7.67
Os01g0930400	HAK5	-	0.102242	-3.28994	5.4910271975E-11	3.64859952387E-9	yes	down	4.77	2.13	1.04	32.87	28.77	21.13	2.64667	27.59
Os01g0931100		-	2.57311	1.36351	4.30087046707E-8	1.77698486266E-6	yes	up	23.32	35.66	29.51	12.42	12.85	10.92	29.4967	12.0633
Os01g0931600		-	42.6249	5.41362	0.000160283598514	0.00209335385824	yes	up	2.21	2.08	2.27	0	0	0.14	2.18667	0.0466666666667
Os01g0937100		-	4.39178	2.1348	0.00713575290829	0.0391887121077	yes	up	4.88	0.95	1.23	0.41	0.68	0.61	2.35333	0.566667
Os01g0938100	PSB28	-	9.30636	3.21822	0.000824297128084	0.00748471667818	yes	up	2.83	13.74	11.03	0.17	0.48	2.48	9.2	1.04333
Os01g0938200		-	2.11314	1.07939	0.000393241888262	0.00422191036566	yes	up	6.74	11.12	11.25	5.71	4.64	4.67	9.70333	5.00667
Os01g0938600		-	2.01861	1.01337	0.000803906434541	0.00734355659395	yes	up	13.04	24.57	22.96	11.63	10.28	10.7	20.19	10.87
Os01g0940700	OsPR2	-	0.337291	-1.56793	2.00204749327E-5	0.000379341076987	yes	down	43.86	28.07	25.26	73.04	152.96	83.84	32.3967	103.28
Os01g0944700	OsPR2	-	22.0951	4.46565	3.49000694907E-13	3.2555053283E-11	yes	up	76.28	141.88	152.91	1.21	7.62	9	123.69	5.94333
Os01g0948200		-	2.46645	1.30244	4.74081327911E-5	0.000781637963686	yes	up	6.04	9.15	7.39	2.44	3.19	4.04	7.52667	3.22333
Os01g0948900	OsNPR5	-	2.0438	1.03126	0.00171963220472	0.0133888410469	yes	up	7.68	3.82	4.53	2.3	3.01	2.61	5.34333	2.64
Os01g0952700		-	0.474554	-1.07536	0.000328438854286	0.00367757503832	yes	down	2.84	3.44	4.12	7.33	6.4	9.54	3.46667	7.75667
Os01g0953500		-	3.83368	1.93873	0.000405958963286	0.00432019426791	yes	up	1.94	1.35	2.34	0.35	0.67	0.53	1.87667	0.516667
Os01g0954000		-	0.218526	-2.19412	2.32356789252E-5	0.000430179328987	yes	down	2.05	1.31	3.15	6.82	13.75	18.55	2.17	13.04
Os01g0956600		-	2.82671	1.49913	0.00917660954912	0.0469338488812	yes	up	0.71	1.99	2.18	0.72	0.62	0.52	1.62667	0.62
Os01g0959100	Asr3	-	0.0861009444049	-3.53783	1.03537213435E-9	5.7070182669E-8	yes	down	4.65	0.88	1.57	24.75	38.35	27.8	2.36667	30.3
Os01g0959200	Asr4	-	0.114246	-3.12979	1.22913319294E-10	7.62408371572E-9	yes	down	5.81	3.24	1.38	37.71	33.14	29.89	3.47667	33.58
Os01g0959900		-	6.21071	2.63476	2.57457291984E-5	0.000464591644531	yes	up	8.43	51.22	59.51	7.57	5.87	8.04	39.72	7.16
Os01g0960200		-	0.280732	-1.83273	5.4784095354E-9	2.71158911147E-7	yes	down	1.38	0.79	1.28	4.94	5.86	4.74	1.15	5.18
Os01g0962100		-	5.00944	2.32465	5.24693349208E-7	1.64198552237E-5	yes	up	14.57	50.34	47.31	6.48	6.99	8.9	37.4067	7.45667
Os01g0962600	RPS10	-	2.59829	1.37757	0.00879376600885	0.0455132750774	yes	up	8.94	11.69	25.42	3.53	7.45	8.01	15.35	6.33
Os01g0962700	prx20	-	2.28669	1.19326	0.000238413810169	0.00286090421673	yes	up	214.57	219	219.38	60.07	115.49	128.97	217.65	101.51
Os01g0964900		-	3.60609	1.85044	0.000194150658156	0.00243597305341	yes	up	3.37	5.87	4.49	0.94	1.12	1.99	4.57667	1.35
Os01g0965201		-	346.646	8.43732	4.49871293365E-11	3.01401339171E-9	yes	up	10.37	14.18	9.92	0	0	0	11.49	0
Os01g0966200		-	8.72965	3.12592	2.26167821799E-5	0.000421942167852	yes	up	3.3	17.06	13.06	0.67	1.67	1.84	11.14	1.39333
Os01g0969000		-	2.53039	1.33936	0.00099895485441	0.00872439758156	yes	up	14.83	25.14	22.89	5.98	10.35	10.92	20.9533	9.08333
Os01g0969100		-	2.401	1.26363	0.00123543759341	0.0103001264878	yes	up	4.2	5.23	9.52	2.78	3.08	2.55	6.31667	2.80333
Os01g0971100	OsDi19-5	-	2.01543	1.01109	0.00139955164595	0.0113522829663	yes	up	36.1	32.18	43.18	13.59	20.33	25.47	37.1533	19.7967
Os01g0972200	OsZIP1	-	4.81713	2.26817	0.000234815456741	0.00282769576581	yes	up	1.43	2.8	2.46	0.37	0.47	0.65	2.23	0.496667
Os01g0974200	OsMT2c	-	2.51986	1.33335	8.13355436357E-9	3.89079080828E-7	yes	up	248.78	212.29	253.82	87.55	134.24	98.72	238.297	106.837
Os01g0975900	OsTIP1	-	0.0661883941296	-3.91728	7.08586866634E-5	0.00108288325624	yes	down	0.65	0.4	0.48	0.43	7.16	17.3	0.51	8.29667
Os01g0977200	OsDjC15	-	0.339784	-1.55731	0.00705028326466	0.0388329970516	yes	down	13.98	1.91	8.01	26.84	26.65	20.4	7.96667	24.63
Os01g0978400	OsCCR26	-	4.28246	2.09844	0.000156510575231	0.00205737180546	yes	up	3.09	3.41	2.54	0.43	0.78	1.03	3.01333	0.746667
Os02g0100600		-	5.25408	2.39344	0.0018948603334	0.0145017506046	yes	up	1.82	2.72	2.44	0.12	0.64	0.65	2.32667	0.47
Os02g0101500	OsHPR1	-	2.49975	1.32179	0.00846494834328	0.0442745646474	yes	up	23.81	74.18	108.07	22.12	26.15	37.34	68.6867	28.5367
Os02g0102200	OsAAP7C	-	3.17737	1.66783	1.60148066434E-8	7.19272417633E-7	yes	up	11.53	18.36	15.54	5.78	4.33	5.26	15.1433	5.12333
Os02g0103800	OsLFNR1	-	9.27674	3.21362	7.66777299565E-8	2.98981508784E-6	yes	up	28.05	144.14	186.55	8.55	11.4	18.68	119.58	12.8767
Os02g0106900	OsRLCK58	-	4.94848	2.30699	0.00174674558043	0.0135564225799	yes	up	1.53	1.05	0.85	0.19	0.35	0.2	1.14333	0.246667
Os02g0107300		-	3.49182	1.80398	0.00310375070061	0.0212942760232	yes	up	1.8	8	5.28	1.19	1.85	1.64	5.02667	1.56
Os02g0110600		-	6.03436	2.5932	0.0018449970047	0.0141832347584	yes	up	0.35	1.48	1.57	0.11	0.26	0.22	1.13333	0.196667
Os02g0114300		-	3.75979	1.91065	0.00291316448664	0.0202967475709	yes	up	5.24	1.74	3.78	0.72	1.09	1.24	3.58667	1.01667
Os02g0115700	CATA1	-	3.5111	1.81193	4.23981040484E-5	0.000709159460336	yes	up	373.19	1221.6	883.68	426.98	404.57	363.07	826.157	398.207
Os02g0120000		-	5.72227	2.51659	0.00289981518695	0.0202324739934	yes	up	0.46	3.97	7.72	0.83	0.4	1.03	4.05	0.753333
Os02g0121700	OsTPS3	-	0.0900477134046	-3.47317	2.02317788326E-5	0.000382746748851	yes	down	0.08	0.08	0.17	1.83	0.64	1.49	0.11	1.32
Os02g0122900		-	2.46504	1.30161	0.00912845007731	0.0467466849081	yes	up	5.7	22.7	22.36	7.96	6.69	6.93	16.92	7.19333
Os02g0124800		-	2.00953	1.00685	0.00682451503603	0.0380057320709	yes	up	67.22	168.45	168.19	72.4	69.89	74.19	134.62	72.16
Os02g0125700	OsLIL3	-	2.24636	1.16759	0.000384650567584	0.00414987998915	yes	up	29.32	43.17	57.25	17.14	20.61	24.71	43.2467	20.82
Os02g0129000		-	28.3467	4.82511	0.00500856833172	0.0302121826286	yes	up	0.07	0.27	0.42	0	0	0.03	0.253333	0.01
Os02g0134000		-	0.263377	-1.9248	6.37726187466E-9	3.10577775595E-7	yes	down	4.05	2.65	3.2	17.35	13.96	11.02	3.3	14.11
Os02g0135900		-	3.11607	1.63973	0.00367094572694	0.0241473953663	yes	up	2.43	3.45	5.17	1.46	2.32	0.51	3.68333	1.43
Os02g0136850		-	0.363792	-1.45881	0.000450741058578	0.00468372874623	yes	down	17.98	9.14	9.88	53.91	30.35	30.97	12.3333	38.41
Os02g0137200		-	6.66509	2.73662	2.17514949918E-5	0.000409898219141	yes	up	24.24	151.64	203.42	14.36	22.97	28.27	126.433	21.8667
Os02g0138600		-	2.01246	1.00896	0.00583854892603	0.0339428139614	yes	up	20.15	33.27	28.8	9.62	14.53	19.51	27.4067	14.5533
Os02g0139300		-	2.05007	1.03567	1.30198702741E-5	0.00026446475189	yes	up	7.19	8.9	10.19	5.7	4.67	4.19	8.76	4.85333
Os02g0141100	OsARF5	-	2.59601	1.37629	0.00728525462246	0.0397769654117	yes	up	6.12	23.67	28.2	9.67	8.02	6.26	19.33	7.98333
Os02g0142100		-	0.280395	-1.83447	2.11362436229E-10	1.26572176935E-8	yes	down	2.37	1.33	1.97	6.44	7.27	7.49	1.89	7.06667
Os02g0143100		-	2.04452	1.03176	0.00418815784603	0.0265348464576	yes	up	14.55	27.83	34.63	15.55	14.17	10.76	25.67	13.4933
Os02g0145200		-	18.7527	4.22903	2.74042263973E-13	2.59622930786E-11	yes	up	4.6	4.25	6.22	0.51	0.2	0.18	5.02333	0.296667
Os02g0148000	OsCCT03	-	14.1474	3.82247	5.18562267278E-7	1.62489543518E-5	yes	up	3.8	46.27	71.18	3.01	2.3	3.93	40.4167	3.08
Os02g0152400	RbcS1	-	6.024	2.59072	0.00441899465022	0.0275939532902	yes	up	0.73	1.52	3.07	0.24	0.39	0.33	1.77333	0.32
Os02g0153100	LRK8	-	0.411265	-1.28186	0.000344837835724	0.00382412072694	yes	down	0.83	0.75	0.93	2.91	1.87	1.72	0.836667	2.16667
Os02g0153200	LRK7	-	2.45918	1.29818	0.00180961028167	0.0139550010052	yes	up	1.21	1.65	2.48	0.91	0.79	0.62	1.78	0.773333
Os02g0153900	LRK3	-	0.414339	-1.27112	0.000142483637075	0.0019166143372	yes	down	2.64	1.42	1.89	6.05	5.49	3.69	1.98333	5.07667
Os02g0154000	LRK2	-	0.339737	-1.55751	0.0006161196653	0.00600051392136	yes	down	1.17	0.32	0.51	2.47	2.07	1.83	0.666667	2.12333
Os02g0156100		-	2.5058	1.32527	0.000666351972149	0.00635760597189	yes	up	11.01	20.48	26.49	6.4	6.45	9.03	19.3267	7.29333
Os02g0156600		-	0.197248	-2.34192	9.1800109408E-6	0.000195129540182	yes	down	0.3	0.28	0.66	1.91	2.94	1.88	0.413333	2.24333
Os02g0161100	OsFH10	-	0.0312541413028	-4.99981	1.36198185149E-12	1.14298082506E-10	yes	down	0.03	0.02	0.11	1.71	2.18	1.64	0.0533333333333	1.84333
Os02g0161601		-	6.54132	2.70958	0.00633633928898	0.0359726677846	yes	up	0.99	3.31	1.43	0.31	0.28	0.37	1.91	0.32
Os02g0162600		-	0.0278021	-5.16866	0.000120384879807	0.00166744402624	yes	down	0	0	0.19	1.49	2.15	4.16	0.0633333333333	2.6
Os02g0163300		-	0.189276	-2.40144	0.000782124071721	0.00718567275843	yes	down	2.61	0.54	0.61	6.42	9.93	5.21	1.25333	7.18667
Os02g0163500		-	0.0783303810942	-3.67428	1.93799457594E-22	4.84558581962E-20	yes	down	1.39	1.66	1.42	18.27	22.3	19.86	1.49	20.1433
Os02g0163533		-	0.0581946869315	-4.10297	0.000253202447186	0.00298741651588	yes	down	0.2	0.38	0	3.45	3.34	4.13	0.193333	3.64
Os02g0164300		-	2.31443	1.21066	0.000100839477556	0.00142853963152	yes	up	16.29	24.97	27	13.37	12.26	8.37	22.7533	11.3333
Os02g0165100	OsRLCK63	-	0.461459	-1.11573	4.42979518467E-6	0.000106583157355	yes	down	21.19	11.72	16.68	40.43	38.32	35.58	16.53	38.11
Os02g0165200		-	0.358282	-1.48083	0.00113361417728	0.00963671385963	yes	down	0.24	0.26	0.45	1.11	0.74	1.02	0.316667	0.956667
Os02g0167000		-	0.459161	-1.12293	0.00192592183125	0.0147162514724	yes	down	18.52	9.38	10.69	41.3	27.6	21.43	12.8633	30.11
Os02g0167300	OsTUB5	-	5.81211	2.53906	3.91549207869E-6	9.61158192149E-5	yes	up	9.7	34.39	42.16	4.11	6.16	6.72	28.75	5.66333
Os02g0169400	OsAGO17	-	0.337034	-1.56903	0.000205383482301	0.00254660817804	yes	down	0.4	0.64	0.47	1.88	1.36	1.56	0.503333	1.6
Os02g0169800		-	2.10574	1.07433	7.93633673918E-7	2.35882322225E-5	yes	up	56	60.85	51.65	35.77	24.95	26.34	56.1667	29.02
Os02g0170000		-	2.22629	1.15464	0.00927171463222	0.0472895446405	yes	up	7.89	24.72	21.77	9.87	6.72	8.53	18.1267	8.37333
Os02g0175100	OsbZIP15	-	2.08898	1.0628	3.28269325973E-6	8.27600411936E-5	yes	up	43.82	53.51	44.33	21.22	27.37	24.84	47.22	24.4767
Os02g0175600		-	2.51714	1.33179	0.0024535600739	0.0177736536656	yes	up	149.09	108.22	123.02	25.48	53.23	84.21	126.777	54.3067
Os02g0176100		-	3.06221	1.61457	0.000232878924877	0.00281135518419	yes	up	40.14	118.32	146	41.51	35.14	33.94	101.487	36.8633
Os02g0178800	OsGL1-2	-	4.68427	2.22782	0.000659205982191	0.0063142664637	yes	up	2.56	0.76	2.62	0.51	0.61	0.22	1.98	0.446667
Os02g0182600		-	4.68616	2.22841	3.29586140575E-5	0.000571777730141	yes	up	3.93	8.17	8.02	1.11	1.46	1.83	6.70667	1.46667
Os02g0182700		-	0.468152	-1.09495	8.98450438204E-5	0.00130714567953	yes	down	7.96	4.4	5.48	12.73	11.21	11.93	5.94667	11.9567
Os02g0184200		-	3.01951	1.59431	0.000177898870987	0.00227802603909	yes	up	62.67	214.1	173.79	46.57	42.55	55.32	150.187	48.1467
Os02g0186900		-	3.34348	1.74135	7.5299519297E-7	2.25461634754E-5	yes	up	10.6	18.95	19.41	4.59	6.29	5.54	16.32	5.47333
Os02g0189000		-	3.12857	1.6455	0.00139018053936	0.0112878515498	yes	up	19.25	70.18	66.93	13.76	24.86	16.63	52.12	18.4167
Os02g0189400		-	6.31174	2.65804	0.0038630657611	0.0250043	yes	up	0.34	3.31	2.52	0.44	0.4	0.24	2.05667	0.36
Os02g0190600	OsLCYb	-	2.17049	1.11802	0.00458529615656	0.0283027	yes	up	5.17	9.26	7.68	2.94	2.94	4.97	7.37	3.61667
Os02g0191700		-	0.454796	-1.13671	0.00211418381582	0.0158501700418	yes	down	21.49	11.64	10.72	42.3	31.36	24.72	14.6167	32.7933
Os02g0192500	OsCslA1	-	4.85723	2.28013	0.00139021902446	0.0112878515498	yes	up	1.3	8.44	14.26	2.21	1.7	1.71	8	1.87333
Os02g0192700	Pre	-	11.5198	3.52604	0.000861306201581	0.00773528203857	yes	up	0.3	6.2	12.74	0.32	0.59	0.86	6.41333	0.59
Os02g0194700	OsLOX1	-	0.0648790563457	-3.9461	1.11453626149E-11	8.34285430552E-10	yes	down	0.3	0.14	0.13	3.12	2.49	5.33	0.19	3.64667
Os02g0196600	HMA4	-	2.3094	1.20752	0.000728687038085	0.00681822790689	yes	up	56.84	137.62	131.42	50.55	47.9	51.53	108.627	49.9933
Os02g0196800		-	0.350493	-1.51254	0.000165417634168	0.00214768409073	yes	down	190.78	72.8	82.96	299.27	347.48	435.31	115.513	360.687
Os02g0197200	OsMLO8	-	0.345161	-1.53466	0.00350158150875	0.0232564920562	yes	down	15.25	4.3	5.32	22.03	19.97	33.02	8.29	25.0067
Os02g0197600		-	3.14106	1.65125	0.00131963948469	0.0108310257177	yes	up	95.3	428.34	203.35	75.08	73.46	104.25	242.33	84.2633
Os02g0197700		-	6.97953	2.80313	0.00820522731782	0.0432799865461	yes	up	0.18	1.32	2.68	0.13	0.18	0.32	1.39333	0.21
Os02g0198300		-	2.57429	1.36418	0.00501070395645	0.0302149684375	yes	up	20.45	80	81.18	26.47	28.64	20.71	60.5433	25.2733
Os02g0199800	OsSTA54	-	3.81827	1.93292	0.000721478666676	0.00675953722404	yes	up	1.85	9.56	8.67	1.85	2.32	1.47	6.69333	1.88
Os02g0203000	OsbZIP18	-	4.32418	2.11243	1.73055985793E-8	7.70115013474E-7	yes	up	12.42	10.86	13.75	3.53	2.85	3.08	12.3433	3.15333
Os02g0205500		-	0.440103	-1.18409	0.000442444714606	0.00461730278112	yes	down	9.24	4.97	10.09	14.77	18.95	23.99	8.1	19.2367
Os02g0207500		-	6.1948	2.63106	1.25158360713E-5	0.000256317024226	yes	up	9.37	17.24	30.21	1.78	3.69	4.54	18.94	3.33667
Os02g0207800		-	0.256576	-1.96254	0.00147492518541	0.0118487447902	yes	down	1.66	0.43	2.15	7.82	6.46	3.33	1.41333	5.87
Os02g0208500	OsCDT4	-	30.4049	4.92623	1.15188437833E-7	4.31787508928E-6	yes	up	2.79	72.23	131.45	2.74	1.78	2.92	68.8233	2.48
Os02g0209300		-	0.414764	-1.26964	1.06652183814E-6	3.08667710505E-5	yes	down	90.81	59.71	66.32	173.46	185.44	222.53	72.28	193.81
Os02g0213450		-	2.58164	1.36829	0.00834518017591	0.0438180677217	yes	up	6.32	26.82	25.39	9.67	7.37	7.38	19.51	8.14
Os02g0218600	OsPUB48	-	2.63742	1.39913	0.00238052639935	0.0173900321577	yes	up	1.24	2.32	2.02	0.74	0.79	0.74	1.86	0.756667
Os02g0221100	OsbHLH029	-	0.136251	-2.87566	0.000232184981518	0.00280437368365	yes	down	0.54	0.17	0.03	1.8	1.99	1.6	0.246667	1.79667
Os02g0223200		-	2.87979	1.52596	2.20295679116E-5	0.000413531819319	yes	up	7.98	12.37	9.21	2.76	3.74	4.52	9.85333	3.67333
Os02g0223700		-	3.39854	1.76492	8.25079228272E-14	8.1344091558E-12	yes	up	102.28	124.92	134.48	31.63	46.09	38.37	120.56	38.6967
Os02g0226400		-	3.45852	1.79015	0.000375447079839	0.00407030009281	yes	up	17.45	31.24	22.11	5.4	4.74	12.16	23.6	7.43333
Os02g0227700	OsRLK5	-	0.165987	-2.59086	0.00283591594943	0.01989	yes	down	0.64	0.02	0.15	1.96	1.2	1.92	0.27	1.69333
Os02g0229600	OsSTA55	-	8.04234	3.00762	0.00830761546092	0.0436842	yes	up	0.2	0.77	0.9	0.16	0.05	0.04	0.623333	0.0833333333333
Os02g0231700		-	0.0712196242766	-3.81158	4.50689548828E-7	1.43070335441E-5	yes	down	0.41	0.07	0.04	3.22	2.8	1.66	0.173333	2.56
Os02g0236800	prx26	-	3.56793	1.83509	0.0003455988999	0.00383080901246	yes	up	3.14	8.97	6.09	1.52	1.86	2.11	6.06667	1.83
Os02g0240100	prx30	-	0.162661	-2.62006	1.16009130715E-5	0.000239860992943	yes	down	17	3	3.79	52.16	59.79	43.9	7.93	51.95
Os02g0245800	KAT3	-	0.221267	-2.17614	0.00741822838994	0.0403034	yes	down	0.21	0.1	0.06	0.56	0.51	0.66	0.123333	0.576667
Os02g0251700		-	0.471275	-1.08536	0.000190533451624	0.00240157700259	yes	down	5.64	6.42	4.95	14.43	11.6	12.42	5.67	12.8167
Os02g0252600		-	0.442543	-1.17611	6.6785357153E-7	2.02215389143E-5	yes	down	6.25	4.48	4.99	15.53	11.27	11.58	5.24	12.7933
Os02g0253700		-	92.9297	6.53807	4.50315052542E-5	0.000746513395032	yes	up	1.94	0.4	1.64	0	0	0	1.32667	0
Os02g0255500	OsPYL/RCAR3	-	2.55865	1.35538	0.000611400561576	0.00596472156874	yes	up	124.69	324.99	259.85	102.24	96.93	123.97	236.51	107.713
Os02g0255700	FLL1	-	2.68018	1.42233	0.00826215238251	0.0434951121626	yes	up	30.85	153.7	165.64	55.99	42.46	52.41	116.73	50.2867
Os02g0257300	OsStr12	-	12.96	3.69599	2.28113228465E-6	6.03466145811E-5	yes	up	1.84	25.1	35.71	1.61	1.47	2.07	20.8833	1.71667
Os02g0258900		-	0.176936	-2.4987	1.48856276007E-12	1.2406224268E-10	yes	down	82.03	33.59	42.55	365.96	286.22	282.46	52.7233	311.547
Os02g0259600	OsRPL21	-	3.44842	1.78593	0.00245205325286	0.0177736536656	yes	up	16.74	112.35	150.17	30.11	25.05	27.03	93.0867	27.3967
Os02g0266900		-	0.0216661505293	-5.52841	0.00109512153021	0.00938183768005	yes	down	0	0	0	0.62	0.34	0.5	0	0.486667
Os02g0269600	OsSub13	-	0.113699	-3.13671	5.76008009299E-5	0.000919073832206	yes	down	0.9	0.23	0.05	3.93	4.27	2.76	0.393333	3.65333
Os02g0272900		-	0.00263745337584	-8.56664	4.17962047535E-7	1.34262695879E-5	yes	down	0	0	0	4.99	2.22	0.08	0	2.43
Os02g0273800		-	2.59183	1.37397	0.00941745848703	0.0478528432193	yes	up	8.54	39.67	43.52	13.95	11.87	17.6	30.5767	14.4733
Os02g0276200		-	21.7	4.43962	0.00288587891854	0.0201587619272	yes	up	0.09	4.02	2.51	0.25	0.11	0	2.20667	0.12
Os02g0280500	OsGLYI2	-	5.15065	2.36475	0.000686344193933	0.00650230692791	yes	up	1.43	6.09	13.43	1.68	1.38	1.61	6.98333	1.55667
Os02g0282000		-	0.13225	-2.91866	7.03659838569E-7	2.1226196598E-5	yes	down	3.09	0.42	0.81	16.44	12.68	9.96	1.44	13.0267
Os02g0288400	OsABCC5	-	0.219467	-2.18792	0.000709210848868	0.0066694419223	yes	down	0.48	0.11	0.17	0.63	1.22	1.62	0.253333	1.15667
Os02g0291000	OsCBL7	-	4.74443	2.24623	0.000132478208149	0.00179898879185	yes	up	3.65	11.97	19.6	4.83	1.39	1.27	11.74	2.49667
Os02g0293400	SIP14	-	2.11698	1.08201	0.00147790519035	0.0118631571372	yes	up	17.67	21.55	25.85	6.75	13.11	12.84	21.69	10.9
Os02g0301100	OsSWEET4	-	2.89338	1.53275	9.75419632219E-9	4.56695991123E-7	yes	up	67.05	100.89	87.75	25.78	26.94	36.61	85.23	29.7767
Os02g0302500		-	2.34259	1.2281	0.00223363638185	0.0165159704783	yes	up	8.62	19.46	26.04	8.68	8.05	7.48	18.04	8.07
Os02g0303500		-	5.56408	2.47614	1.74916828218E-7	6.3035034692E-6	yes	up	7.73	4.31	6.52	1.37	1.35	0.91	6.18667	1.21
Os02g0313700	OsNTMC2T6.2	-	0.479551	-1.06024	5.30024761417E-5	0.000854132261704	yes	down	20.84	12.25	13.91	37.33	39	28.98	15.6667	35.1033
Os02g0315400		-	2.84456	1.50821	0.00296391238422	0.0205558384485	yes	up	24.53	19.73	17.4	3.29	7.49	12.46	20.5533	7.74667
Os02g0315600	OsbHLH139	-	5.38064	2.42778	4.44683964772E-5	0.000738187556305	yes	up	1.26	4.58	4.3	0.61	0.45	0.89	3.38	0.65
Os02g0332800		-	3.25825	1.7041	0.00117982645813	0.00993208298822	yes	up	1.61	4.34	7.97	2.66	1.16	1.6	4.64	1.80667
Os02g0438601		-	2.02779	1.01991	0.00123733346233	0.0103065633262	yes	up	2.64	3.74	3.54	1.83	1.67	1.58	3.30667	1.69333
Os02g0450000		-	4.70457	2.23406	0.0057355598895	0.0335272436732	yes	up	0.29	0.72	1.25	0.27	0.13	0.13	0.753333	0.176667
Os02g0461600		-	2.01338	1.00962	0.00805892106635	0.0427687117335	yes	up	4.32	8.96	9.13	3.93	4.8	4.26	7.47	4.33
Os02g0465900	OsARP	-	4.6958	2.23137	0.000130082919331	0.00177540857768	yes	up	1360.77	9115.9	8573.55	1329.94	1378.65	1685.39	6350.07	1464.66
Os02g0466400	OsITPK4	-	0.0166692389008	-5.90667	0.000211558155337	0.00260665980974	yes	down	0	0	0	0.59	1.02	0.66	0	0.756667
Os02g0467600	C4H1	-	0.0149419646902	-6.06449	2.17212071309E-15	2.52059539017E-13	yes	down	0.04	0	0.15	4.36	5.81	4.16	0.0633333333333	4.77667
Os02g0472700		-	0.354734	-1.49519	5.19886801562E-5	0.000841148405489	yes	down	6.42	3.62	2.5	14.16	15.33	13.15	4.18	14.2133
Os02g0484900		-	3.32085	1.73155	0.00656128927302	0.0368188220126	yes	up	9.19	4.75	6.18	1.88	1.78	3.13	6.70667	2.26333
Os02g0494400		-	3.25685	1.70348	1.59039090383E-5	0.000313336722914	yes	up	3.73	5.28	6.6	2.28	1.51	1.38	5.20333	1.72333
Os02g0504050		-	3.0065	1.58808	0.000193574581786	0.00243126065875	yes	up	4.21	9.8	13.22	3.32	3.01	3.14	9.07667	3.15667
Os02g0509500		-	2.45903	1.29809	8.01648844275E-7	2.37102310002E-5	yes	up	103.06	162.76	150.6	67.75	63.81	62.69	138.807	64.75
Os02g0510200	ALS	-	2.35445	1.23539	0.00112897404097	0.00961314848144	yes	up	152.62	401.35	385.49	141.02	135.7	150.38	313.153	142.367
Os02g0518800		-	2.3187	1.21331	0.00749145437643	0.0405739711906	yes	up	7.03	23.66	24.8	9.27	8.2	8.11	18.4967	8.52667
Os02g0523650		-	12.9574	3.69571	4.28991407898E-6	0.000103628771073	yes	up	0.58	2.01	1.2	0.2	0.12	0.02	1.26333	0.113333
Os02g0525100		-	0.25123	-1.99292	2.52793296305E-9	1.30169762532E-7	yes	down	9.81	10.18	7.55	28.89	43.56	47.13	9.18	39.86
Os02g0526000		-	2.70969	1.43813	0.00587952381556	0.0341383986351	yes	up	5	17.18	23.02	4.6	5.19	5.86	15.0667	5.21667
Os02g0526400	ClpD1	-	0.309409	-1.69241	0.00680708036493	0.0379347702414	yes	down	288.24	41.29	60.43	473.75	459.29	416.26	129.987	449.767
Os02g0527200		-	3.96282	1.98653	0.00287647561638	0.0201051805348	yes	up	7.9	33.87	68.59	5.28	8.34	14.14	36.7867	9.25333
Os02g0527650		-	2.08068	1.05706	0.0037233281281	0.0243927274691	yes	up	4.62	6.38	6.51	2.53	3.02	3.45	5.83667	3
Os02g0528000		-	3.3286	1.73492	1.80613117192E-7	6.46078160952E-6	yes	up	27.26	12.46	14.94	6.77	5.94	4.9	18.22	5.87
Os02g0528500		-	130.88	7.0321	4.791588587E-5	0.000787867105088	yes	up	0.07	0.91	1.37	0	0	0	0.783333	0
Os02g0528900	ABCG41	-	3.41061	1.77003	0.00220267120517	0.0163368149049	yes	up	0.74	0.61	0.42	0.22	0.14	0.2	0.59	0.186667
Os02g0529900		-	13.8461	3.79141	4.25535613805E-6	0.000102984896969	yes	up	0.37	3.21	4.23	0.22	0.15	0.23	2.60333	0.2
Os02g0530100	OsATX1	-	5.86693	2.55261	0.00205420868235	0.0154915183996	yes	up	6.37	5.92	59.23	2.98	5.14	3.87	23.84	3.99667
Os02g0537200	OsFbox094	-	3.09289	1.62895	0.00142249333528	0.0115037448685	yes	up	5.26	21.61	23.12	5.54	5.35	5.9	16.6633	5.59667
Os02g0537500	OsE2F1	-	0.28626	-1.8046	4.12822212796E-7	1.32963839667E-5	yes	down	3.86	1.63	2.32	10.86	10.07	7.97	2.60333	9.63333
Os02g0537700	OsPRX2	-	2.32567	1.21765	0.00414179344396	0.0263098261908	yes	up	63.03	161.73	215.17	62.09	67.51	74.17	146.643	67.9233
Os02g0543000	OsAsr1	-	0.178597	-2.48522	7.25777445712E-10	4.08405577514E-8	yes	down	163.5	80.01	75.72	507.6	933.17	422.7	106.41	621.157
Os02g0549200	OsRLCK73	-	12.856	3.68437	0.000405911498482	0.00432019426791	yes	up	0.45	0.5	1.45	0.04	0.12	0.04	0.8	0.0666666666667
Os02g0551700		-	0.395186	-1.3394	0.000472699987248	0.00487224512993	yes	down	6.77	2.68	4.5	13.14	11.36	9.99	4.65	11.4967
Os02g0552550		-	0.486318	-1.04003	0.000154680258441	0.00203994579009	yes	down	1.92	1.77	1.56	3.77	2.86	2.4	1.75	3.01
Os02g0552700	OsZFP6	-	176.201	7.46108	2.15934267898E-7	7.52450258523E-6	yes	up	2.82	0.86	1.27	0	0	0	1.65	0
Os02g0553200	APX8	-	2.42592	1.27853	0.00313009357811	0.0214248116601	yes	up	53.18	167.63	168.81	60.07	50.91	61.5	129.873	57.4933
Os02g0554100		-	3.91064	1.9674	1.06461469295E-7	4.03439064815E-6	yes	up	4.92	6.13	8.47	2.33	1.63	1.41	6.50667	1.79
Os02g0554900	PDIL1	-	0.128697	-2.95795	6.15057208304E-7	1.87871315781E-5	yes	down	0.52	0.22	0.16	2.05	2.88	2.35	0.3	2.42667
Os02g0555300	ONAC028	-	6.67625	2.73904	0.00343485649258	0.0229302434667	yes	up	17.94	1.76	1.86	1.44	0.88	1.15	7.18667	1.15667
Os02g0555600		-	0.308614	-1.69613	0.000663131041025	0.00634126178808	yes	down	0.59	0.32	0.33	1.47	1.63	1.17	0.413333	1.42333
Os02g0555832		-	0.00686803411717	-7.18589	6.09575027664E-21	1.26359172187E-18	yes	down	0	0	0.13	9.29	6.95	5.29	0.0433333333333	7.17667
Os02g0556000		-	0.0181385793894	-5.78479	0.000507233228884	0.00514294627931	yes	down	0	0	0	0.27	0.5	0.19	0	0.32
Os02g0556700		-	3.38079	1.75736	0.000283803425455	0.00327765927503	yes	up	17.75	56.61	75.88	15.7	15.6	13.78	50.08	15.0267
Os02g0557700		-	0.255878	-1.96647	2.33314637667E-23	6.28731100817E-21	yes	down	28.8	23.04	22.86	121.05	96.38	104.93	24.9	107.453
Os02g0557800	OSRR2	-	0.399913	-1.32224	1.52889169848E-5	0.000303687226562	yes	down	7.13	8.65	5.62	23.59	15.23	18.66	7.13333	19.16
Os02g0562350		-	2.65246	1.40733	0.00219646114659	0.0163007258838	yes	up	23.95	10.84	24.99	5.88	10.12	8.81	19.9267	8.27
Os02g0562600	OsMLO10	-	0.248651	-2.00781	3.93466344608E-7	1.27379124294E-5	yes	down	31.17	10.91	15.75	99.71	84.45	62.65	19.2767	82.27
Os02g0565200		-	0.454018	-1.13918	5.89701970015E-6	0.000134417686831	yes	down	26.89	19.53	18.43	39.41	51.63	50.27	21.6167	47.1033
Os02g0566800		-	0.405534	-1.30211	0.000768064664861	0.00709092969809	yes	down	3.48	1.28	2.51	5.96	6.78	6.15	2.42333	6.29667
Os02g0567100		-	2.08933	1.06304	0.00740975958703	0.0402726948895	yes	up	5.56	14.9	16.11	3.27	3.33	6.17	12.19	4.25667
Os02g0568200	CPT1	-	7.77724	2.95926	0.00420551680064	0.0266170143439	yes	up	0.11	1.07	0.54	0.06	0.11	0.07	0.573333	0.08
Os02g0569900	OsCYP76M7	-	0.0498665278631	-4.32578	1.84641494456E-7	6.57578585176E-6	yes	down	0.42	0.97	0	8.94	13.8	7.7	0.463333	10.1467
Os02g0570300		-	0.00346018374657	-8.17494	5.94994479521E-11	3.91860027336E-9	yes	down	0	0	0.05	6.73	5.86	3.89	0.0166666666667	5.49333
Os02g0570500	Oscyp71Z6	-	3.01903	1.59409	1.5754660875E-5	0.000310901375265	yes	up	8.27	5.37	7.44	1.68	2.42	3.27	7.02667	2.45667
Os02g0570700	Oscyp71Z7	-	0.0776827632091	-3.68626	3.65734859727E-11	2.49863874731E-9	yes	down	0.58	1.04	0.23	10.52	10.13	5.22	0.616667	8.62333
Os02g0571100	OsCPS2	-	0.088621	-3.49621	4.4684927276E-11	3.00205967098E-9	yes	down	0.32	0.55	0.17	4.9	5.24	2.51	0.346667	4.21667
Os02g0573200	OsCRY1a	-	2.29398	1.19786	0.000376808503452	0.00408161528996	yes	up	9.2	17.98	20.84	6.25	5.46	8.49	16.0067	6.73333
Os02g0574000		-	24.6345	4.62261	0.000761110747775	0.00704550342205	yes	up	1.32	1.09	0.56	0.14	0	0	0.99	0.0466666666667
Os02g0574100		-	5.76886	2.52829	5.18398501249E-8	2.0954531418E-6	yes	up	10.32	4.09	6.54	0.83	1.42	1.55	6.98333	1.26667
Os02g0575500	OsABC1-2	-	2.05913	1.04203	0.00396541658255	0.0254779936255	yes	up	5.04	8.33	12.14	4.64	4.7	5.13	8.50333	4.82333
Os02g0575900	OsEXO70FX6	-	0.153786	-2.701	3.59705924169E-6	8.92932218922E-5	yes	down	3.54	0.97	0.69	13.92	13.44	8.48	1.73333	11.9467
Os02g0578400		-	26.9573	4.7526	2.10915105727E-6	5.62741920703E-5	yes	up	1.77	13.27	11.61	0	0.38	0.66	8.88333	0.346667
Os02g0579000	OMTN1	-	5.01782	2.32706	0.000429807767383	0.00451651983637	yes	up	21.32	2.76	7.04	2.58	1.98	1.84	10.3733	2.13333
Os02g0580400		-	0.362196	-1.46516	0.000409907611629	0.00435292900147	yes	down	3.06	2.07	1.51	5.98	7.81	5.92	2.21333	6.57
Os02g0581100		-	6.5303	2.70715	0.000443102147055	0.00462018760642	yes	up	2.65	19.96	13.96	1.62	2.3	2.34	12.19	2.08667
Os02g0581900		-	10.239	3.356	0.000104929229795	0.00147870343417	yes	up	2.76	6.28	6.09	0	0.53	1.02	5.04333	0.516667
Os02g0582900		-	0.0279883575875	-5.15903	0.0043005245015	0.0270138877842	yes	down	0	0	0	1.1	1.14	0.62	0	0.953333
Os02g0583900		-	4.77653	2.25596	2.28169074221E-6	6.03466145811E-5	yes	up	17.39	25.78	20.12	3.39	3.49	7.59	21.0967	4.82333
Os02g0588500		-	3.91686	1.9697	0.000782156361617	0.00718567275843	yes	up	2.4	11.02	15.66	3.21	2.27	2.5	9.69333	2.66
Os02g0588700		-	2.40423	1.26558	8.02793770493E-6	0.000175091342768	yes	up	19.93	14.89	16.26	6.1	8.73	8.01	17.0267	7.61333
Os02g0589000		-	5.57822	2.4798	0.00408050674983	0.0260159122512	yes	up	0.52	3.93	5.26	0.49	0.39	0.97	3.23667	0.616667
Os02g0589400	UGT	-	4.51716	2.17542	0.00037842444726	0.00409728933902	yes	up	1.78	7.88	6.13	1.28	0.84	1.63	5.26333	1.25
Os02g0589700		-	3.02872	1.59871	0.000782178538006	0.00718567275843	yes	up	2.52	6.45	7	1.8	1.9	1.96	5.32333	1.88667
Os02g0590200		-	23.1862	4.53519	0.00029219347224	0.00335697218485	yes	up	0.22	1.83	1.42	0.06	0.05	0.05	1.15667	0.0533333333333
Os02g0590400		-	3.84236	1.94199	0.000753293530878	0.00699629757934	yes	up	2.08	7.63	7.45	2.04	1.66	1.07	5.72	1.59
Os02g0592400	OsHIGD4	-	0.461063	-1.11696	2.85080191716E-7	9.65649425935E-6	yes	down	90.86	56.83	67.91	211.2	162.72	164.66	71.8667	179.527
Os02g0592700		-	3.02658	1.59769	0.00497823270995	0.0300864883914	yes	up	5.72	12.08	7.78	1.93	1.83	4.97	8.52667	2.91
Os02g0592833		-	6.7409	2.75294	0.000119088073241	0.00165136823346	yes	up	2.14	2.99	4.06	0.58	0.74	0.19	3.06333	0.503333
Os02g0593500	OsPT14	-	6.96498	2.80012	5.32891651986E-6	0.000123676758235	yes	up	1.37	3.51	5.48	0.34	0.68	0.57	3.45333	0.53
Os02g0594651		-	12.6593	3.66212	0.00493925847026	0.0299479589198	yes	up	1.26	11.31	15.8	2.42	0	0.56	9.45667	0.993333
Os02g0595700	tufA	-	2.81608	1.49369	0.000353469616777	0.00388960917227	yes	up	70.2	206.01	213.82	55.14	54.84	71.74	163.343	60.5733
Os02g0596000	OsStr1	-	5.6651	2.5021	2.58605552868E-5	0.000466316763844	yes	up	13.76	85.57	88.24	12.1	10.17	13.14	62.5233	11.8033
Os02g0597700		-	56.817	5.82825	0.00330843729727	0.0222701997698	yes	up	0.12	0.77	2.47	0	0	0	1.12	0
Os02g0600200		-	2.17683	1.12223	0.00347882215097	0.0231449538125	yes	up	143.01	332.79	375.47	192.44	158.16	147.88	283.757	166.16
Os02g0602300		-	0.37679	-1.40817	3.39620483892E-16	4.24578123496E-14	yes	down	42.63	32.21	30.44	127.98	116.31	111.23	35.0933	118.507
Os02g0603066		-	3.1507	1.65567	0.000258693131801	0.00304350216721	yes	up	2.28	5.32	4.33	1.2	1.06	1.76	3.97667	1.34
Os02g0609500		-	3.26916	1.70892	0.00285608644227	0.0200140608161	yes	up	5.4	23.41	25.13	6.77	5.46	5.97	17.98	6.06667
Os02g0609900		-	0.245434	-2.02659	0.000896311356852	0.00800671798811	yes	down	0.84	0.61	0.33	2.09	3.76	1.92	0.593333	2.59
Os02g0610800		-	3.02187	1.59544	0.00129399456238	0.0106782069144	yes	up	12.61	31.41	30.35	4.75	8.5	12.97	24.79	8.74
Os02g0611800	OsHCT2	-	0.466498	-1.10006	2.69442829584E-7	9.24822798863E-6	yes	down	14.26	15.34	10.84	22.79	25.27	29.59	13.48	25.8833
Os02g0612700		-	4.1197	2.04254	2.93324393468E-6	7.45701940754E-5	yes	up	10.31	4.55	3.6	1.31	1.65	1.72	6.15333	1.56
Os02g0614200		-	0.488402	-1.03386	0.0032098384248	0.0218221	yes	down	126.07	58.22	57.95	175.13	169.4	195.05	80.7467	179.86
Os02g0614500		-	0.394655	-1.34134	4.2018938551E-12	3.26629909191E-10	yes	down	8.27	10.47	12.2	26.98	24.64	24.64	10.3133	25.42
Os02g0614600		-	7.169	2.84177	0.00956060457078	0.0483371571097	yes	up	0.12	4.54	4.05	0.61	0.2	0.64	2.90333	0.483333
Os02g0614732		-	0.357331	-1.48467	0.00129056827141	0.0106535576197	yes	down	1	0.6	0.57	1.63	2.2	2.58	0.723333	2.13667
Os02g0615800	LP2	-	9.86636879992E-5	-13.3071	2.99315754749E-115	1.81482624998E-111	yes	down	0.13	0.02	0.1	933.21	811.34	727.06	0.0833333333333	823.87
Os02g0616300		-	297.17	8.21515	1.6537094948E-10	1.00519840545E-8	yes	up	1.25	1.34	2.14	0	0	0	1.57667	0
Os02g0617100		-	11.4468	3.51688	2.01161605413E-9	1.05694401665E-7	yes	up	1.9	3.66	5.41	0.37	0.21	0.2	3.65667	0.26
Os02g0617300		-	4.01805	2.0065	4.90861915314E-5	0.000803840245247	yes	up	10.04	39.59	42	9.34	7.52	7.58	30.5433	8.14667
Os02g0617800		-	3.28144	1.71433	3.44977894918E-6	8.63371387393E-5	yes	up	32.17	66.16	57.63	18.13	18.21	17.93	51.9867	18.09
Os02g0618100	OsGRX9	-	0.194426	-2.36271	9.59976281179E-9	4.5033471465E-7	yes	down	18.87	5.57	10.13	53.61	62.1	58.95	11.5233	58.22
Os02g0620800		-	0.29477	-1.76234	4.11517811122E-6	0.00010020623969	yes	down	1.23	0.84	1.05	5.35	3.29	2.86	1.04	3.83333
Os02g0621100	OsSET10	-	0.0116209071316	-6.42713	8.10062579738E-46	6.54881591546E-43	yes	down	0.06	0.16	0.28	17.17	13.3	12.94	0.166667	14.47
Os02g0624300	OsMYB30	-	0.176821	-2.49964	1.64337314285E-9	8.798394886E-8	yes	down	1.3	2.69	2.02	9.52	14.76	12.62	2.00333	12.3
Os02g0625300	OsPPCK2	-	3.3393	1.73954	2.46292634591E-7	8.49692072081E-6	yes	up	8.32	12.91	15.8	3.68	4.36	3.86	12.3433	3.96667
Os02g0625500		-	0.458985	-1.12348	0.00132061310475	0.0108351927028	yes	down	24.1	15.07	37.28	67.34	70.97	44.54	25.4833	60.95
Os02g0626100	OsPAL	-	8.60161	3.10461	0.00240360049275	0.0175058626879	yes	up	1399.65	17416.4	17254.7	1179.57	1289.23	2224.65	12023.6	1564.48
Os02g0626400	OsPAL	-	3.82969	1.93723	1.37715823712E-5	0.00027695040402	yes	up	134.31	364.53	443.14	75.11	84.67	108.28	313.993	89.3533
Os02g0626532		-	0.10201	-3.29321	8.79208828269E-16	1.0661725856E-13	yes	down	0.46	0.45	1.1	7.19	7.85	5.91	0.67	6.98333
Os02g0629200	OsPIP2	-	19.9326	4.31706	5.59677288403E-7	1.73578686389E-5	yes	up	1.95	12.2	20.35	0.16	0.52	1.06	11.5	0.58
Os02g0631500		-	0.411508	-1.28101	0.000354213701741	0.00389166240498	yes	down	6.29	5.69	5.2	22.07	12.33	11.04	5.72667	15.1467
Os02g0632800	WAK14	-	0.189554	-2.39932	1.27868086463E-14	1.37220561991E-12	yes	down	3.69	2.72	2.29	21.93	13.82	13.18	2.9	16.31
Os02g0633600		-	7.86161	2.97482	0.00324420060181	0.0219722387054	yes	up	3.69	18.74	16.18	1.6	0.71	3.4	12.87	1.90333
Os02g0637000		-	6.3658	2.67034	4.02826479057E-7	1.30089888103E-5	yes	up	24.64	11.75	28.36	1.55	4.35	4.92	21.5833	3.60667
Os02g0639300	OsCBSX11	-	0.199674	-2.32428	0.00918262520182	0.0469448164038	yes	down	0.58	0.05	0.13	0.94	1.68	1.31	0.253333	1.31
Os02g0640800		-	3.60975	1.8519	0.00260348135825	0.0186205347631	yes	up	3.48	22.99	30.07	5.61	5.48	5.48	18.8467	5.52333
Os02g0644400		-	25.852	4.6922	0.000121965389179	0.00168548523291	yes	up	1.33	0.48	1.2	0	0.13	0	1.00333	0.0433333333333
Os02g0648300		-	11.1731	3.48196	1.82481222721E-8	8.06141547296E-7	yes	up	2.34	1.7	2.43	0.17	0.26	0.18	2.15667	0.203333
Os02g0649000		-	2.86474	1.51841	5.61230156702E-5	0.000898449834356	yes	up	21.13	49.53	47.64	16.46	15.11	13.54	39.4333	15.0367
Os02g0649300	HOX24	-	0.167398	-2.57864	0.00733760718578	0.0399817989388	yes	down	1.35	1.52	2.28	0.51	7.77	23.85	1.71667	10.71
Os02g0649800		-	0.359498	-1.47594	8.74351154144E-6	0.00018732896238	yes	down	16.37	15.87	16.68	65.83	55.51	28.89	16.3067	50.0767
Os02g0652600		-	15.2217	3.92805	8.10579900123E-6	0.000175901783636	yes	up	2.24	46.03	71.47	1.8	2.52	4.08	39.9133	2.8
Os02g0655200	ERF95	-	3.56817	1.83518	0.00199564026429	0.0151109	yes	up	4.19	1.85	2.56	1.09	1.15	1.21	2.86667	1.15
Os02g0658800	OsEXPB11	-	6.10931	2.61101	0.000276442032753	0.00320638384522	yes	up	2.53	6.77	5.25	1.74	0.25	0.61	4.85	0.866667
Os02g0660100		-	9.10455	3.18659	0.0086422423579	0.0449303974076	yes	up	0.88	3.1	5.01	0.5	0	0.58	2.99667	0.36
Os02g0661100	OsTPP1	-	0.289249	-1.78962	8.32906548633E-5	0.0012324882565	yes	down	15.76	37.44	63.77	156.29	135.44	136.76	38.99	142.83
Os02g0661500	OsSTA69	-	0.47748	-1.06649	7.88784003557E-5	0.00117943146968	yes	down	3.78	2.54	2.45	7.08	6.15	6.13	2.92333	6.45333
Os02g0666200	OsPIP1a	-	4.74065	2.24509	8.15635579573E-6	0.00017662151528	yes	up	105.84	315.44	346.75	35.37	52.19	85.72	256.01	57.76
Os02g0667100		-	3.22569	1.68961	0.00833771576622	0.0437978385268	yes	up	7.59	39.72	44.77	9.03	7.37	14.8	30.6933	10.4
Os02g0668500		-	2.1986	1.13659	0.00313024976255	0.0214248116601	yes	up	93.48	101.7	60.07	25.41	45.74	54.79	85.0833	41.98
Os02g0669000	OsGELP42	-	5.27151	2.39822	1.68689346373E-9	8.9916982804E-8	yes	up	8.76	18.01	16.27	2.28	2.92	3.54	14.3467	2.91333
Os02g0672700		-	2.83905	1.50541	0.00333029545472	0.0223985570841	yes	up	17.08	62.11	55.55	11.93	15.15	21.26	44.9133	16.1133
Os02g0673700	OsDof2	-	2.16966	1.11747	0.000327615543421	0.00367174666109	yes	up	3.76	3.09	2.89	1.34	1.63	1.65	3.24667	1.54
Os02g0677600		-	3.60544	1.85017	0.000653042315282	0.00628270714725	yes	up	7.73	28.47	29.2	4.83	6.13	8.59	21.8	6.51667
Os02g0682700		-	4.57927	2.19512	5.26040161654E-5	0.000848274736742	yes	up	2.92	6.94	5.3	3.45	1.96	1.64	5.05333	2.35
Os02g0684600		-	0.478882	-1.06226	3.2879876005E-5	0.000570820066391	yes	down	7.9	5.27	5.77	15.49	14.86	12.25	6.31333	14.2
Os02g0685750		-	56.0448	5.80851	2.31879639773E-7	8.03396700486E-6	yes	up	0.16	5.03	7.28	0.06	0.05	0.05	4.15667	0.0533333333333
Os02g0687900	OsSCP9	-	6.15027	2.62065	0.00107250334595	0.00923967970151	yes	up	0.69	7.57	8.44	0.64	0.94	1.31	5.56667	0.963333
Os02g0689900	OsNRT1.5A	-	3.38521	1.75925	1.07611221768E-5	0.000224217780201	yes	up	6.1	6.02	3.96	1.13	1.64	2.26	5.36	1.67667
Os02g0690000		-	12.5894	3.65414	1.70144463747E-8	7.59947270581E-7	yes	up	53.16	220.64	201.84	6.07	10.73	24.72	158.547	13.84
Os02g0693400		-	0.3134	-1.67392	0.00128659793808	0.0106352623695	yes	down	11.11	2.58	3.23	20.64	17.98	18.8	5.64	19.14
Os02g0694800		-	3.69109	1.88405	0.00158888288845	0.0125521748188	yes	up	3.54	19.68	21.4	4.33	4.13	4.58	14.8733	4.34667
Os02g0695600		-	3.26838	1.70857	0.0016288321155	0.0128135145304	yes	up	7.25	11.4	11.32	1.75	2.87	5.26	9.99	3.29333
Os02g0696500	OsXTH23	-	3.40283	1.76674	2.61783451835E-6	6.78315604419E-5	yes	up	6.62	7.92	13.45	3.47	3.04	2.59	9.33	3.03333
Os02g0698000	OsPrk	-	7.5849	2.92313	2.74418388359E-6	7.07276213909E-5	yes	up	18.57	115.09	162.81	15.26	11.12	15.69	98.8233	14.0233
Os02g0699000	OsNPF7.2	-	0.319526	-1.646	4.34254364236E-7	1.39127755559E-5	yes	down	0.65	0.89	1.64	5.31	5.71	4.05	1.06	5.02333
Os02g0699824		-	0.350218	-1.51367	0.00929647087671	0.0473670815489	yes	down	0.34	0.93	0.49	2.72	1.51	1.34	0.586667	1.85667
Os02g0700500	OsPUT1	-	3.28898	1.71764	2.57822196587E-6	6.70918640969E-5	yes	up	4.95	8.57	7.69	1.94	2.04	2.88	7.07	2.28667
Os02g0700600	CDKF	-	2.10241	1.07204	0.00824904122725	0.0434443723566	yes	up	31.65	102.09	110.66	43.19	37.51	38.02	81.4667	39.5733
Os02g0700700	OsBRXL2	-	6.74626	2.75409	0.00462068593644	0.0284792	yes	up	0.2	1.4	0.95	0.08	0.12	0.21	0.85	0.136667
Os02g0704300		-	0.488578	-1.03334	2.88259547604E-5	0.000510303562631	yes	down	3.64	2.88	2.93	5.87	7.6	6.48	3.15	6.65
Os02g0704900		-	2.72962	1.4487	0.000413592027539	0.00437646049036	yes	up	14.97	23.39	39.24	12.03	11.67	7.11	25.8667	10.27
Os02g0705500	OsbHLH079	-	6.72398	2.74932	0.00520924121183	0.0311411701037	yes	up	0.38	2.97	9.15	0.27	1	0.7	4.16667	0.656667
Os02g0708400		-	3.29548	1.72049	0.000286655890748	0.00330252324028	yes	up	9.73	33.34	39.48	9.31	8.89	8.54	27.5167	8.91333
Os02g0712500		-	2.05837	1.0415	0.00271782466954	0.0192397553153	yes	up	6.47	9.89	11	3.61	4.41	6.07	9.12	4.69667
Os02g0715300		-	2.67271	1.4183	0.000705839952921	0.0066454721965	yes	up	4.45	7.53	6.04	2.1	2.59	2.62	6.00667	2.43667
Os02g0716500	OsFAD2	-	4.22855	2.08016	0.000290486222435	0.00334369357034	yes	up	150.97	940.81	1043.32	144.89	146.36	212.51	711.7	167.92
Os02g0718100	OsAGP22	-	0.202035	-2.30732	0.00107281317938	0.00923967970151	yes	down	1.71	2.61	0.54	5.58	10.56	10.56	1.62	8.9
Os02g0722650		-	24.2711	4.60117	1.86757435664E-5	0.000357471434334	yes	up	0.17	5.61	10.52	0.33	0.06	0.71	5.43333	0.366667
Os02g0723200	OsGT7	-	5.33091	2.41438	0.00128821486968	0.0106450000799	yes	up	1.09	0.97	0.97	0.12	0.28	0.2	1.01	0.2
Os02g0723400	OsIAA8	-	2.26887	1.18198	0.00152886491226	0.0121692027296	yes	up	11.17	27.25	17.52	9.8	9.4	8.24	18.6467	9.14667
Os02g0724500	OsSTA72	-	6.91739	2.79023	0.00889983850618	0.0459246260089	yes	up	1.04	0.65	1	0.3	0.14	0	0.896667	0.146667
Os02g0726300	OsDof4	-	4.95628	2.30926	7.41276698225E-5	0.00112252464388	yes	up	6.76	35.06	31.39	3.83	5.41	6.3	24.4033	5.18
Os02g0730000	OsALDH2a	-	3.66626	1.87431	0.000388424537643	0.00418129618795	yes	up	167.35	667.62	354.77	68.89	113.83	165.39	396.58	116.037
Os02g0731600		-	3.18248	1.67015	0.00709554110603	0.0390311087422	yes	up	12.72	44.91	51.52	8.7	10.28	18.37	36.3833	12.45
Os02g0731900		-	2.92036	1.54615	0.00115998058281	0.00981612319433	yes	up	3.61	8.43	9.54	1.64	3.24	2.98	7.19333	2.62
Os02g0732200	OsPUB9	-	5.1822	2.37356	0.00238767362808	0.0174317	yes	up	0.56	4.32	6.28	1.04	0.44	0.82	3.72	0.766667
Os02g0733900		-	0.124444	-3.00643	3.4068423292E-8	1.43697646974E-6	yes	down	3.15	2.57	6.05	21.49	27.08	54.46	3.92333	34.3433
Os02g0734400		-	0.425576	-1.23251	0.00362074871913	0.0238884708066	yes	down	2.57	2.04	1.9	4.33	5.41	6.6	2.17	5.44667
Os02g0734800		-	6.9275	2.79233	0.00011141842572	0.0015574818899	yes	up	2.91	3.39	2.83	0.19	0.26	0.92	3.04333	0.456667
Os02g0735800		-	4.54456	2.18414	0.00164790078907	0.0129049201928	yes	up	1.13	7.38	10.57	1.84	1.37	1.29	6.36	1.5
Os02g0736300		-	4.56293	2.18996	0.00385603687882	0.0249721	yes	up	0.53	2.18	4.11	0.36	0.48	0.73	2.27333	0.523333
Os02g0738100		-	0.199982	-2.32206	0.000385806269171	0.00415864864276	yes	down	1.84	1.35	0.87	10.45	8.43	3.98	1.35333	7.62
Os02g0738200	OsPUB40	-	0.245273	-2.02754	0.00379731330851	0.0247238227306	yes	down	0.37	0.35	0.31	0.91	2.55	1.06	0.343333	1.50667
Os02g0738400	OHK5	-	0.382528	-1.38636	8.76677006079E-16	1.0661725856E-13	yes	down	10.45	10.43	11.11	34.22	27.06	28.11	10.6633	29.7967
Os02g0739900		-	14.0294	3.81038	0.000183114205911	0.00233126973016	yes	up	0.38	0.95	2.3	0.13	0	0.14	1.21	0.09
Os02g0740400	OsGELP44	-	8.55055	3.09602	0.00186515651448	0.0143105475944	yes	up	0.37	1.9	1.16	0.06	0.48	0.09	1.14333	0.21
Os02g0743400	PIN1A	-	6.46769	2.69325	5.43097991561E-6	0.000125325933295	yes	up	11.54	76.3	69.88	7.98	7.74	10.42	52.5733	8.71333
Os02g0743450		-	4.09112	2.0325	0.000852065367915	0.00767848842025	yes	up	2.61	15.37	13.38	3.72	2.06	2.47	10.4533	2.75
Os02g0744000		-	6.25554	2.64513	6.00899989813E-6	0.000136202125728	yes	up	8.52	41.78	48.84	5.13	5.59	6.32	33.0467	5.68
Os02g0744200	OsEXPA5	-	65.0435	6.02333	0.00143322659132	0.0115751	yes	up	0.13	0.37	1.58	0	0	0	0.693333	0
Os02g0744900	LYL1	-	7.15289	2.83853	4.60418440243E-5	0.000761274482965	yes	up	3.12	17.94	17.91	0.81	1.85	3.03	12.99	1.89667
Os02g0745400		-	2.66174	1.41237	0.0045096923461	0.0279799356536	yes	up	4.85	5.72	3.48	0.93	1.89	2.77	4.68333	1.86333
Os02g0747500		-	2.0072	1.00518	0.00387946534776	0.0250903128211	yes	up	13.3	6.24	8.63	7.21	5.11	4.2	9.39	5.50667
Os02g0748300	OsFbox109	-	0.349013	-1.51865	1.15429287371E-11	8.56118197737E-10	yes	down	20.96	19.59	31.52	87.31	69.4	67.6	24.0233	74.77
Os02g0749000		-	4.88029	2.28697	3.71599278205E-16	4.6217422022E-14	yes	up	22.03	28.1	37.57	8.07	6.09	5.3	29.2333	6.48667
Os02g0750100		-	3.89982	1.96341	0.000120925806739	0.00167398036007	yes	up	36.11	65.73	64.81	12.51	13.27	25.51	55.55	17.0967
Os02g0750400		-	3.31625	1.72955	0.00102304214341	0.00888676257307	yes	up	5.17	15.79	24.06	4.82	5.03	4.86	15.0067	4.90333
Os02g0751600	OsFKBP16-2	-	4.93856	2.30409	0.000525535221853	0.00528657767382	yes	up	3.12	13.54	23.83	2.41	2.79	3.75	13.4967	2.98333
Os02g0752200		-	3.68043	1.87987	0.00199419152259	0.0151081929173	yes	up	1.01	4.85	3.18	0.78	1.13	0.73	3.01333	0.88
Os02g0753900		-	2.33377	1.22266	0.000448810109471	0.00466766362993	yes	up	4.87	7.06	7	3.68	2.53	3	6.31	3.07
Os02g0754300		-	4.20383	2.0717	0.000385153857988	0.00415346221334	yes	up	14.5	67.23	93.84	13.06	15.49	16.89	58.5233	15.1467
Os02g0757700	OsFbox110	-	5.55581	2.474	1.5118299827E-5	0.000300544365331	yes	up	1.85	6.54	5.13	0.68	0.63	1.28	4.50667	0.863333
Os02g0759400	OsRING-1	-	0.221075	-2.17739	1.24265791204E-8	5.66507186853E-7	yes	down	6.19	2.4	5.48	20.07	19.45	27.18	4.69	22.2333
Os02g0761400		-	0.44999	-1.15204	5.49275738807E-5	0.000881057175482	yes	down	133.57	71.56	87.02	230.44	239.18	275.27	97.3833	248.297
Os02g0762100		-	3.94209	1.97896	4.48500506431E-6	0.000107780702761	yes	up	6.35	14.57	16.49	2.91	3.23	2.97	12.47	3.03667
Os02g0764100		-	11.0993	3.4724	6.17662638422E-5	0.000970847178849	yes	up	1.34	6.17	7.13	0.3	0.67	0.47	4.88	0.48
Os02g0764500		-	7.23392	2.85478	0.000352390833275	0.00388302357084	yes	up	1.57	9.17	16.2	1.63	2.07	0.77	8.98	1.49
Os02g0768100		-	0.432005	-1.21088	8.97010270109E-5	0.00130588395237	yes	down	9.43	5.38	4.82	17.71	15.81	14.72	6.54333	16.08
Os02g0771500		-	74.4351	6.21791	5.06655275927E-5	0.000824138860299	yes	up	1.64	2.65	1.75	0	0	0	2.01333	0
Os02g0771600	ACO3	-	7.12345	2.83258	1.81210340017E-17	2.60052921683E-15	yes	up	51.18	74.05	106	13.28	20.6	24.5	77.0767	19.46
Os02g0772100		-	10.1663	3.34572	0.00173105767518	0.0134691503998	yes	up	1.06	0.53	0.75	0.15	0.06	0.06	0.78	0.09
Os02g0777400	OsRLCK85	-	8.5139	3.08982	2.67429907888E-5	0.000480087161807	yes	up	1.64	21.82	24.94	2.01	1.9	2.14	16.1333	2.01667
Os02g0778666		-	4.88649	2.2888	0.00548518874094	0.0324469	yes	up	1.09	0.69	1.6	0.28	0.29	0.17	1.12667	0.246667
Os02g0780200	OsSub24	-	388.742	8.60267	6.41392018351E-8	2.54177787926E-6	yes	up	4.92	0.37	0.75	0	0	0	2.01333	0
Os02g0789700		-	0.122094	-3.03393	0.00755936673662	0.0408496372135	yes	down	0	0.04	0.04	0.25	0.23	0.2	0.0266666666667	0.226667
Os02g0794400		-	2.46046	1.29893	0.00602225630485	0.0347013024855	yes	up	22.34	74.46	92.55	34.62	24.8	22.89	63.1167	27.4367
Os02g0794500	OsSCP10	-	5.75229	2.52414	0.000443308704565	0.00462035496855	yes	up	0.66	2.17	1.31	0.24	0.32	0.23	1.38	0.263333
Os02g0794600		-	0.447152	-1.16116	0.00421449785872	0.0266529899785	yes	down	12.75	5.12	7.14	22.8	20.9	18.02	8.33667	20.5733
Os02g0796300	OsCAF1H	-	2.41204	1.27025	5.05385178112E-5	0.0008226246124	yes	up	19.98	27.74	22	6.65	9.92	12.99	23.24	9.85333
Os02g0797200		-	2.12419	1.08691	0.00511217491111	0.0306516	yes	up	98.61	86.09	146.36	40.15	55.02	81.68	110.353	58.95
Os02g0798501		-	0.0310739015628	-5.00815	0.00686140572239	0.0381043579824	yes	down	0.01	0	0	1.24	1.03	0.7	0.00333333333333	0.99
Os02g0805250	OsbHLH107	-	6.04362	2.59541	7.38543297485E-13	6.44312611292E-11	yes	up	11.23	7.91	10.31	2.18	2.03	0.94	9.81667	1.71667
Os02g0806300	OsGATA3	-	0.300463	-1.73474	1.19837987267E-6	3.4193302414E-5	yes	down	3.9	1.86	2.54	11.86	9.72	7.92	2.76667	9.83333
Os02g0806400		-	0.452913	-1.14269	2.4077135023E-5	0.000442045992212	yes	down	48.48	26.08	29.48	95.25	75.35	75.77	34.68	82.1233
Os02g0806900		-	0.446281	-1.16398	0.000826875405757	0.00749970426919	yes	down	19.56	8.43	10.93	37.01	31.02	24.9	12.9733	30.9767
Os02g0807000	OsPPCK1	-	0.205547	-2.28246	1.12764360708E-11	8.41499704696E-10	yes	down	3.29	2.17	2.01	11.85	11.78	15.11	2.49	12.9133
Os02g0807600		-	0.00214750335707	-8.86312	1.13776888492E-12	9.6483597084E-11	yes	down	0	0	0	33.12	27.94	23.75	0	28.27
Os02g0807800	OsWAK20	-	0.451045	-1.14866	0.00023376367815	0.00281922948094	yes	down	2.28	2.23	3.35	7.36	6.7	4.54	2.62	6.2
Os02g0808100		-	0.399922	-1.32221	0.00163566786705	0.0128483794486	yes	down	1.52	0.77	1.05	3.02	3.04	2.9	1.11333	2.98667
Os02g0810900	ONAC032	-	11.7152	3.55031	0.00562458169481	0.0330455	yes	up	6.32	0.18	0.5	0.24	0.06	0.33	2.33333	0.21
Os02g0814400		-	5.60588	2.48694	0.000410648338426	0.0043548116099	yes	up	4.78	35.12	32.07	2.68	3.13	6.03	23.99	3.94667
Os02g0815200		-	13.607	3.76628	0.000158866483775	0.00208125020887	yes	up	0.54	4.57	6.74	0.36	0.53	0.06	3.95	0.316667
Os02g0817900	CYP97A4	-	2.84492	1.50839	0.000521008006464	0.00525405703982	yes	up	4.24	12.49	10.28	2.6	3.75	3.61	9.00333	3.32
Os02g0822100	SIET3	-	3.66393	1.87339	0.000108255379353	0.00152027661578	yes	up	4.26	11.82	14.16	3.48	2.71	2.48	10.08	2.89
Os02g0822600		-	9.1619	3.19565	0.00039425031969	0.00422899292501	yes	up	2.18	32.88	51.24	1.25	2.4	5.51	28.7667	3.05333
Os02g0822900	OsPUB62	-	0.43915	-1.18722	0.00164525726051	0.0128925442129	yes	down	2.97	2.49	1.27	4.94	6.03	5.38	2.24333	5.45
Os02g0823100	OsPIP1	-	0.111715	-3.16211	0.00890598051863	0.0459334565076	yes	down	0.27	0.06	0.17	0.22	0.74	3.76	0.166667	1.57333
Os02g0823200		-	58.8236	5.87832	6.36544312138E-5	0.000991792087097	yes	up	0.69	2.1	2.11	0	0.09	0	1.63333	0.03
Os02g0823400	OsCOMTL4	-	2.2067	1.14189	0.000721578438669	0.00675953722404	yes	up	5.81	6.24	6.2	2.19	3.3	3.35	6.08333	2.94667
Os02g0827400		-	0.0148890990786	-6.0696	0.000423841432513	0.00446349381795	yes	down	0	0	0	0.26	1.48	0.99	0	0.91
Os02g0827600		-	2.82598	1.49875	0.00124359514119	0.0103312181593	yes	up	9.32	32.08	34.08	10.2	9.74	9	25.16	9.64667
Os02g0828566		-	4.97093	2.31351	1.31926815433E-7	4.88491764076E-6	yes	up	5.62	10.15	7.89	0.99	2.26	1.85	7.88667	1.7
Os02g0829000		-	5.54994	2.47247	9.46981520818E-5	0.00135659437829	yes	up	2.27	10.28	11.72	1.8	2.07	1.45	8.09	1.77333
Os02g0831200		-	2.61498	1.3868	0.00419095322457	0.0265456225008	yes	up	5.03	11.68	10.82	2.58	3.72	5.02	9.17667	3.77333
Os02g0834050		-	2.96769	1.56934	0.00352467217299	0.0233626330177	yes	up	10.36	14.87	13.74	2.16	5.62	6.68	12.99	4.82
Os02g0834700		-	6.2485	2.64351	0.00154530826662	0.0122598499805	yes	up	1.08	14.52	21.5	2.16	1.32	2.84	12.3667	2.10667
Os03g0100040		-	7.67113	2.93944	4.383741809E-6	0.000105789940392	yes	up	4.94	23.91	16.24	1.13	1.87	3.32	15.03	2.10667
Os03g0100200		-	3.17291	1.66581	0.000185938064265	0.0023560897976	yes	up	16.84	25.37	19.49	3.8	6.71	10.37	20.5667	6.96
Os03g0102100		-	2.67872	1.42155	0.00102255930489	0.00888575092138	yes	up	22.83	70.44	70.09	21.44	20.01	20.46	54.4533	20.6367
Os03g0103000	OsNRT1.1C	-	11.0833	3.47032	0.000227128138343	0.00276157348912	yes	up	0.43	3.48	3.05	0.37	0.04	0.27	2.32	0.226667
Os03g0103200	OsHyPRP04	-	0.170978	-2.54812	3.21482987869E-7	1.06661106769E-5	yes	down	3.34	1.43	6.53	22.73	25.27	23.82	3.76667	23.94
Os03g0103300	qLTG-3-1(t)	-	0.227182	-2.13808	0.000354296586362	0.00389166240498	yes	down	1.17	4.19	8.88	22.14	24.2	21.42	4.74667	22.5867
Os03g0104000		-	2.06417	1.04556	0.000165939201453	0.00215330307803	yes	up	94.8	84.63	66.27	43.72	51.51	44.91	81.9	46.7133
Os03g0109800		-	0.0349414171017	-4.83892	2.00135269128E-6	5.35157737836E-5	yes	down	0.06	0.06	0.05	2.15	1.64	1.35	0.0566666666667	1.71333
Os03g0109900		-	0.000719234282566	-10.4413	6.63572644432E-170	1.60936273454E-165	yes	down	0.05	0.14	0.14	308.84	258.77	235.63	0.11	267.747
Os03g0113500		-	5.05677	2.33822	6.54651391223E-6	0.000146875672445	yes	up	6.35	27.19	23.97	3.25	4.49	4.51	19.17	4.08333
Os03g0115300		-	6.85432	2.77701	0.000853454448747	0.00768616069271	yes	up	0.66	4.67	11.46	0.69	0.94	0.88	5.59667	0.836667
Os03g0118200		-	10.6909	3.41831	2.86378556023E-6	7.30363298055E-5	yes	up	4.76	40.95	73.7	3.85	4.21	5.07	39.8033	4.37667
Os03g0118450		-	7.77324	2.95852	0.000186524537033	0.00236157402121	yes	up	27.22	94	37.46	9.12	6.06	11.83	52.8933	9.00333
Os03g0118600		-	19.6345	4.29532	4.40610081154E-8	1.81120615224E-6	yes	up	1.72	18.03	26.81	0.88	0.79	0.89	15.52	0.853333
Os03g0119300	OsSub25	-	2.65758	1.41012	3.17470458548E-7	1.05763887791E-5	yes	up	7.78	8.29	6.3	2.5	3.16	3.3	7.45667	2.98667
Os03g0119800		-	3.277	1.71238	0.00032431469097	0.00364823942491	yes	up	3.85	5.8	6.03	0.87	1.86	2.33	5.22667	1.68667
Os03g0121200	prx33	-	2.83202	1.50183	4.15206567865E-5	0.000696886151587	yes	up	5.08	6.75	7.06	3.14	1.74	1.89	6.29667	2.25667
Os03g0121700		-	4.36561	2.12618	9.46360455768E-5	0.00135650591807	yes	up	24.18	151.9	135.58	23.24	22.46	25.36	103.887	23.6867
Os03g0122200		-	6.0275	2.59156	2.51711701751E-5	0.000456260381358	yes	up	8.7	49.78	63.46	7.73	6.65	7.61	40.6467	7.33
Os03g0122600	OsMADS50	-	2.04707	1.03356	0.00093355335454	0.00826934605831	yes	up	36.5	52.88	53.32	33.51	33.7	26.19	47.5667	31.1333
Os03g0123500	HB365	-	3.35909	1.74807	0.00583884137414	0.0339428139614	yes	up	3.25	2.6	5.09	0.92	2.36	0.42	3.64667	1.23333
Os03g0124500		-	5.98079	2.58034	0.000774085603263	0.00713836431024	yes	up	1.96	10.34	8.12	0.71	0.74	2.2	6.80667	1.21667
Os03g0124900	OsPGL29	-	5.48345	2.45508	0.00617703859158	0.0352913349733	yes	up	0.39	0.98	1.35	0.12	0.27	0.14	0.906667	0.176667
Os03g0125000		-	5.1435	2.36275	4.5162664178E-5	0.000748176293928	yes	up	33.14	183.97	205.88	25.01	25.56	36.63	140.997	29.0667
Os03g0125600		-	2.12741	1.08909	7.28870306505E-5	0.00110829414067	yes	up	68.85	111.81	128.86	51.98	54.95	49.61	103.173	52.18
Os03g0126800	OsCIPK09	-	0.360865	-1.47047	1.08534363992E-6	3.13367134513E-5	yes	down	41.82	19.75	24.43	88.75	86.12	80.29	28.6667	85.0533
Os03g0126825		-	0.268273	-1.89823	1.12467247718E-9	6.15726446703E-8	yes	down	1.16	1.52	2.16	6.4	6.06	6.79	1.61333	6.41667
Os03g0128000	OsFLA2	-	57.7484	5.85171	9.78406225301E-10	5.40530436953E-8	yes	up	0.86	31.51	20.73	0.24	0.39	0.35	17.7	0.326667
Os03g0128800		-	11.4038	3.51144	3.81382259397E-5	0.000648189484033	yes	up	0.59	1.44	2.04	0.16	0.1	0.14	1.35667	0.133333
Os03g0129300	GADPH	-	9.05238	3.1783	1.41657088143E-6	3.96417985393E-5	yes	up	11.45	73.23	89.17	4.2	7.06	11.72	57.95	7.66
Os03g0130750		-	0.426846	-1.22821	0.00109413079778	0.00938183768005	yes	down	3.41	3.88	3.13	10.81	7.16	8.75	3.47333	8.90667
Os03g0130900	OsRLCK96	-	2.39328	1.25899	0.000258759801624	0.00304350216721	yes	up	9.7	16.48	22.41	6.6	6.98	7.25	16.1967	6.94333
Os03g0131900	OscpSRP43	-	441.412	8.78598	2.05662352201E-9	1.0749847043E-7	yes	up	0.94	7.47	6.42	0	0	0	4.94333	0
Os03g0132200	OsEXPLA1	-	2.77898	1.47455	0.00054752257152	0.00546688551959	yes	up	250.56	315.65	196.56	43.85	96.84	143.24	254.257	94.6433
Os03g0138700		-	0.359094	-1.47757	0.00220572029115	0.0163544280713	yes	down	41.46	11.28	11.95	55.59	59.71	58.85	21.5633	58.05
Os03g0140100	MAH1	-	2.92931	1.55056	0.000506124871223	0.00513385466406	yes	up	3.33	3.94	8.14	1.83	1.94	1.8	5.13667	1.85667
Os03g0140200	OsCYP96B5	-	4.12996	2.04613	2.92023784066E-5	0.000516590287013	yes	up	4.03	9.9	15.87	2.84	2.68	2.18	9.93333	2.56667
Os03g0146100	OsTIP1	-	7.38653	2.8849	1.74558438531E-6	4.72496184118E-5	yes	up	292.68	1189.82	1071.16	49.15	127.74	195.41	851.22	124.1
Os03g0146300	Orysa	-	3.11453	1.63901	3.09218667882E-5	0.000543440605228	yes	up	33.53	51.01	48.64	8.55	18.68	19.38	44.3933	15.5367
Os03g0149300		-	2.59842	1.37763	7.35505335844E-5	0.00111628353631	yes	up	5.39	6.64	8.25	2.57	2.35	3.41	6.76	2.77667
Os03g0151100		-	2.2441	1.16614	0.00662003402909	0.0370627159066	yes	up	4.67	12.98	11.87	5.32	4.94	3.91	9.84	4.72333
Os03g0151201		-	3.73777	1.90218	0.000599469029684	0.00588144109099	yes	up	1.65	5.8	5.12	1.51	0.86	1.26	4.19	1.21
Os03g0152400	OsACS1	-	0.448723	-1.1561	0.000318101046213	0.00358167590826	yes	down	64.34	31.88	30.92	102.04	97.24	103.9	42.38	101.06
Os03g0153900		-	0.27271	-1.87456	0.00024079273758	0.00287823867153	yes	down	4.16	1.07	2.14	6.88	10.3	11.21	2.45667	9.46333
Os03g0157300	OSMCA1	-	2.02146	1.0154	0.00569153613488	0.0333349843165	yes	up	10.09	23.77	19.34	10.66	8.57	9.13	17.7333	9.45333
Os03g0158300		-	9.36831	3.22779	0.000524803184388	0.00528354156536	yes	up	0.47	5.09	6.62	0.22	0.46	0.7	4.06	0.46
Os03g0159100	OsRLCK101	-	0.471761	-1.08387	3.81343016313E-5	0.000648189484033	yes	down	17.24	10.02	11.15	33.7	26.92	28.59	12.8033	29.7367
Os03g0160400		-	4.35172	2.12159	3.34101540438E-5	0.000577545592319	yes	up	2.63	8.7	11.1	2	2.12	1.41	7.47667	1.84333
Os03g0161400		-	22.6231	4.49972	1.28590285432E-5	0.000262296063295	yes	up	0.32	8.58	7.5	0.22	0.15	0.46	5.46667	0.276667
Os03g0162300		-	27.8093	4.7975	0.00805731651711	0.0427687117335	yes	up	0.12	1.59	1.54	0	0	0.11	1.08333	0.0366666666667
Os03g0162500		-	4.99548	2.32062	0.00357914039569	0.0236590057282	yes	up	1.72	9.43	4.56	0.52	0.71	2.16	5.23667	1.13
Os03g0162900		-	4.49247	2.16751	0.000747541450448	0.00695440076629	yes	up	0.73	5.95	8.88	1.44	0.62	1.05	5.18667	1.03667
Os03g0163200		-	5.56877	2.47736	2.83432581576E-5	0.000503227701388	yes	up	3.14	8.41	11.14	0.61	1.95	1.72	7.56333	1.42667
Os03g0164901		-	7.5029	2.90745	0.000192959170861	0.00242604394551	yes	up	2.43	11.63	12.68	1.26	1.37	1.37	8.91333	1.33333
Os03g0165000	TOP3	-	2.2605	1.17664	0.00881509217618	0.0455944616227	yes	up	3.67	8.12	10.34	3.74	4.21	2.59	7.37667	3.51333
Os03g0169700	OsDof12os	-	3.14941	1.65508	0.00175278918138	0.0135925774234	yes	up	2.28	4.19	5.69	0.83	1.47	1.79	4.05333	1.36333
Os03g0169800		-	2.07004	1.04966	0.00886499552009	0.045794	yes	up	25.34	51.45	48.87	32.47	27.2	29.36	41.8867	29.6767
Os03g0170500		-	45.6922	5.51388	0.000227275004506	0.00276157348912	yes	up	0.91	2.33	2.54	0	0	0.11	1.92667	0.0366666666667
Os03g0173900		-	12.6573	3.6619	8.07387160913E-5	0.00120058619336	yes	up	0.57	5.87	7.98	0.38	0.21	0.62	4.80667	0.403333
Os03g0174800		-	2.40161	1.264	0.000861460305371	0.00773528203857	yes	up	16.22	26.64	25.04	6.99	10.09	13.41	22.6333	10.1633
Os03g0175800	BG1	-	12.4432	3.63729	4.52278313068E-8	1.84665082944E-6	yes	up	4.94	33.63	18.09	1.12	2.04	1.8	18.8867	1.65333
Os03g0178200		-	19.632	4.29514	3.3124589148E-6	8.34237446113E-5	yes	up	1.27	17.01	16.55	0.21	0.87	0.86	11.61	0.646667
Os03g0179400	RLCK103	-	0.266712	-1.90664	1.04376166344E-8	4.87752439757E-7	yes	down	1.33	1.12	1.06	4.09	5.24	4.42	1.17	4.58333
Os03g0180100		-	3.53709	1.82256	3.99781206587E-9	2.01159618327E-7	yes	up	60.57	57.34	56.83	11.36	18.11	23.15	58.2467	17.54
Os03g0181500	ONI1	-	5.57726	2.47956	6.16634620172E-13	5.45811658505E-11	yes	up	14.88	23.06	23.35	2.85	4.08	5.23	20.43	4.05333
Os03g0183800		-	5.16663	2.36922	0.000107737759869	0.00151388406147	yes	up	3.13	14.12	15.95	2.53	2.55	1.87	11.0667	2.31667
Os03g0184300		-	2.72912	1.44844	0.000143207640795	0.00192421878793	yes	up	5.52	6.68	4.87	1.41	2.24	2.99	5.69	2.21333
Os03g0187400		-	4.44929	2.15358	2.38333120965E-6	6.27610551873E-5	yes	up	5.25	11.2	11.08	1.83	2.09	2.73	9.17667	2.21667
Os03g0187800	OsPUP1	-	0.0464759581761	-4.42737	1.77129723066E-11	1.26350799221E-9	yes	down	0.17	0.22	0.15	4.8	5.24	2.47	0.18	4.17
Os03g0189600		-	0.33364	-1.58364	0.00152802145006	0.0121692027296	yes	down	135.77	31.32	44.04	197.13	203.3	262.39	70.3767	220.94
Os03g0190400		-	0.0366310167708	-4.77079	7.79353387915E-5	0.00116812530849	yes	down	0.12	0	0	1.27	1.15	0.4	0.04	0.94
Os03g0191900	OsERF#047	-	4.82094	2.26931	0.00295087849344	0.0204991341341	yes	up	1.02	8.5	6.35	0.81	1.07	1.66	5.29	1.18
Os03g0192600	OsLTPG3	-	2.97652	1.57363	0.0010950436578	0.00938183768005	yes	up	2.76	3.68	3.78	0.94	1.22	1.46	3.40667	1.20667
Os03g0193300		-	2.96988	1.57041	0.000481709826307	0.0049399541142	yes	up	4.39	12.22	9.57	3.7	2.74	3.33	8.72667	3.25667
Os03g0196600		-	2.89318	1.53266	0.00228336960492	0.0168068476565	yes	up	2.33	3.76	3.39	1.11	1.72	0.73	3.16	1.18667
Os03g0196800		-	2.23116	1.15779	0.00577656780503	0.0336922438288	yes	up	48.52	141.5	156.29	58.43	50.32	55.98	115.437	54.91
Os03g0197100		-	4.33219	2.1151	0.00131898146092	0.0108310257177	yes	up	4.19	34.31	23.25	3.21	5.21	6.87	20.5833	5.09667
Os03g0198500		-	2.16991	1.11763	0.000947741843038	0.00835535547772	yes	up	33.04	66.56	64.75	22.55	29.83	28.97	54.7833	27.1167
Os03g0198600	HOX12	-	2.08988	1.06342	0.00463389008822	0.0285387852488	yes	up	16.36	17.99	12.09	6.33	11.79	6	15.48	8.04
Os03g0201200		-	0.441316	-1.18012	0.0012243248241	0.0102286	yes	down	6.51	3.33	5.19	15.06	12.13	9.62	5.01	12.27
Os03g0201600		-	0.455052	-1.1359	0.00188309	0.0144207752237	yes	down	25.51	10.27	13.06	34.73	41.78	38.13	16.28	38.2133
Os03g0205700		-	9.5786	3.25982	8.81209590908E-5	0.00128979940907	yes	up	0.39	4.12	4.15	0.48	0.25	0.25	2.88667	0.326667
Os03g0206100		-	8.4015	3.07065	9.53787804873E-5	0.00136312407964	yes	up	1.13	12.12	10.4	0.94	0.69	0.61	7.88333	0.746667
Os03g0209500		-	4.20174	2.07099	0.000133241031894	0.00180732368374	yes	up	2.64	5.49	9.26	2.15	1.43	0.83	5.79667	1.47
Os03g0210500		-	6.63252	2.72956	0.00458724153931	0.0283027	yes	up	0.63	2.5	3.64	0.43	0.53	0.44	2.25667	0.466667
Os03g0211700		-	2.09058	1.0639	0.00925264290953	0.0472231373074	yes	up	7.1	18.97	19.27	9.39	7.23	7.24	15.1133	7.95333
Os03g0212800	Os3bglu6	-	55.2294	5.78737	1.6956045601E-11	1.21667152059E-9	yes	up	1.71	11.4	33.72	0.35	0.27	0.28	15.61	0.3
Os03g0217900		-	2.5085	1.32682	2.50996677429E-5	0.000455304593693	yes	up	13.17	18.99	16.38	7.48	5.98	7.64	16.18	7.03333
Os03g0218400	OsMST4	-	0.262195	-1.93129	1.20899674493E-5	0.000248911698257	yes	down	9.56	3.37	5.76	15.3	28.74	30.89	6.23	24.9767
Os03g0219400		-	2.50972	1.32753	0.00444841481871	0.0277274234382	yes	up	4.84	10.73	8.19	2.17	2.88	5.02	7.92	3.35667
Os03g0219700	OsRH47B	-	2.78174	1.47599	0.000350975896033	0.00387796074016	yes	up	13.11	31.14	40.36	12.44	9.34	10.7	28.2033	10.8267
Os03g0219900		-	6.72576	2.7497	2.6211727182E-5	0.000471947304636	yes	up	10.51	96.35	89.87	11.87	10.68	11.23	65.5767	11.26
Os03g0220100	WSL4	-	2.64829	1.40506	3.48229930205E-6	8.68890997661E-5	yes	up	6.67	6.43	9.77	2.64	3.63	2.87	7.62333	3.04667
Os03g0224300	OsTPS4	-	3.44066	1.78269	5.66333174081E-6	0.000129945870113	yes	up	6.59	15.08	15.56	3.08	4.26	4.53	12.41	3.95667
Os03g0225100	MPKK10.2	-	2.66266	1.41287	0.000548903380367	0.00547765398095	yes	up	10.27	11.28	5.91	2.78	3.74	4.55	9.15333	3.69
Os03g0227700	OsDWF4	-	0.456878	-1.13012	0.00176394657843	0.0136636845629	yes	down	1.3	0.76	1.04	2.84	2.21	2.46	1.03333	2.50333
Os03g0228800		-	4.2009	2.0707	0.00782763348454	0.0418711060654	yes	up	0.36	0.68	1.46	0.08	0.25	0.29	0.833333	0.206667
Os03g0229801		-	23.5628	4.55844	0.00126367672783	0.0104743512235	yes	up	0.14	6.63	7.36	0	0.14	0.48	4.71	0.206667
Os03g0230000		-	5.82917	2.54329	0.00192807721818	0.0147280808732	yes	up	4.89	38.02	77.32	3.2	8.04	10.96	40.0767	7.4
Os03g0232600	ELF1	-	3.31739	1.73005	0.00146629427804	0.0117989499421	yes	up	4.13	18.29	19.42	5.49	3.56	4.47	13.9467	4.50667
Os03g0235700		-	2.42164	1.27599	0.00139067745973	0.0112878515498	yes	up	4.57	9.2	11.36	4.38	3.64	3.11	8.37667	3.71
Os03g0236200	OsGAD3	-	0.250679	-1.99609	0.00036807587504	0.00400850659961	yes	down	0.54	0.43	0.94	1.45	2.94	3.61	0.636667	2.66667
Os03g0239300		-	3.31983	1.73111	0.000333557728905	0.0037262900042	yes	up	80.05	315.5	298.54	66.7	66.21	92.26	231.363	75.0567
Os03g0242900	OsSub28	-	3.43598	1.78072	0.00140780914629	0.0114107310397	yes	up	1.34	3.26	3.94	0.47	0.95	1.2	2.84667	0.873333
Os03g0243900		-	6.57837	2.71773	0.000608974943165	0.00594954753841	yes	up	0.55	1.12	1.87	0.21	0.19	0.17	1.18	0.19
Os03g0243950		-	15.7913	3.98106	0.0094765203998	0.0480523	yes	up	0.21	1.17	1.6	0.11	0	0.09	0.993333	0.0666666666667
Os03g0244000		-	8.4077	3.07171	9.88599258236E-5	0.00140624620587	yes	up	2.85	23.04	38.05	1.43	2.52	4.14	21.3133	2.69667
Os03g0244200		-	5.23744	2.38886	9.57162783601E-9	4.49885057959E-7	yes	up	551.12	1526.39	1325.68	180.71	263.21	269.3	1134.4	237.74
Os03g0246500		-	6.38747	2.67525	1.27842774206E-24	4.24735726415E-22	yes	up	61.62	32.89	49.03	6.39	2.01	6.97	47.8467	5.12333
Os03g0248200		-	4.67292	2.22433	0.00783624934363	0.0419079504589	yes	up	0.49	1.54	1.57	0.12	0.27	0.43	1.2	0.273333
Os03g0248300		-	14.176	3.82538	3.31978908022E-5	0.000574695535779	yes	up	1.72	10.07	10.7	0.26	0.29	0.57	7.49667	0.373333
Os03g0248400		-	15.2909	3.9346	0.00589630564955	0.0342056981698	yes	up	1.1	8.73	13.95	1.78	0	0.08	7.92667	0.62
Os03g0249100		-	3.18961	1.67338	0.00227755501155	0.0167844247023	yes	up	1.47	3.59	5.26	1.01	1.34	1.11	3.44	1.15333
Os03g0249700		-	3.927	1.97343	8.47745564927E-5	0.00124911137219	yes	up	25.59	47.09	61.63	6.47	11.47	19.1	44.77	12.3467
Os03g0250200		-	14.9486	3.90194	4.62800744051E-6	0.00011025841302	yes	up	0.88	8.03	15.36	0.55	0.61	0.65	8.09	0.603333
Os03g0250400		-	81.7735	6.35356	1.65079863149E-7	5.99730211186E-6	yes	up	52.75	1.38	7.57	0.36	0.33	0.14	20.5667	0.276667
Os03g0251000		-	6.27629	2.64991	5.81767941133E-6	0.000133109602607	yes	up	614.03	1818.51	2903.4	182.28	208.59	514.36	1778.65	301.743
Os03g0251350	OSHAP5C	-	3.46535	1.793	0.00078018604657	0.00717824438068	yes	up	9.08	41.36	32.94	10.01	5.8	7.67	27.7933	7.82667
Os03g0251700		-	2.07245	1.05134	0.0028037257273	0.0197041	yes	up	7.33	15.02	15.1	7.28	6.7	5.42	12.4833	6.46667
Os03g0252100		-	2.95727	1.56426	0.00131966	0.0108310257177	yes	up	2.81	4.16	3.96	0.71	1.3	1.9	3.64333	1.30333
Os03g0254800	CS	-	0.471051	-1.08604	2.19157814287E-5	0.000412033679837	yes	down	73.31	44.14	51.49	152.06	131.21	103.83	56.3133	129.033
Os03g0258200		-	3.55382	1.82937	0.00250324875015	0.0180688368861	yes	up	8.09	6.4	9.63	0.68	2.13	4.28	8.04	2.36333
Os03g0259001		-	20.0206	4.32341	0.00324087799442	0.0219617250625	yes	up	0.1	0.46	0.6	0	0.03	0.03	0.386667	0.02
Os03g0265400		-	5.88612	2.55732	8.86843798667E-5	0.00129492008724	yes	up	6.3	35.08	46.15	3.3	4.71	7.72	29.1767	5.24333
Os03g0266800	OsBAK1-10	-	2.09879	1.06956	0.000524058571302	0.0052798074928	yes	up	58.23	65.41	85.78	43.89	51.81	53.4	69.8067	49.7
Os03g0267200	OsHsp17.7	-	2.68555	1.42522	0.000286489629175	0.00330239209904	yes	up	7.46	8.23	8.63	3.22	3.06	3.55	8.10667	3.27667
Os03g0267300	OsCFR	-	21.7523	4.4431	9.96721116481E-8	3.81887476114E-6	yes	up	1.71	20.39	30.35	0.54	0.75	1.27	17.4833	0.853333
Os03g0267500		-	2.48671	1.31424	0.000373406315894	0.00405563071177	yes	up	4.04	6.11	5.19	1.75	2.14	2.68	5.11333	2.19
Os03g0269950		-	0.320871	-1.63993	1.19671117581E-6	3.41859083002E-5	yes	down	0.75	1.2	1.35	3.69	3.04	4.21	1.1	3.64667
Os03g0271500		-	7.15099	2.83814	4.37538535343E-5	0.000728820199017	yes	up	2.4	10.25	13.27	0.96	1.15	1.79	8.64	1.3
Os03g0272900		-	4.55359	2.18701	4.44038709048E-5	0.000738187556305	yes	up	19.47	80.67	83.45	10.96	15.33	17.56	61.1967	14.6167
Os03g0277600	OsDUF26	-	0.300842	-1.73292	2.39274994183E-6	6.29407422335E-5	yes	down	263.09	96.39	204.13	530.64	774.4	690.46	187.87	665.167
Os03g0277650		-	0.138578	-2.85123	0.00092033930586	0.00818818385364	yes	down	0.94	0	0.64	3.28	3.95	5.29	0.526667	4.17333
Os03g0278200		-	0.423031	-1.24116	5.59238841265E-8	2.23815505234E-6	yes	down	19.75	18.18	29.12	60.6	55.4	47.49	22.35	54.4967
Os03g0278566		-	3.02545	1.59715	0.000737080273524	0.00687818694644	yes	up	1.94	2.6	2.06	0.65	0.76	0.91	2.2	0.773333
Os03g0278900		-	2.63093	1.39557	0.00122216697992	0.0102190777789	yes	up	42.76	99.98	68.41	19.57	26.36	40.96	70.3833	28.9633
Os03g0279700		-	6.65131	2.73364	0.00829983577047	0.0436556	yes	up	0.86	0.91	1.45	0.12	0.21	0.19	1.07333	0.173333
Os03g0279950	PsbP	-	4.84193	2.27558	6.74914164537E-5	0.0010379640604	yes	up	4.63	29.44	50.68	2.81	3.22	3.36	28.25	3.13
Os03g0280400		-	0.443008	-1.1746	8.00448858857E-5	0.00119246229569	yes	down	73.41	53.72	37.5	148.46	128.24	126.25	54.8767	134.317
Os03g0281800		-	0.356798	-1.48682	0.00277604325436	0.0195436	yes	down	1.82	0.56	0.86	3.43	3.42	3.08	1.08	3.31
Os03g0284400		-	3.50579	1.80974	0.000379361356429	0.0041001118438	yes	up	17.54	60.68	48.38	8.81	11.18	18.42	42.2	12.8033
Os03g0285700	OsAPX1	-	2.20671	1.1419	0.00120729611107	0.0101164636292	yes	up	419.57	801.82	686.09	214.68	335.95	382.45	635.827	311.027
Os03g0287600		-	2.40083	1.26353	0.00895607985273	0.0461661646479	yes	up	1.69	4.67	5.73	2.33	2	1.38	4.03	1.90333
Os03g0289800		-	0.127486	-2.97159	7.07739308397E-7	2.13227347162E-5	yes	down	2.51	0.4	0.71	9.33	9.63	8.76	1.20667	9.24
Os03g0290300	OsFAD7	-	0.40025	-1.32103	0.000196303747959	0.00245785822929	yes	down	6.45	8.88	15.16	30.66	28.17	24.26	10.1633	27.6967
Os03g0293100		-	4.96479	2.31173	9.75921503621E-5	0.00139147702689	yes	up	8.03	24.92	28.24	2.02	4.91	6.29	20.3967	4.40667
Os03g0293450		-	125.918	6.97634	3.0077784557E-5	0.000530142811673	yes	up	0.23	1.75	0.38	0	0	0	0.786667	0
Os03g0296200		-	0.0699477913848	-3.83758	0.00234836366742	0.0172173107696	yes	down	0.15	0	0.19	0.24	1.75	3.02	0.113333	1.67
Os03g0299800		-	2.75782	1.46353	0.000226075154773	0.00275251040598	yes	up	1.99	1.49	1.89	0.66	0.8	0.6	1.79	0.686667
Os03g0300000	OsXXT1	-	3.02776	1.59825	0.00244346497643	0.0177376103183	yes	up	12.37	50.23	61.83	16.11	14.74	14.58	41.4767	15.1433
Os03g0300100		-	6.08837	2.60606	3.62920672899E-5	0.000622043468539	yes	up	1.78	8.44	12.63	1.07	1.33	1.58	7.61667	1.32667
Os03g0300900		-	12.82	3.68032	1.27158224965E-6	3.61543778437E-5	yes	up	2.87	40.78	38.98	1.69	2.57	3.57	27.5433	2.61
Os03g0301800		-	9.25313	3.20994	0.00213477361776	0.0159452534901	yes	up	0.12	1.97	1.25	0.12	0.11	0.16	1.11333	0.13
Os03g0302200	OsRFP	-	0.484248	-1.04618	0.00019480915703	0.00244297129547	yes	down	82.25	42.27	55.45	151	126.28	116.97	59.99	131.417
Os03g0304800		-	3.51876	1.81507	0.00793082500879	0.0422832048666	yes	up	5.69	40.62	32.84	6.65	6.84	11.42	26.3833	8.30333
Os03g0305800	OsGT4	-	2.85507	1.51352	0.000245124361278	0.00290709101911	yes	up	4.63	6.9	5.08	1.78	1.5	2.91	5.53667	2.06333
Os03g0306800	OsCP12	-	12.2938	3.61985	6.52490953013E-11	4.24259063899E-9	yes	up	19.99	73.7	72.88	3.15	5.42	6.22	55.5233	4.93
Os03g0307200	NAS2	-	11.1971	3.48506	3.30868829468E-5	0.000573592689142	yes	up	11.62	1.72	19.06	0.32	1.78	0.88	10.8	0.993333
Os03g0307300	OsNAS1	-	6.45105	2.68953	7.10348338382E-5	0.0010848915775	yes	up	12.61	4.38	37.05	4.22	2.75	1.9	18.0133	2.95667
Os03g0308200	NRL2	-	2.27725	1.18729	0.0072318662978	0.0395722	yes	up	5.57	11.78	18.15	4.53	4.54	5.39	11.8333	4.82
Os03g0308850		-	0.26919	-1.8933	0.00301419593992	0.0207848866713	yes	down	2.34	0.77	1.29	7.79	4.69	5.59	1.46667	6.02333
Os03g0311300		-	2.56304	1.35785	0.00102101614323	0.00887870366502	yes	up	12.35	31.65	38.17	13.23	12.29	11.82	27.39	12.4467
Os03g0311600		-	26.903	4.7497	0.000155005111082	0.0020431189995	yes	up	0.52	2.05	3.76	0.09	0	0.15	2.11	0.08
Os03g0315800		-	2.77213	1.471	0.000609109245779	0.00594954753841	yes	up	39.14	110.68	149.02	34.04	34.85	42.35	99.6133	37.08
Os03g0320800		-	9.40317	3.23315	0.00222798455297	0.0164842310443	yes	up	0.12	0.88	1.18	0.1	0.04	0.11	0.726667	0.0833333333333
Os03g0321300	OsFbox137	-	7.96911	2.99442	0.000128938889541	0.00176516719948	yes	up	1.8	4.8	3.04	0.06	0.46	0.76	3.21333	0.426667
Os03g0323200	OsChlH	-	3.52895	1.81924	0.000225543270372	0.00274879444036	yes	up	19.04	71.23	62.69	14.79	12.92	16.36	50.9867	14.69
Os03g0329500	OsCel9D	-	2.32481	1.21711	0.00113341011642	0.00963671385963	yes	up	9.34	20.06	23.81	7.81	8.13	8.48	17.7367	8.14
Os03g0330300		-	2.29735	1.19997	0.00475611754388	0.0291067672954	yes	up	12.14	29.16	37.33	14.29	11.04	11.53	26.21	12.2867
Os03g0332100	CYP714B2	-	4.47806	2.16288	0.00058410573837	0.00576071703981	yes	up	1.45	2.06	3.44	0.72	0.54	0.48	2.31667	0.58
Os03g0333400		-	7.70198	2.94523	0.000171079366733	0.00219999357443	yes	up	7.3	57.76	44.38	1.28	6.84	7.26	36.48	5.12667
Os03g0336000		-	9.18091	3.19864	0.00417418252178	0.026467	yes	up	0.21	1.2	1.48	0.11	0	0.22	0.963333	0.11
Os03g0336200	RF2b	-	9.84854	3.29991	5.285427204E-7	1.65190033478E-5	yes	up	7.04	55.85	69.56	4.37	5.1	4.94	44.15	4.80333
Os03g0337500	OsHAK8	-	4.942	2.30509	1.1287413439E-7	4.25083289031E-6	yes	up	4.17	9.44	12.26	1.89	1.7	1.86	8.62333	1.81667
Os03g0341300	OsSWEET16	-	4.55726	2.18817	0.00206039031715	0.0155245	yes	up	2.37	5.17	8.01	0.33	1.63	1.9	5.18333	1.28667
Os03g0341600		-	20.0942	4.32871	1.02943013214E-15	1.24212781069E-13	yes	up	11.02	16.32	13.4	0.5	0.76	0.93	13.58	0.73
Os03g0343400	PHR2	-	2.67586	1.42	0.00828677262704	0.0436152553219	yes	up	3.82	15.31	18.04	4.38	5.56	4.94	12.39	4.96
Os03g0343900	PsbX	-	17.4785	4.12751	2.73356053753E-6	7.05287699113E-5	yes	up	3.02	17.98	14.44	0.4	0.36	1.41	11.8133	0.723333
Os03g0345200	RPS21	-	2.11293	1.07925	0.00723223114589	0.0395722	yes	up	615.24	479.4	714.96	163.04	338.22	447.16	603.2	316.14
Os03g0346200		-	5.182	2.37351	0.00415506387943	0.0263734007505	yes	up	0.96	3.73	2.54	0.53	0.48	0.53	2.41	0.513333
Os03g0347900		-	3.4146	1.77172	4.89608209506E-6	0.0001150626735	yes	up	37.33	12.67	16.58	7.37	7.16	6.43	22.1933	6.98667
Os03g0348900	OsSRFP1	-	4.06872	2.02458	3.52801685631E-17	4.91752832277E-15	yes	up	23.24	18.27	20.82	5.23	5.69	5.65	20.7767	5.52333
Os03g0349700		-	2.39702	1.26124	0.00566625967294	0.0332584210667	yes	up	55.43	42.35	42.95	15.24	26.06	29.41	46.91	23.57
Os03g0351200	OsDVR	-	3.51592	1.8139	0.000191716075132	0.00241416924724	yes	up	3.54	4.07	6.21	0.93	1.18	2.03	4.60667	1.38
Os03g0353000		-	2.77755	1.47381	0.00819412267194	0.0432402213147	yes	up	5.78	4	4.31	1.33	2.59	1.65	4.69667	1.85667
Os03g0354500		-	0.264919	-1.91638	3.36229256275E-8	1.42065647255E-6	yes	down	0.31	0.38	0.26	1.31	1.19	1.28	0.316667	1.26
Os03g0356300		-	3.74782	1.90605	0.000886047904309	0.00793549476485	yes	up	13.51	58.9	88.21	15.45	13.7	17.08	53.54	15.41
Os03g0356400	OsGRL6	-	2.01032	1.00743	0.00295707578949	0.0205201599778	yes	up	12.4	7.94	8.17	5.16	5.81	4.4	9.50333	5.12333
Os03g0357200		-	9.40301	3.23312	8.77796141439E-10	4.8940666249E-8	yes	up	39.89	53.14	40.08	3.14	3.16	9.3	44.37	5.2
Os03g0364500		-	3.28697	1.71676	0.00316961787851	0.0216238375267	yes	up	6.29	31.33	41.05	9.95	9.01	6.68	26.2233	8.54667
Os03g0364700		-	4.20765	2.07302	0.00012896863388	0.00176516719948	yes	up	10.1	43.8	54.82	9.84	10.55	7.33	36.24	9.24
Os03g0365250		-	21.6209	4.43435	1.31450992869E-6	3.7113864145E-5	yes	up	0.73	13.19	20.15	0.6	0.33	0.7	11.3567	0.543333
Os03g0372950		-	16.1437	4.0129	0.00434685439739	0.0272555	yes	up	1.25	3.05	2.95	0.29	0	0.22	2.41667	0.17
Os03g0381500	OsEnS-46	-	4.00781	2.00281	0.00193556235423	0.0147759501974	yes	up	2.93	2.97	1.81	0.62	0.67	0.79	2.57	0.693333
Os03g0382100		-	13.297	3.73303	1.81425392297E-5	0.000349201725037	yes	up	0.46	2.03	1.97	0.13	0.08	0.14	1.48667	0.116667
Os03g0386000	SRWD5	-	2.6218	1.39056	0.00396542685821	0.0254779936255	yes	up	30.69	122.43	88.57	36.48	32.78	34.24	80.5633	34.5
Os03g0386500	OsTPP9	-	3.87365	1.95369	0.00575588592605	0.0336136531097	yes	up	1.57	1.79	2.25	0.12	0.91	0.5	1.87	0.51
Os03g0397700		-	2.23585	1.16082	0.00102598727727	0.00890596615448	yes	up	25.26	51.95	60.09	20.63	23.97	19.93	45.7667	21.51
Os03g0400901		-	3.35022	1.74426	0.000269867099049	0.00314516422548	yes	up	2.56	7.93	5.92	1.78	1.43	2.02	5.47	1.74333
Os03g0401300	SUS1	-	7.33159	2.87413	6.47919933662E-5	0.00100537441786	yes	up	17.22	211.08	274.37	22.97	24.54	24.96	167.557	24.1567
Os03g0401951		-	0.0781728272271	-3.67719	2.75874572529E-7	9.41038819625E-6	yes	down	0.96	0.72	0.32	10.34	5.47	11.96	0.666667	9.25667
Os03g0402800	OsJAZ5	-	0.449929	-1.15223	2.6950840945E-9	1.38482785051E-7	yes	down	101.47	102.65	138.4	278.02	252.14	286.03	114.173	272.063
Os03g0404500		-	6.73115	2.75085	0.00010198295133	0.00144053146104	yes	up	6.59	18.7	13.96	1.17	2.12	3.25	13.0833	2.18
Os03g0404800		-	128.819	7.0092	6.39931796456E-7	1.94489547111E-5	yes	up	0.29	5.6	5.72	0.03	0	0.03	3.87	0.02
Os03g0406250		-	0.439887	-1.18479	0.000488074319868	0.00498621165954	yes	down	6.31	4.33	6.77	16.97	13.51	13.19	5.80333	14.5567
Os03g0411500	VYL	-	0.486973	-1.03809	0.00324424140536	0.0219722387054	yes	down	10.68	18.36	26.66	46.38	37.98	38.14	18.5667	40.8333
Os03g0412300		-	10.9217	3.44913	0.000584313854696	0.00576071703981	yes	up	0.46	9.16	9	0.16	0.67	0.92	6.20667	0.583333
Os03g0413000	OSHAP3I	-	6.23922	2.64137	7.77275134214E-5	0.00116726029908	yes	up	3.51	24.72	25.96	2.63	3.74	3.06	18.0633	3.14333
Os03g0416500		-	2.42617	1.27868	0.0041540986475	0.0263734007505	yes	up	5.88	16.83	15.63	6.32	7.09	5.37	12.78	6.26
Os03g0417800		-	3.6093	1.85172	7.06198819755E-14	7.01944261291E-12	yes	up	149.45	173.6	189.96	36.81	54.64	65.86	171.003	52.4367
Os03g0422800		-	0.272082	-1.87788	1.99589375529E-11	1.41126563402E-9	yes	down	2.94	2.92	3.67	16.46	10.97	9.02	3.17667	12.15
Os03g0425000	AL1a	-	3.42386	1.77562	0.00347312293676	0.0231284048834	yes	up	2.76	15.1	19.63	3.54	3.32	4.8	12.4967	3.88667
Os03g0426350		-	613.283	9.26041	4.13586618917E-13	3.7995137381E-11	yes	up	15.89	8.23	8.32	0	0	0	10.8133	0
Os03g0437200	ZFP36	-	0.259682	-1.94518	1.99162752463E-6	5.33734169667E-5	yes	down	2.68	1.79	1.9	6.09	9.92	10.17	2.12333	8.72667
Os03g0438100	AOC	-	2.02025	1.01454	0.000584948486083	0.00576463048881	yes	up	18.78	27.31	31.93	13.24	12.24	15.2	26.0067	13.56
Os03g0452300		-	4.40793	2.1401	0.00010768726741	0.00151388406147	yes	up	17.23	68.84	79.68	9.85	11.44	18.95	55.25	13.4133
Os03g0453800		-	2.92638	1.54911	0.00191021511896	0.0146100432924	yes	up	5.07	10.66	8.91	2.65	2.41	4.09	8.21333	3.05
Os03g0556600		-	58.3377	5.86636	0.000643494378944	0.00620790340992	yes	up	0.14	0.48	0.19	0	0	0	0.27	0
Os03g0557900		-	86.106	6.42804	1.30386953502E-6	3.68993556977E-5	yes	up	3.67	2.68	3.22	0	0	0.08	3.19	0.0266666666667
Os03g0558400		-	0.0104874437531	-6.57519	3.72629267917E-9	1.87887268915E-7	yes	down	0.02	0	0.01	1.33	1.02	0.97	0.01	1.10667
Os03g0559900		-	2.27708	1.18718	0.00763830711471	0.0411488	yes	up	2.86	5.75	6.15	3.05	2.4	1.5	4.92	2.31667
Os03g0560200		-	5.05549	2.33785	7.31945598391E-6	0.000161380696343	yes	up	3.33	19.26	21.46	3.98	5.3	3.28	14.6833	4.18667
Os03g0563300	ELL	-	3.72757	1.89823	0.00045335741016	0.00470688239239	yes	up	7.64	34.26	38.92	6.91	6.64	8.91	26.94	7.48667
Os03g0566700		-	0.203431	-2.29739	0.00510346600014	0.0306372180449	yes	down	0.15	0.06	0.08	0.63	0.48	0.37	0.0966666666667	0.493333
Os03g0567100		-	8.11894	3.02129	0.000455366835039	0.00472168099623	yes	up	2.32	18.47	16.77	0.72	1.74	2.61	12.52	1.69
Os03g0568500		-	0.461491	-1.11563	0.00450308122513	0.0279747000392	yes	down	20.8	7.34	11.49	23.51	29.67	24.18	13.21	25.7867
Os03g0572250		-	2.24869	1.16908	0.00545832603105	0.0323037533507	yes	up	18.17	46.21	36.36	11.6	18.46	18.53	33.58	16.1967
Os03g0572900	PEZ2	-	0.45764	-1.12771	0.00306411558751	0.0210760054861	yes	down	10.1	4.34	4.38	14.91	14.38	14.39	6.27333	14.56
Os03g0575200	OsHAK16	-	0.456238	-1.13214	0.00299132098078	0.0206867715275	yes	down	5.99	2.57	2.94	10.19	9.75	6.82	3.83333	8.92
Os03g0575500		-	4.16288	2.05758	4.14889479558E-6	0.000100824795067	yes	up	108.88	247.88	177.31	25.88	38.63	66.95	178.023	43.82
Os03g0580200		-	0.0664783085772	-3.91097	2.78094665099E-6	7.15231167832E-5	yes	down	0.21	0	0.26	1.92	1.66	3.78	0.156667	2.45333
Os03g0591300	OsbHLH140	-	2.55916	1.35567	0.00350194652163	0.0232564920562	yes	up	1.54	2.67	1.89	0.85	0.87	0.85	2.03333	0.856667
Os03g0592500	LHCB	-	3.43601	1.78073	0.00100078640528	0.00873096139832	yes	up	26.67	88.47	29.95	10.49	14.4	21.19	48.3633	15.36
Os03g0595300		-	7.66432	2.93816	2.88866288605E-6	7.35138939931E-5	yes	up	15.71	93.99	101.58	7.26	9.75	13.11	70.4267	10.04
Os03g0602300	brd1	-	2.18607	1.12834	0.00349404033992	0.0232167014696	yes	up	6.51	3.36	4.24	2.77	1.73	2.34	4.70333	2.28
Os03g0604200		-	21.0507	4.39579	1.50737174346E-6	4.17808993076E-5	yes	up	0.68	2.84	4.44	0.25	0.12	0.1	2.65333	0.156667
Os03g0604432		-	92.572	6.5325	0.00476562221443	0.0291502233459	yes	up	0.25	1.68	0	0	0	0	0.643333	0
Os03g0604600		-	2.11622	1.08149	0.00940191249184	0.0478239479162	yes	up	3.8	10.16	9.54	4.82	3.9	3.22	7.83333	3.98
Os03g0604700		-	0.0158253091472	-5.98162	0.000218805569173	0.00267821667936	yes	down	0	0	0	0.75	0.5	0.26	0	0.503333
Os03g0607200		-	15.7317	3.97561	8.83978630956E-7	2.59239827528E-5	yes	up	3.53	6.89	7.27	0	0.57	0.62	5.89667	0.396667
Os03g0611200		-	3.07875	1.62234	0.00904501209121	0.0464961166274	yes	up	3.23	19.46	23.43	5.58	4.54	6.03	15.3733	5.38333
Os03g0616400	osACA3	-	0.494123	-1.01706	0.000609407057496	0.00595006013102	yes	down	166.86	96.27	92.71	296.97	238.58	236.78	118.613	257.443
Os03g0619600		-	0.184732	-2.4365	0.00190414979653	0.0145682476389	yes	down	0.36	0.06	0.08	1.05	0.84	0.88	0.166667	0.923333
Os03g0619700		-	0.00271817993177	-8.52314	2.24702256851E-11	1.56600684925E-9	yes	down	0	0	0	5.2	5.64	7.4	0	6.08
Os03g0620400		-	5.84641	2.54755	2.6969564139E-19	4.70570387816E-17	yes	up	6.05	8.6	8.57	1.37	1.43	1.36	7.74	1.38667
Os03g0621700		-	4.51314	2.17413	0.00867425482016	0.0450775020684	yes	up	1.75	1.25	2.85	0.28	1.1	0.11	1.95	0.496667
Os03g0633800	OsIAA12	-	7.39304	2.88617	0.000150707232065	0.00200279589001	yes	up	1.22	3.91	5.2	0.28	0.69	0.53	3.44333	0.5
Os03g0637800	OsCR4	-	5.7229	2.51675	0.000474902622952	0.00488871532872	yes	up	0.27	0.62	0.82	0.11	0.12	0.09	0.57	0.106667
Os03g0641300		-	6.65617	2.73469	1.36855722269E-5	0.000275449114704	yes	up	1.34	5.11	6.21	0.56	0.54	0.98	4.22	0.693333
Os03g0644700		-	0.329253	-1.60273	0.00862664698204	0.0448789970479	yes	down	0.22	0.57	0.8	1.73	2.01	1.49	0.53	1.74333
Os03g0646100	FtsZ2-1	-	3.26006	1.7049	0.00477844772086	0.0291992170759	yes	up	1.74	2.48	4.17	0.99	1.44	0.34	2.79667	0.923333
Os03g0646400		-	3.29901	1.72203	0.00237274859198	0.0173593579491	yes	up	3.94	6.17	4.12	1.15	1.39	2.29	4.74333	1.61
Os03g0647800		-	2.85605	1.51402	0.000967443399301	0.00850739839132	yes	up	5.29	8.03	9.07	1.54	3.48	3.36	7.46333	2.79333
Os03g0648100		-	2.08585	1.06063	0.0062986389937	0.0358257250268	yes	up	3.79	7.73	10.13	3.46	3.5	3.93	7.21667	3.63
Os03g0659200	OsFdC1	-	3.11382	1.63868	0.00672824302645	0.0375731241355	yes	up	8.29	23.59	13.16	3.6	3.37	8.23	15.0133	5.06667
Os03g0661300	TUB8	-	4.1706	2.06025	0.0029724638414	0.0205974758701	yes	up	1.03	5.33	4.14	0.89	1.34	0.51	3.5	0.913333
Os03g0663500	TLP	-	0.189541	-2.39942	4.12629549262E-5	0.000693520752478	yes	down	6.38	2.33	1.46	14.37	28.84	15.21	3.39	19.4733
Os03g0663600		-	0.342071	-1.54763	0.00100859872982	0.00878244623584	yes	down	4.47	3.7	3.48	6.67	17.35	12.73	3.88333	12.25
Os03g0665200		-	3.44011	1.78245	0.00165880699047	0.0129693894068	yes	up	1.45	3.44	3.45	0.97	0.75	0.9	2.78	0.873333
Os03g0666700		-	2.96601	1.56853	0.00756087995099	0.0408496372135	yes	up	2.66	9.28	14.76	2.94	3.69	3.03	8.9	3.22
Os03g0666800		-	4.29788	2.10363	0.000764448529306	0.00706547865112	yes	up	2.56	11.77	14.13	2.77	2.03	2.38	9.48667	2.39333
Os03g0667100	OsNPR3	-	0.470458	-1.08786	0.00024297230064	0.00289497988621	yes	down	22.56	12.6	19.97	49.21	37.28	32.07	18.3767	39.52
Os03g0668500	SIP31	-	3.71083	1.89174	0.00500852067227	0.0302121826286	yes	up	5	11.42	5.49	0.91	2.12	3.28	7.30333	2.10333
Os03g0669100		-	3.72841	1.89856	0.0017357278632	0.0134910722986	yes	up	4.55	2.43	3.68	1.08	0.49	1.47	3.55333	1.01333
Os03g0669300		-	2.16864	1.11679	0.000681154098954	0.00647083053738	yes	up	27.3	48.55	47.28	16.94	20.71	26.15	41.0433	21.2667
Os03g0673800	OsOSCA2.2	-	3.63077	1.86028	0.000636869989503	0.0061611519168	yes	up	1.9	7.1	9.01	1.2	2.68	1.6	6.00333	1.82667
Os03g0684700		-	17.6764	4.14375	0.000144375633325	0.00193348549698	yes	up	0.27	6.06	14.28	0.26	0.36	0.62	6.87	0.413333
Os03g0685000	OsFdC2	-	9.23116	3.20651	0.000233120916609	0.00281287641319	yes	up	1.21	27.97	35.65	2.75	2.67	2.2	21.61	2.54
Os03g0686500		-	2.46519	1.3017	5.11421697613E-6	0.000119264523387	yes	up	20.32	29.87	24.02	9.52	11.93	11.73	24.7367	11.06
Os03g0689100		-	2.61824	1.3886	0.0023784707071	0.0173828458121	yes	up	47.59	158.4	172.79	67.06	52	44.55	126.26	54.5367
Os03g0690500		-	3.61645	1.85458	0.00780736470391	0.0418247601126	yes	up	1.67	1.95	1.41	0.52	0.82	0.18	1.67667	0.506667
Os03g0692400	OsDSR5	-	3.17848	1.66834	0.000930997294972	0.00825708470016	yes	up	1.13	1.88	2.44	0.93	0.5	0.46	1.81667	0.63
Os03g0694000	Osoxo4	-	5.55269	2.47319	1.15480970018E-8	5.32793315718E-7	yes	up	23.47	63.13	55.38	7.27	9.04	11.5	47.3267	9.27
Os03g0699700	Osr9-LOX1	-	0.0900363993833	-3.47335	9.08088310192E-11	5.76540989191E-9	yes	down	1.22	0.44	0.26	7.68	9.34	5.58	0.64	7.53333
Os03g0700400	LOX-3	-	3.48912	1.80286	0.00119274342222	0.0100199536609	yes	up	1.12	1.5	1.39	0.23	0.33	0.64	1.33667	0.4
Os03g0701500		-	15.5567	3.95946	0.000691368933776	0.00654479732665	yes	up	0.66	2.34	2.26	0.31	0	0.08	1.75333	0.13
Os03g0704000		-	5.84725	2.54776	5.99119943558E-5	0.000948463184799	yes	up	24.21	167.5	213.92	21.98	24.04	29.52	135.21	25.18
Os03g0707600	SLR1	-	2.55245	1.35188	1.15415834277E-5	0.000238837903475	yes	up	34.59	54.41	57.88	16.85	18.51	25.75	48.96	20.37
Os03g0708000		-	5.52292	2.46543	0.00216170366728	0.0160920193501	yes	up	0.73	2.74	1.91	0.39	0.22	0.44	1.79333	0.35
Os03g0711100	OsCOL10	-	4.23674	2.08295	8.10861312438E-6	0.000175901783636	yes	up	18.14	68.09	45.75	12.79	9.41	11.5	43.9933	11.2333
Os03g0713200		-	4.01682	2.00605	0.00264827535057	0.0188575	yes	up	2.47	9.51	8.37	1.24	1.36	2.02	6.78333	1.54
Os03g0719700		-	0.262261	-1.93093	0.00107143712642	0.00923967970151	yes	down	0.39	0.3	0.1	1.31	0.76	1.13	0.263333	1.06667
Os03g0722200		-	2.90676	1.53941	0.000715300881241	0.00670850435914	yes	up	22.48	53.5	35.78	9.5	15.34	17.87	37.2533	14.2367
Os03g0722500		-	5.18638	2.37473	0.000500996224002	0.00509248173542	yes	up	1.15	1.86	1.29	0.1	0.47	0.3	1.43333	0.29
Os03g0723800		-	0.294892	-1.76174	5.88208950291E-6	0.000134203496438	yes	down	4.62	3.08	2.31	9.85	13.18	13.36	3.33667	12.13
Os03g0725050		-	2.76196	1.46569	0.000179397214997	0.00229357968125	yes	up	9.05	8.92	5.89	2.66	2.89	3.84	7.95333	3.13
Os03g0725800	OsbHLH018	-	2.36803	1.24369	7.42995754675E-11	4.76716297305E-9	yes	up	23.73	26.1	31.31	12.68	11.62	12.15	27.0467	12.15
Os03g0726800		-	0.456023	-1.13282	0.0037908087105	0.0247013658398	yes	down	5.79	2.2	3.27	10.88	9.91	7.34	3.75333	9.37667
Os03g0730000		-	3.56539	1.83406	4.64638260829E-5	0.000767634314706	yes	up	3.07	9.63	8.07	1.83	2.53	2.03	6.92333	2.13
Os03g0731050		-	0.411767	-1.2801	0.00971430196615	0.0488494641478	yes	down	1.9	0.9	3.15	5.37	4.29	5.73	1.98333	5.13
Os03g0731100		-	6.29074	2.65323	3.93274830362E-6	9.63443884927E-5	yes	up	13.89	67.95	77.22	8.27	9.92	9.51	53.02	9.23333
Os03g0733200		-	13.2634	3.72938	0.000315680761551	0.00356434148506	yes	up	1.33	1.5	4.72	0.5	0.13	0	2.51667	0.21
Os03g0734100		-	0.164527	-2.60361	7.33000062817E-10	4.10564677217E-8	yes	down	8.82	3.52	8.27	54.85	55.23	31.96	6.87	47.3467
Os03g0734300		-	0.265306	-1.91427	0.000577295523251	0.00571009311803	yes	down	118.43	21.24	74.96	242.49	463.04	221.31	71.5433	308.947
Os03g0736300	OsGH9A3	-	3.39466	1.76327	6.85544511238E-5	0.00105297726606	yes	up	17.75	63.36	78.36	13.72	13.4	12.56	53.1567	13.2267
Os03g0740833		-	0.251609	-1.99075	0.000531992258392	0.0053381912465	yes	down	0.72	0.25	0.23	2.1	1.2	1.66	0.4	1.65333
Os03g0741100	OsbHLH148	-	0.402283	-1.31372	6.43343101873E-7	1.95281605128E-5	yes	down	51.53	84.24	139.66	246.13	210.78	192.63	91.81	216.513
Os03g0742900	OsIAA13	-	4.51081	2.17339	1.0594901144E-7	4.02125410714E-6	yes	up	38.59	88	72.7	20.69	16.46	16.55	66.43	17.9
Os03g0743650		-	7.04799	2.81721	2.43142858524E-5	0.000444381593654	yes	up	5.2	11.84	6.12	0.4	0.87	2.21	7.72	1.16
Os03g0746700		-	3.26295	1.70618	0.00102165137286	0.00888104327816	yes	up	3.98	1.7	3.02	0.85	0.72	1.23	2.9	0.933333
Os03g0746900		-	0.0864759388834	-3.53156	4.55608108379E-5	0.000754256890957	yes	down	0.11	0.1	0.47	2.92	2.22	3.6	0.226667	2.91333
Os03g0747700		-	4.41823	2.14347	0.000117919785987	0.00163703982229	yes	up	7.71	33.05	32.07	5.33	6.77	6.22	24.2767	6.10667
Os03g0751400		-	13.9759	3.80487	6.36713099249E-5	0.000991792087097	yes	up	0.93	16.46	44.6	2.04	1.55	1.44	20.6633	1.67667
Os03g0751600		-	3.25026	1.70056	2.06959552639E-5	0.000390918226647	yes	up	4.15	5.53	6.59	1.62	1.97	1.81	5.42333	1.8
Os03g0758500	OsENODL12	-	4.73678	2.24391	0.000393675757292	0.00422469829274	yes	up	2.88	11.23	16.02	2.85	1.96	2	10.0433	2.27
Os03g0759000		-	0.294242	-1.76493	3.28179224537E-5	0.000570152631282	yes	down	14.82	4.88	6.35	30.63	29.86	25.99	8.68333	28.8267
Os03g0760800	GASR1	-	6.54126	2.70957	0.00035050610509	0.00387505	yes	up	5.93	66.88	46.76	3.68	7.18	9.26	39.8567	6.70667
Os03g0761500	OsSub31	-	4.50873	2.17272	0.00314224114034	0.0214793614365	yes	up	0.55	3.74	4.25	0.36	0.77	0.84	2.84667	0.656667
Os03g0762300		-	2.42209	1.27625	0.000820950665937	0.00747111313357	yes	up	10.11	16.33	10.69	3.89	6.56	6.15	12.3767	5.53333
Os03g0762900		-	6.34543	2.66572	0.000266340121978	0.00311904730967	yes	up	0.76	5.16	7.05	0.7	0.54	0.93	4.32333	0.723333
Os03g0765900		-	11.9842	3.58306	2.21770686028E-7	7.71679260866E-6	yes	up	42.76	338.51	266.65	11.24	15.98	32.5	215.973	19.9067
Os03g0767800	Oscor413-pm1	-	2.04548	1.03244	0.00706980376179	0.0389160124001	yes	up	166.64	232.24	233.9	59.09	124.06	149.27	210.927	110.807
Os03g0769100	WGL2	-	4.07175	2.02565	0.000121805840034	0.00168424004466	yes	up	9.95	45.57	88.07	5.8	7.93	8.14	47.8633	7.29
Os03g0772600		-	0.414892	-1.26919	0.000579930673984	0.00572295164014	yes	down	36.67	13.59	18.28	63.46	59.97	51.87	22.8467	58.4333
Os03g0773000		-	2.55503	1.35334	0.00039905886366	0.00426736094371	yes	up	4.97	9.77	8.24	2.52	3.7	3.42	7.66	3.21333
Os03g0773300		-	0.455699	-1.13385	0.000352746238722	0.00388341	yes	down	75.87	33.03	41.67	119.06	115.74	98.23	50.19	111.01
Os03g0773700	OsRLCK117	-	7.16655	2.84128	0.000442941608032	0.00462018760642	yes	up	0.58	7.49	11.48	1.33	0.74	0.84	6.51667	0.97
Os03g0774400		-	2.69815	1.43197	0.00163345678248	0.0128374035468	yes	up	11.49	37.74	38.26	12.94	10.3	11.65	29.1633	11.63
Os03g0775200		-	2.36387	1.24115	0.0100138761195	0.0499031992625	yes	up	3.39	10.18	12.23	4.88	3.15	3.64	8.6	3.89
Os03g0776100		-	4.93424	2.30283	5.42887563523E-6	0.000125325933295	yes	up	7.24	15.37	15.62	9.14	2.53	8.39	12.7433	6.68667
Os03g0778100	OsPS1-F	-	7.27829	2.8636	3.53141109382E-6	8.80239601833E-5	yes	up	39.39	210.74	172.01	12.78	15.38	34.28	140.713	20.8133
Os03g0780800	FAH2	-	8.94072	3.16039	0.00257021512035	0.0184369793889	yes	up	0.79	1.01	2.87	0	0.29	0.24	1.55667	0.176667
Os03g0785100		-	5.56269	2.47578	6.96814279017E-6	0.000154336408301	yes	up	13.05	31.31	16.54	1.84	4.89	5.23	20.3	3.98667
Os03g0785200		-	15.3625	3.94134	0.000593771185131	0.00583498077512	yes	up	0.4	6.54	2.63	0.03	0.33	0.32	3.19	0.226667
Os03g0786400	DST	-	3.64571	1.8662	0.00148585891654	0.0119089677141	yes	up	5.44	25.91	28.94	4.68	4.66	8.5	20.0967	5.94667
Os03g0787400		-	10.5994	3.40591	9.98113988157E-5	0.00141645749297	yes	up	5.11	22.38	41.45	1.29	2.58	3.34	22.98	2.40333
Os03g0787500		-	258.734	8.01533	1.19116046078E-8	5.47144216955E-7	yes	up	23.91	26.47	4.75	0.36	0	0	18.3767	0.12
Os03g0787600		-	2.90915	1.5406	5.09059153478E-5	0.000826939829156	yes	up	92.05	121.59	100.5	23.22	36.1	56.87	104.713	38.73
Os03g0788200		-	2.53295	1.34082	0.0025738572128	0.0184521900627	yes	up	11.44	23.05	23.83	5.2	7.06	11.23	19.44	7.83
Os03g0788600	OsFLA24	-	28.978	4.85689	0.00724214324739	0.0396129229091	yes	up	0.04	0.66	0.52	0	0.04	0	0.406667	0.0133333333333
Os03g0789433		-	2.46366	1.3008	0.00120704822344	0.0101164636292	yes	up	43.59	62.38	53.43	10.5	21.26	34.32	53.1333	22.0267
Os03g0796400	OsSTA115	-	0.371136	-1.42998	0.000129079048124	0.00176568198203	yes	down	1.59	2.74	2.62	8.38	6.64	5.29	2.31667	6.77
Os03g0797400	OsIGL	-	0.272144	-1.87756	0.000101885251462	0.0014399900954	yes	down	2.35	0.67	2.15	6.03	6.41	7.65	1.72333	6.69667
Os03g0799900	OsPHF1L	-	0.494992	-1.01452	0.000183263214307	0.00233194267397	yes	down	1.59	1.78	1.82	3.42	3.88	3.55	1.73	3.61667
Os03g0800050		-	56.1615	5.81151	3.026104378E-5	0.000532598762552	yes	up	15.4	16.71	23.54	0	0	0.05	18.55	0.0166666666667
Os03g0801500		-	2.02472	1.01772	0.00639771405169	0.0362024635781	yes	up	57.8	131.87	117.72	57.57	46.89	65.98	102.463	56.8133
Os03g0803500		-	0.446345	-1.16377	0.00277404485385	0.0195408	yes	down	3.05	1.91	2.22	6.06	6.87	4.43	2.39333	5.78667
Os03g0803600		-	0.264819	-1.91692	0.00336533489352	0.0225655	yes	down	0.62	0.48	0.38	2.06	1.62	1.01	0.493333	1.56333
Os03g0804200	OsLTPG10	-	3.82583	1.93577	4.29507383165E-9	2.1433832436E-7	yes	up	11.12	8.43	11.19	2.99	2.29	3.33	10.2467	2.87
Os03g0805100		-	3.38866	1.76072	0.000212597107249	0.00261237511752	yes	up	14.11	51.18	52.49	13.77	11.44	12.06	39.26	12.4233
Os03g0806800		-	5.14155	2.3622	0.000431318801128	0.00453043520301	yes	up	5.67	33.1	36.05	6.45	4.27	5.22	24.94	5.31333
Os03g0807100		-	4.59696	2.20068	0.000246864661497	0.00292201495133	yes	up	10.83	72.52	66.79	9.69	10.05	14.74	50.0467	11.4933
Os03g0808100	OsCesA2	-	4.31448	2.10919	8.43345327965E-5	0.00124413955226	yes	up	6.1	19.07	29.65	4.49	3.54	3.91	18.2733	3.98
Os03g0808150		-	8.49605	3.08679	0.0021757270864	0.0161715933271	yes	up	1.79	7.55	7.24	0.78	0	1.29	5.52667	0.69
Os03g0808300	OsREM4.2	-	3.47355	1.79641	0.000204311728092	0.00253975613348	yes	up	213.91	880.5	579.73	144.96	160.01	214.15	558.047	173.04
Os03g0811100	OsChlD	-	2.57122	1.36245	0.00764877192496	0.0411777	yes	up	12.53	45.94	56.19	18.15	13.83	16.15	38.22	16.0433
Os03g0815200		-	0.339482	-1.55859	3.05983459867E-14	3.15787951156E-12	yes	down	75.16	80.4	76.83	220.92	206.93	160.71	77.4633	196.187
Os03g0815400		-	4.47644	2.16235	0.000640342741081	0.00618487952984	yes	up	9.61	59.04	78.81	10.11	10.87	15.03	49.1533	12.0033
Os03g0816800		-	0.421166	-1.24754	0.00768450472859	0.0413242335216	yes	down	3.74	2.03	1.59	5.6	6.71	6.81	2.45333	6.37333
Os03g0817700		-	2.3964	1.26087	0.0012322600643	0.0102877808397	yes	up	4.08	8.83	8.82	2.69	3.02	3.26	7.24333	2.99
Os03g0817900	OsTBL5	-	2.43042	1.28121	0.00695360331768	0.0384421566591	yes	up	1.64	2.88	4.68	1.36	1.4	1.28	3.06667	1.34667
Os03g0819400		-	3.06308	1.61498	0.00308208103394	0.0211695585716	yes	up	3.64	12.07	12.04	2.67	3.18	4.2	9.25	3.35
Os03g0820300	ZFP182	-	0.0631706044918	-3.9846	2.30531962815E-5	0.000428341494172	yes	down	2.57	0.34	0.41	3.76	14.8	36.47	1.10667	18.3433
Os03g0820400	ZFP	-	0.105594	-3.2434	1.50314252496E-10	9.22929510326E-9	yes	down	1.52	1.27	2.14	10.73	18.65	21.48	1.64333	16.9533
Os03g0821250		-	5.25882	2.39474	5.03984014051E-7	1.58125799389E-5	yes	up	63.57	241.59	217.52	35.73	31	41.94	174.227	36.2233
Os03g0821300	XB15	-	0.496812	-1.00923	6.79269316696E-6	0.000151697225947	yes	down	27.88	34.01	46.01	85.11	78.58	85.16	35.9667	82.95
Os03g0822100		-	0.496425	-1.01035	0.000701680776597	0.00661658782069	yes	down	5.94	3	4.81	8.86	7.82	8.12	4.58333	8.26667
Os03g0823000	ZFP182/ZOS3-21	-	2.04748	1.03385	0.00719109152343	0.0394136819701	yes	up	5.28	4.2	3.96	1.39	2.51	3.01	4.48	2.30333
Os03g0825300	OsRLCK119	-	4.21821	2.07663	0.00195582053747	0.0148884229427	yes	up	0.69	2.51	3.24	0.64	0.58	0.41	2.14667	0.543333
Os03g0827650		-	3.26635	1.70768	0.00522215192775	0.0311876017492	yes	up	5.04	20.35	22.48	2.54	6.52	6.61	15.9567	5.22333
Os03g0827700	OsRH3	-	3.20083	1.67845	0.0011544481487	0.00977612812513	yes	up	27.07	103.75	138.86	23.95	27.87	36.28	89.8933	29.3667
Os03g0828100		-	3.49021	1.80332	0.000519867557394	0.00524691962941	yes	up	33.01	131	163.04	31.32	34.33	36.95	109.017	34.2
Os03g0828300		-	0.120213	-3.05634	8.71576349496E-5	0.00127878652174	yes	down	0.36	0.05	0.12	1.09	1.66	1.52	0.176667	1.42333
Os03g0831700		-	9.26767	3.21221	6.28353301747E-5	0.000983190492082	yes	up	0.7	12.65	11.62	1.05	1.33	0.65	8.32333	1.01
Os03g0832800	GPAT	-	9.1033	3.18639	0.00614216003403	0.0352087937183	yes	up	0.1	1.22	1.46	0.12	0.07	0	0.926667	0.0633333333333
Os03g0833600		-	2.83829	1.50502	0.0004686524826	0.00483875209046	yes	up	14.16	13.81	7.73	4.6	5.2	4.91	11.9	4.90333
Os03g0834300		-	9.79011	3.29133	0.000871532908096	0.00781993622643	yes	up	0.49	2.92	3.56	0.15	0.21	0.31	2.32333	0.223333
Os03g0838400	AMT3	-	0.235531	-2.08601	0.00187099671997	0.0143462799397	yes	down	1.9	0.15	1.56	4.57	6.46	5.06	1.20333	5.36333
Os03g0842501		-	3.23779	1.69501	0.00505682078889	0.0304231897636	yes	up	11.47	15.57	11.02	3.24	7.91	2.76	12.6867	4.63667
Os03g0843400		-	3.70747	1.89043	0.00033012525648	0.00369475212063	yes	up	15.53	56.7	65.99	9.67	13.65	16.81	46.0733	13.3767
Os03g0844700		-	0.434843	-1.20143	3.91288610676E-5	0.000661850921864	yes	down	79.12	40.08	49.76	159.15	128.89	139.46	56.32	142.5
Os03g0850700		-	2.98721	1.5788	0.00344671456855	0.0230030733162	yes	up	2.03	2.61	4.63	1	1.3	0.99	3.09	1.09667
Os03g0851700	Xbos251	-	2.06162	1.04378	0.00729287906071	0.0398006741358	yes	up	13.35	26.36	33.37	9.95	14.01	14.02	24.36	12.66
Os03g0854400		-	3.78561	1.92052	0.000204481504917	0.00253975613348	yes	up	7.03	9.91	7.78	1.07	2.67	3.29	8.24	2.34333
Os03g0854600	OsXTH24	-	4.14824	2.0525	2.83620970281E-6	7.26363188196E-5	yes	up	19.79	28.31	21.14	3.07	5.57	9.05	23.08	5.89667
Os03g0855700		-	0.00161194808726	-9.27698	2.88993786221E-14	2.9952847424E-12	yes	down	0	0	0.02	9.79	7.46	6.55	0.00666666666667	7.93333
Os03g0857000		-	2.89257	1.53235	0.000697641254462	0.00658617880283	yes	up	14.52	35.16	23	8.02	7.8	11.89	24.2267	9.23667
Os03g0857600		-	10.4075	3.37956	7.85667848532E-6	0.000171974750275	yes	up	7.19	37.33	25.21	0.56	2.28	4.32	23.2433	2.38667
Os03g0857900	LOGL5	-	2.49686	1.32012	0.00903950247469	0.0464831530643	yes	up	41.05	187.85	151.53	48.37	51.4	65.37	126.81	55.0467
Os03g0859550		-	9.34166	3.22368	0.000136122243814	0.00184023008875	yes	up	1.29	12.84	17.74	1.08	1.7	1.1	10.6233	1.29333
Os03g0859900		-	24.822	4.63355	0.00355007872075	0.0235053396708	yes	up	0.04	0.86	0.87	0.04	0	0.03	0.59	0.0233333333333
Os03g0860600		-	2.69571	1.43067	0.00099958106811	0.00872672413422	yes	up	9.73	16.45	13.02	3	5.18	7.37	13.0667	5.18333
Os03g0861100		-	2.80618	1.48861	0.00710089841944	0.0390517209448	yes	up	1.54	5.53	6.41	2.15	1.77	1.28	4.49333	1.73333
Os03g0861700		-	3.18557	1.67155	0.0026620261247	0.0189165307947	yes	up	3.31	12.25	16.42	3.26	3.06	4.13	10.66	3.48333
Os04g0101400	CYP93G1	-	15.6349	3.9667	1.57911773161E-6	4.34221568535E-5	yes	up	0.84	7.38	8.13	0.32	0.24	0.55	5.45	0.37
Os04g0101800	SOR1	-	4.66399	2.22157	0.000384311904948	0.00414807148674	yes	up	1.09	0.6	1.06	0.25	0.23	0.15	0.916667	0.21
Os04g0103700		-	0.458571	-1.12478	0.0039806388933	0.0255335718274	yes	down	6.64	2.97	3.09	10.87	9.47	9.51	4.23333	9.95
Os04g0106000		-	5.56883	2.47737	0.00245222557281	0.0177736536656	yes	up	2.54	3.24	3.22	0.2	0.74	0.8	3	0.58
Os04g0106400		-	2.28599	1.19282	0.00600661897036	0.0346441212576	yes	up	10.53	17.59	9.94	3.54	6.79	7.55	12.6867	5.96
Os04g0114801		-	0.212015	-2.23776	1.1158237006E-14	1.21901226175E-12	yes	down	1.27	0.58	0.72	4.3	3.94	3.77	0.856667	4.00333
Os04g0115500		-	10.4549	3.38611	7.81903826821E-7	2.33253548732E-5	yes	up	0.81	7.29	6.8	0.47	0.53	0.65	4.96667	0.55
Os04g0115700		-	3.04923	1.60844	1.58575155994E-5	0.000312676687669	yes	up	18.6	38.41	40.56	15.49	11.66	9.39	32.5233	12.18
Os04g0116600		-	5.08363	2.34586	0.000159099405733	0.00208125020887	yes	up	4.8	35.3	28.04	4.1	4.77	5.41	22.7133	4.76
Os04g0119200		-	0.43204	-1.21076	5.81256184041E-5	0.000925013532254	yes	down	10.86	8.85	10.09	34.27	17.83	22.17	9.93333	24.7567
Os04g0121100	OsSub34	-	10.2084	3.35168	0.00971272517445	0.0488494641478	yes	up	0.03	1.24	0.5	0.07	0.03	0.09	0.59	0.0633333333333
Os04g0121300	OsSub35	-	0.123793	-3.014	1.29483352204E-6	3.67293536959E-5	yes	down	8.56	1.22	1.86	33.83	35.93	29.3	3.88	33.02
Os04g0122000		-	2.11148	1.07825	0.00221420564779	0.0164073112056	yes	up	131.03	268.73	327.41	126.97	113.34	120.99	242.39	120.433
Os04g0126500		-	6.16969	2.6252	4.6122582209E-6	0.000110207978947	yes	up	5.69	26.21	26.98	3.91	4.01	3.19	19.6267	3.70333
Os04g0127100	OsSub37	-	0.0418892	-4.57728	0.0048281579451	0.0293954410489	yes	down	0	0.12	0	2.91	1.12	1.78	0.04	1.93667
Os04g0127200	OsSub37	-	0.251034	-1.99405	0.00321307323908	0.0218221	yes	down	128.55	14.6	23.81	259.38	235.61	197.43	55.6533	230.807
Os04g0127500	OsWAK29	-	0.213271	-2.22924	0.000166259451517	0.00215515258025	yes	down	1.56	0.49	0.33	3.87	4.08	3.73	0.793333	3.89333
Os04g0128700		-	0.228338	-2.13076	0.0039657443979	0.0254779936255	yes	down	0.4	0.21	0.33	0.67	1.66	2.01	0.313333	1.44667
Os04g0128900	YUCCA7	-	2.98469	1.57758	0.00115780255201	0.00980111179542	yes	up	2.23	5.15	3.49	1.76	0.89	1.28	3.62333	1.31
Os04g0129900		-	3.1665	1.66289	1.66466697966E-5	0.000325852851152	yes	up	2.39	3.15	3.33	0.75	1.14	1.08	2.95667	0.99
Os04g0136802		-	2.10253	1.07213	0.00235057145201	0.0172259746133	yes	up	1.94	1.25	1.22	0.65	0.75	0.8	1.47	0.733333
Os04g0137201	OsPLL4.2	-	4.0809	2.02889	0.00072689376852	0.00680407354995	yes	up	2.17	6.03	9.63	1.41	2.39	0.9	5.94333	1.56667
Os04g0142400		-	0.193029	-2.37311	4.7970471945E-5	0.000788230254799	yes	down	64.07	10.41	17.22	128.09	180.91	199.01	30.5667	169.337
Os04g0149400		-	0.22145	-2.17495	1.41712115341E-6	3.96417985393E-5	yes	down	23.47	5.78	26.11	82.2	82.24	56.04	18.4533	73.4933
Os04g0150500		-	0.114157	-3.13091	1.87828940088E-5	0.000358694116847	yes	down	0.54	0.06	0.12	1.47	1.99	3.06	0.24	2.17333
Os04g0151700		-	0.388021	-1.36579	6.75277822858E-8	2.65868718146E-6	yes	down	33.74	15.46	15.23	121.51	97.44	69.09	21.4767	96.0133
Os04g0152000		-	0.0106993941276	-6.54633	1.86433999661E-5	0.000357155117993	yes	down	0	0	0	0.34	0.69	0.96	0	0.663333
Os04g0166000		-	7.80352	2.96412	0.000694262219803	0.0065568308477	yes	up	0.3	1.03	1.02	0.14	0.04	0.12	0.783333	0.1
Os04g0166300		-	193.829	7.59864	2.83872349217E-17	4.00276516602E-15	yes	up	42.65	31.81	29.28	0.12	0.21	0.18	34.58	0.17
Os04g0166600		-	6.25434	2.64486	0.00722696286668	0.0395722	yes	up	0.59	1.66	3.63	0.55	0.42	0.07	1.96	0.346667
Os04g0168300		-	0.152368	-2.71437	0.00251836805642	0.0181363965362	yes	down	3.57	0.27	0.96	7.93	7.19	17.48	1.6	10.8667
Os04g0170500		-	2.28617	1.19294	8.50181967917E-5	0.00125194069629	yes	up	61.7	92.76	69.83	27.27	38	41.76	74.7633	35.6767
Os04g0172400	OsAT19	-	0.0762101948957	-3.71387	0.00961602149268	0.0485263	yes	down	0.06	0	0.05	0.33	0.54	0.68	0.0366666666667	0.516667
Os04g0172560		-	50.7954	5.66663	0.0011612215072	0.00982319679601	yes	up	1.02	2.89	1.21	0	0	0	1.70667	0
Os04g0175300		-	5.83387	2.54445	3.71182382633E-7	1.20998472124E-5	yes	up	4.72	20.77	18.99	2.92	2	2.01	14.8267	2.31
Os04g0175600	OsCOMTL5	-	0.3778	-1.40431	1.00858391067E-10	6.37010041291E-9	yes	down	32.07	20.34	26.25	65.81	67.88	79.1	26.22	70.93
Os04g0175750		-	122.177	6.93282	8.01032175371E-7	2.37102310002E-5	yes	up	0.72	0.51	0.87	0	0	0	0.7	0
Os04g0175900	OsCOMTL6	-	38.5087	5.26711	4.33067149386E-13	3.9634632355E-11	yes	up	6.81	17.13	25.63	0.48	0.15	0.19	16.5233	0.273333
Os04g0177000	OsRLCK132	-	97.9466	6.61392	0.000144584219982	0.00193521031304	yes	up	0.08	1.37	2.71	0.04	0	0	1.38667	0.0133333333333
Os04g0178300	OsCPS4	-	0.0937018457466	-3.41578	2.18019325269E-8	9.52724810046E-7	yes	down	2.21	2.46	0.33	21.45	23.67	12.75	1.66667	19.29
Os04g0178400		-	0.0298092	-5.0681	4.30518483198E-24	1.32169174342E-21	yes	down	0.33	0.58	0.2	13.52	18.14	8.65	0.37	13.4367
Os04g0179200	OsMAS	-	0.0266254993888	-5.23105	2.10740165741E-13	2.01223670855E-11	yes	down	0.29	0.27	0	7.08	9.94	5.08	0.186667	7.36667
Os04g0179700	OsKS4	-	0.0945820648987	-3.40229	5.49775495344E-5	0.000881275947692	yes	down	0.32	0.6	0.02	3.46	5.82	1.61	0.313333	3.63
Os04g0180400	CYP99A2	-	0.153267	-2.70588	6.73564001437E-6	0.000150839775871	yes	down	0.97	1.96	0.53	6.87	13.27	4.56	1.15333	8.23333
Os04g0184100		-	0.134763	-2.8915	1.79074502441E-8	7.94747622086E-7	yes	down	8.57	2.67	1.93	35.74	35.35	30.57	4.39	33.8867
Os04g0186400	PT4	-	0.415262	-1.26791	0.00809768289886	0.0428805902502	yes	down	0.54	0.65	0.94	7.41	4.9	3.34	0.71	5.21667
Os04g0186450		-	0.00414086297939	-7.91585	1.92675504573E-9	1.0193498288E-7	yes	down	0	0	0	0.93	1.5	1.5	0	1.31
Os04g0191500		-	2.0028	1.00202	0.000340900407722	0.0037913526239	yes	up	242.97	424.83	325.9	212.84	182.63	155.19	331.233	183.553
Os04g0196300		-	3.96323	1.98668	0.000220082558079	0.00269171068134	yes	up	10.2	12.57	6.84	1.97	2.15	4.02	9.87	2.71333
Os04g0200700		-	0.0822795986548	-3.60332	6.03076302723E-5	0.000952235702367	yes	down	0	0.05	0.09	0.57	0.62	0.6	0.0466666666667	0.596667
Os04g0202800	OsRLCK136	-	0.293004	-1.77101	0.000299832910633	0.00343173552693	yes	down	0.26	0.46	0.55	1.88	1.56	1.25	0.423333	1.56333
Os04g0204200		-	0.387703	-1.36698	0.00129754243374	0.0107002028716	yes	down	0.5	0.21	0.39	1.15	1.09	0.78	0.366667	1.00667
Os04g0204400		-	4.61393	2.206	0.00592800355689	0.0343130955287	yes	up	0.94	10.58	12.5	1.81	2.2	1.66	8.00667	1.89
Os04g0206500		-	29.1876	4.86728	6.70527405441E-5	0.00103383987058	yes	up	2.9	0.48	1.21	0.06	0	0.1	1.53	0.0533333333333
Os04g0208450		-	0.0219164903911	-5.51184	1.43753994109E-7	5.27453195026E-6	yes	down	1.02	0	0	12.17	17.19	20.45	0.34	16.6033
Os04g0209200	OsABCC9	-	0.276128	-1.85659	1.34051125588E-5	0.000271154457789	yes	down	2.74	1.36	3.2	9.29	13.38	5.23	2.43333	9.3
Os04g0221000		-	18.9261	4.24231	0.000398864567296	0.00426736094371	yes	up	0.1	1.98	3.18	0.11	0.05	0.13	1.75333	0.0966666666667
Os04g0226340		-	0.136118	-2.87707	0.00129023885681	0.0106535576197	yes	down	0.14	0.05	0.02	0.72	0.38	0.53	0.07	0.543333
Os04g0226600	OsRLCK138	-	0.269773	-1.89018	1.9561307209E-5	0.000371802808574	yes	down	4.6	2.15	1.38	11.86	12.17	8.72	2.71	10.9167
Os04g0228300		-	2.08918	1.06294	0.00546466473727	0.0323333773781	yes	up	2.99	6.03	6.08	2.88	2.79	2.45	5.03333	2.70667
Os04g0233400	OsPIP2	-	10.6599	3.41412	1.83234590186E-7	6.5449020851E-6	yes	up	17.07	144.42	147.89	10.81	11.89	13.38	103.127	12.0267
Os04g0234600		-	6.25831	2.64577	2.40575629524E-5	0.000442021268397	yes	up	25.57	185.46	203.86	20.41	19.68	30.59	138.297	23.56
Os04g0249700		-	2.93884	1.55525	0.000266914453015	0.00312288460829	yes	up	17.05	37.07	36.18	7.78	9.62	15.14	30.1	10.8467
Os04g0250200		-	2.02632	1.01886	0.00263898760014	0.0188245194901	yes	up	20.61	41.16	34.48	18.96	15.08	18.77	32.0833	17.6033
Os04g0252850		-	0.386761	-1.37048	2.24515112403E-12	1.82112542512E-10	yes	down	135.75	91.77	129.96	355.02	331.74	328.74	119.16	338.5
Os04g0253000	H1	-	2.2399	1.16344	0.000924501431062	0.00821316234709	yes	up	1051.72	1099.22	783.2	295.35	472.28	648.79	978.047	472.14
Os04g0254300		-	0.266733	-1.90653	1.22787054098E-10	7.62408371572E-9	yes	down	0.87	0.56	0.56	3.04	2.59	2.25	0.663333	2.62667
Os04g0259200		-	3.73891	1.90262	0.00138448579765	0.0112715	yes	up	6.18	25.8	39.13	3.68	6.69	7.58	23.7033	5.98333
Os04g0281900		-	3.87713	1.95499	1.0116097095E-7	3.86371185582E-6	yes	up	26.81	22.82	30.15	4.83	8.84	10.66	26.5933	8.11
Os04g0284900		-	2.13147	1.09185	0.00124188321174	0.0103254691581	yes	up	4.11	5.06	6.93	2.59	2.7	2.78	5.36667	2.69
Os04g0288100		-	0.275659	-1.85904	0.000515700701545	0.00521354277389	yes	down	3.11	1.77	4.8	7.14	18.17	12.2	3.22667	12.5033
Os04g0290400		-	0.117672	-3.08716	1.84122334632E-7	6.56693967916E-6	yes	down	0.83	1.88	0.48	7.08	10.48	13.76	1.06333	10.44
Os04g0293100		-	6.91562	2.78986	0.00224978301065	0.0166201606328	yes	up	1.62	4.95	4.62	0.23	0.83	0.71	3.73	0.59
Os04g0296700		-	2.84009	1.50593	0.00163748790294	0.0128565859858	yes	up	10.31	37.95	42.82	12.43	8.53	10.27	30.36	10.41
Os04g0301500	OsbHLH006	-	0.12788	-2.96713	1.33527223924E-9	7.19652391518E-8	yes	down	0.77	0.88	2.66	12.86	10.91	11.91	1.43667	11.8933
Os04g0302300		-	0.430021	-1.21752	0.00496586967037	0.0300267357556	yes	down	0.84	0.38	0.54	1.39	1.57	1.25	0.586667	1.40333
Os04g0302400		-	2.78644	1.47843	0.00875044547732	0.0453859183408	yes	up	1.32	0.85	1.15	0.44	0.28	0.54	1.10667	0.42
Os04g0305700		-	5.41429	2.43677	0.00116810767872	0.00986424635511	yes	up	0.75	3.34	3.09	0.21	0.59	0.61	2.39333	0.47
Os04g0306400	OsRPI	-	2.34669	1.23062	7.0539650158E-5	0.00107868734885	yes	up	260.61	436.07	361.75	130.02	150.79	204.85	352.81	161.887
Os04g0309400		-	2.35235	1.2341	8.07795732186E-6	0.000175708250159	yes	up	28.31	58.64	39.03	12.59	18.37	28.93	41.9933	19.9633
Os04g0321700	OsSCP23	-	0.345917	-1.5315	4.39729362746E-11	2.96243228741E-9	yes	down	20.14	14.96	20.95	65.74	53.47	43.64	18.6833	54.2833
Os04g0340300	OsTPS19	-	2.58574	1.37058	0.00045068880806	0.00468372874623	yes	up	432.25	312.4	325.8	194.23	211.97	66.38	356.817	157.527
Os04g0341500	OsTPS20	-	5.91576	2.56456	0.000847880027213	0.00764731658609	yes	up	13.26	1.56	1.93	0.81	0.62	0.3	5.58333	0.576667
Os04g0342100		-	21.5568	4.43007	0.000544224249236	0.00544144758579	yes	up	9.51	1.13	0.84	0	0.53	0.05	3.82667	0.193333
Os04g0344100		-	25.5451	4.67497	0.00295300267108	0.0204991341341	yes	up	558.45	5.29	35.23	6.56	15.21	3.06	199.657	8.27667
Os04g0355401		-	0.00053114643308	-10.8786	1.9759145163E-19	3.49794560321E-17	yes	down	0	0	0	18.98	17.53	18.04	0	18.1833
Os04g0356600		-	0.379641	-1.39729	0.00877851179742	0.0454634308398	yes	down	2.49	0.5	2.03	4.76	5.65	3.47	1.67333	4.62667
Os04g0359100		-	10.0803	3.33347	0.00423964323925	0.0267840759264	yes	up	0.24	2.2	1.84	0.09	0.08	0.28	1.42667	0.15
Os04g0360500		-	4.47576	2.16213	0.000164166260117	0.0021360108941	yes	up	1.11	4.39	5.82	1.05	0.84	0.81	3.77333	0.9
Os04g0367800		-	26.7678	4.74243	0.00253134999339	0.0182229	yes	up	3.49	2.03	2.17	0	0	0.11	2.56333	0.0366666666667
Os04g0372400		-	2.32771	1.21891	0.00981303483151	0.0492133030952	yes	up	6.98	3.6	3.58	1.37	2.34	2.73	4.72	2.14667
Os04g0372700		-	0.358062	-1.48172	0.000507521479182	0.00514371852679	yes	down	1.86	4.32	6.11	11.11	13.74	14.31	4.09667	13.0533
Os04g0379700	RVDE1	-	4.31855	2.11055	0.000243564486945	0.00289966191089	yes	up	5.22	17.92	31.79	5.91	4.22	3.66	18.31	4.59667
Os04g0387600		-	2.27106	1.18336	0.00329384740268	0.0221926741304	yes	up	24.9	21.58	23.07	7.55	11.47	15.16	23.1833	11.3933
Os04g0387900		-	2.56619	1.35963	0.00200937183996	0.0152012479247	yes	up	10.64	23.38	23.09	6.53	7.39	10.34	19.0367	8.08667
Os04g0395800	OsJAZ11	-	0.223513	-2.16157	0.00114677588177	0.0097281411195	yes	down	1.74	0.41	0.56	4.76	3.93	3.12	0.903333	3.93667
Os04g0396800	OsSCP24	-	12.5948	3.65475	0.00682018419225	0.0379903369809	yes	up	0.18	0.84	1.4	0.2	0.37	0.05	0.806667	0.206667
Os04g0399300		-	0.177706	-2.49244	1.55371769176E-5	0.000307862052109	yes	down	3.72	0.51	5.14	13.62	14.47	13.58	3.12333	13.89
Os04g0401000	PI21	-	7.2522	2.85842	2.79719130501E-5	0.000498825593532	yes	up	35.19	390.87	323.39	31.51	30.43	49.57	249.817	37.17
Os04g0403200	SIP23	-	3.42496	1.77609	9.52535860536E-5	0.0013621375133	yes	up	4.94	7.84	7.25	1.12	2.22	2.87	6.67667	2.07
Os04g0405500		-	39.4474	5.30186	0.00338565310371	0.0226741628535	yes	up	0.35	0.49	0.88	0	0	0	0.573333	0
Os04g0408600		-	43.6211	5.44696	0.00184067870715	0.0141685354811	yes	up	0	5.11	3.01	0.11	0	0.09	2.70667	0.0666666666667
Os04g0408650		-	3.22681	1.69011	0.00307209286841	0.0211129125354	yes	up	14.86	12.3	14.79	2.77	5.58	6.64	13.9833	4.99667
Os04g0412200		-	13.7134	3.77751	0.000206598715444	0.00255775326476	yes	up	0.76	5.68	8.18	0.16	0.65	0.39	4.87333	0.4
Os04g0412500	OsalphaCA2	-	4.24275	2.085	1.36604389439E-5	0.000275171616036	yes	up	5.15	10.85	12.28	2.5	1.56	3.13	9.42667	2.39667
Os04g0414700		-	8.10939	3.01959	1.16902076518E-6	3.3513310423E-5	yes	up	78.38	443.44	219.71	19.79	28.3	53.09	247.177	33.7267
Os04g0415000		-	2.21261	1.14575	0.00500497742325	0.0302104821916	yes	up	32.48	18.51	30.09	8.45	20.2	10.93	27.0267	13.1933
Os04g0418800		-	2.39243	1.25848	0.00780565602349	0.0418247601126	yes	up	9.09	22.15	31.81	6.94	13.13	8.27	21.0167	9.44667
Os04g0419400		-	0.0138749790521	-6.17137	4.93866756867E-5	0.000807126041394	yes	down	0	0	0	1.76	2.53	2.3	0	2.19667
Os04g0419550		-	4.03764	2.01351	4.77619962734E-5	0.000786878025928	yes	up	6.62	7.48	7.13	2.1	0.93	2.63	7.07667	1.88667
Os04g0419900	YK18	-	0.455896	-1.13322	1.41211118956E-5	0.000282573701984	yes	down	8.63	5.26	5.8	17.61	14.33	14.08	6.56333	15.34
Os04g0420033		-	0.161819	-2.62755	0.00316282114444	0.0215896147526	yes	down	0.25	0.26	0	1.42	1.01	1.02	0.17	1.15
Os04g0420900		-	0.389228	-1.36131	6.8094759356E-8	2.67666482765E-6	yes	down	2.73	2.97	2.36	6.76	5.83	5.7	2.68667	6.09667
Os04g0422000	OsFBN5	-	6.88622	2.78371	5.38945215593E-5	0.00086677972903	yes	up	3.98	31.56	41.88	5.24	2.51	4.05	25.8067	3.93333
Os04g0429900		-	4.1844	2.06502	0.00406967786608	0.0259641	yes	up	3.66	7.68	6.94	0.45	1.52	2.74	6.09333	1.57
Os04g0430700	OsSub41	-	2.07714	1.0546	0.00204255519364	0.0154132	yes	up	3.46	3.88	2.56	1.52	1.6	1.96	3.3	1.69333
Os04g0432000	SAPK7	-	3.77621	1.91694	1.21649152811E-5	0.000250242315787	yes	up	8.27	12.64	21.67	4.38	3.52	5.34	14.1933	4.41333
Os04g0436900		-	0.324016	-1.62586	0.000448280820764	0.00466415905019	yes	down	0.55	0.4	0.49	1.94	1.59	1.7	0.48	1.74333
Os04g0441800		-	2.81416	1.4927	0.00520844484133	0.0311411701037	yes	up	1.33	3.24	2.65	0.59	0.96	1.19	2.40667	0.913333
Os04g0442300	OSRR1	-	8.53486	3.09337	0.00473583798763	0.0289973	yes	up	0.44	2.21	2.4	0.49	0.15	0.18	1.68333	0.273333
Os04g0445200		-	3.244	1.69777	0.000570094327583	0.00565732312884	yes	up	22.35	50.05	38.57	7.27	11.32	18.88	36.99	12.49
Os04g0445700		-	19.2435	4.2663	6.5911836524E-5	0.00102014528354	yes	up	0.29	3.27	7.23	0.1	0.1	0.38	3.59667	0.193333
Os04g0448900	OsABA1	-	0.41538	-1.2675	0.00288858114856	0.0201718279862	yes	down	7.29	9.65	9.98	13.05	25.68	41.15	8.97333	26.6267
Os04g0451700		-	5.92742	2.56741	0.000698330679802	0.00659012217014	yes	up	3.29	9.7	18.72	2.25	1.13	2.52	10.57	1.96667
Os04g0453400		-	4.28548	2.09946	4.79975220434E-7	1.51179727548E-5	yes	up	3.45	5.22	5.65	0.71	0.98	1.55	4.77333	1.08
Os04g0454200		-	22.1721	4.47068	5.85935115485E-6	0.000133810587155	yes	up	0.37	3.87	4.76	0.1	0.09	0.24	3	0.143333
Os04g0455600	HN1L	-	2.76953	1.46964	0.00707397796466	0.0389301537501	yes	up	1.7	1.77	2.31	1.05	0.77	0.45	1.92667	0.756667
Os04g0456700		-	3.22094	1.68748	0.00265411291611	0.0188824290274	yes	up	10.04	16.6	20.13	2	5.12	8.37	15.59	5.16333
Os04g0457000	CP24	-	15.7758	3.97964	3.64400423453E-7	1.19268602834E-5	yes	up	6.99	91.92	72.14	1.96	3.25	6.41	57.0167	3.87333
Os04g0457800	OsSERK2	-	0.457597	-1.12785	1.45550215795E-6	4.05284659434E-5	yes	down	85.39	55.48	56.91	167.46	149.43	131.97	65.9267	149.62
Os04g0458600		-	0.224934	-2.15242	0.000550274001244	0.00548758032573	yes	down	6.52	0.73	0.93	12.23	14.85	14.7	2.72667	13.9267
Os04g0459500		-	26.3123	4.71766	2.90323306873E-10	1.717368576E-8	yes	up	5.16	48.01	70.27	1.13	2.33	2.46	41.1467	1.97333
Os04g0460300	OsATL13	-	2.93743	1.55455	0.00692660864287	0.0383716398848	yes	up	2.97	8.72	14.77	2.08	4.07	3.41	8.82	3.18667
Os04g0460600	NAC2	-	2.03535	1.02528	3.80012065821E-5	0.000646767202271	yes	up	9.82	9.7	7.64	4.83	4.59	4.35	9.05333	4.59
Os04g0460900		-	2.52192	1.33453	6.35029360188E-5	0.000990441612388	yes	up	722.46	877.25	693.81	230.44	308.89	464.28	764.507	334.537
Os04g0461100		-	2.37096	1.24547	0.000931147761306	0.00825708470016	yes	up	65.49	113.7	140.71	53.12	59.12	73.84	106.633	62.0267
Os04g0462500	GF14B	-	2.1576	1.10943	0.000326603441837	0.00366378967385	yes	up	770.83	1314.29	1280.62	471.37	631.9	642.16	1121.91	581.81
Os04g0463500	OASB1	-	0.382657	-1.38588	6.4180842096E-5	0.000997806386765	yes	down	13.13	21.32	33.31	62.17	65.12	63.28	22.5867	63.5233
Os04g0464100		-	0.176086	-2.50565	1.31249917355E-6	3.7100282583E-5	yes	down	1.75	2.7	7.31	22.91	27.64	22.66	3.92	24.4033
Os04g0464750		-	3.11022	1.63702	0.00160560860432	0.0126610064423	yes	up	7.93	15.6	19.53	3.74	7.02	4.75	14.3533	5.17
Os04g0464966	OsFbox217	-	0.41758	-1.25988	1.22765042257E-6	3.49873157446E-5	yes	down	4.27	5.15	6.47	14.64	13.78	11.78	5.29667	13.4
Os04g0466000		-	9.9118	3.30915	4.60314410541E-6	0.000110098672573	yes	up	10.14	122.61	105.05	8.07	7.5	10.89	79.2667	8.82
Os04g0468000		-	0.142495	-2.81102	1.90624633274E-7	6.74922515443E-6	yes	down	1.74	0.37	0.49	7.86	5.78	5.7	0.866667	6.44667
Os04g0472300		-	3.92904	1.97418	0.000933061192471	0.0082681237894	yes	up	2.03	12.9	10.33	3.38	2.02	2.19	8.42	2.53
Os04g0473150		-	0.335271	-1.5766	3.88048496402E-6	9.53529907116E-5	yes	down	13.2	8.56	15.96	46.84	43.57	39.67	12.5733	43.36
Os04g0473900	DWA1	-	0.477507	-1.06641	0.00855207591845	0.0445762942726	yes	down	0.65	0.29	0.34	0.98	1.05	0.79	0.426667	0.94
Os04g0474500	Os4bglu10	-	9.47441	3.24404	1.65365206135E-6	4.50033143872E-5	yes	up	4.94	40.94	62.29	4.14	3.13	3.56	36.0567	3.61
Os04g0474700	Os4bglu11	-	10.8615	3.44115	2.23330059263E-5	0.000418256673923	yes	up	3.8	23.65	21.7	0.98	0.68	3.15	16.3833	1.60333
Os04g0476100	OsDAO4	-	2.12784	1.08939	8.91858214886E-5	0.00130067572373	yes	up	111.23	167.74	186.96	74.47	86.58	66.25	155.31	75.7667
Os04g0481300		-	3.74961	1.90674	0.00705803107117	0.0388600289601	yes	up	2.02	4.88	3.82	0.42	0.86	1.76	3.57333	1.01333
Os04g0482300		-	2.55876	1.35544	0.000217749480469	0.00266721118678	yes	up	23.05	43.59	40.93	10.85	14.34	19.76	35.8567	14.9833
Os04g0486600	GAPDH	-	2.1397	1.09741	0.00212546753166	0.0159003590516	yes	up	84.16	145.4	216.29	78.46	89.61	74.15	148.617	80.74
Os04g0488600		-	2.5839	1.36955	0.00387902840935	0.0250903128211	yes	up	24.24	78.42	86.68	26.96	23.52	21.93	63.1133	24.1367
Os04g0490500	OsRLCK152	-	0.430563	-1.2157	0.000601254009896	0.00589418492402	yes	down	42.06	17.96	20.46	59.74	62.15	69.37	26.8267	63.7533
Os04g0490800	Os4NPP1	-	5.93938	2.57031	0.000368825074463	0.00401486289539	yes	up	1.82	10.49	20.92	1.82	2.17	1.98	11.0767	1.99
Os04g0491100		-	0.254327	-1.97524	0.00133070051675	0.0109032025786	yes	down	0.43	0.11	0.2	1	1.31	0.74	0.246667	1.01667
Os04g0493400	Cht4(t)*(Chi4)	-	12.1893	3.60755	1.021843586E-10	6.4260718095E-9	yes	up	309.64	449.31	301.39	8.73	32.75	51.58	353.447	31.02
Os04g0493600		-	47.8465	5.58034	1.31855254776E-8	5.98854961438E-7	yes	up	6.1	72.39	34.76	0	1.01	1.56	37.75	0.856667
Os04g0494100	Cht5	-	17.9327	4.16452	8.47612543034E-13	7.3418382165E-11	yes	up	295.43	195.25	165.99	3.61	11.58	23.6	218.89	12.93
Os04g0498000		-	0.429526	-1.21918	0.000480816139652	0.00493701686494	yes	down	6.37	5.3	4.68	11.19	9.04	6.74	5.45	8.99
Os04g0499200		-	2.63395	1.39723	0.00163591290716	0.0128483794486	yes	up	3.7	8.94	8.98	2.25	2.96	3.66	7.20667	2.95667
Os04g0504901		-	2.34396	1.22895	0.00942940616262	0.0478806299847	yes	up	20.19	21.93	15.62	14.55	3.75	8.39	19.2467	8.89667
Os04g0505200		-	14.7674	3.88435	0.0036393801345	0.0239918147328	yes	up	0.07	1.25	1.44	0.06	0.05	0.12	0.92	0.0766666666667
Os04g0509800		-	17.1248	4.09802	0.00737118792106	0.0401287139505	yes	up	0.92	3.82	0.79	0	0.19	0.16	1.84333	0.116667
Os04g0511200	EFA27	-	2.56569	1.35935	0.00540402356835	0.0320998735251	yes	up	58.52	81.96	138.58	18.21	39.18	59.21	93.02	38.8667
Os04g0511400		-	4.61227	2.20548	0.00354096802053	0.0234578	yes	up	0.51	0.88	1.29	0.3	0.22	0.13	0.893333	0.216667
Os04g0514400		-	0.466677	-1.0995	8.20984684664E-7	2.41936106405E-5	yes	down	41.26	33.43	29.52	93.72	70.11	79.07	34.7367	80.9667
Os04g0514600		-	0.216062	-2.21048	1.12200766906E-16	1.48699737693E-14	yes	down	2.28	1.98	1.6	11.07	9.94	7.91	1.95333	9.64
Os04g0517100	OsMyb4	-	0.439779	-1.18515	5.33185638738E-10	3.0862413595E-8	yes	down	25.06	18.09	23.48	50.98	62.01	49.6	22.21	54.1967
Os04g0518100	OsPAL02	-	8.68667	3.1188	0.00425359350287	0.0268474991856	yes	up	5.17	73.29	85.02	3.5	4.92	11.46	54.4933	6.62667
Os04g0518600		-	12.7874	3.67665	9.74948360357E-6	0.000206150153302	yes	up	6.19	45.62	26.97	0.54	1.98	4.15	26.26	2.22333
Os04g0519700	OsARF10	-	5.37896	2.42733	0.00329938432532	0.0222216	yes	up	0.37	0.53	0.6	0.03	0.16	0.1	0.5	0.0966666666667
Os04g0523000		-	3.46758	1.79393	0.00425736771506	0.0268474991856	yes	up	0.94	2.14	1.78	0.38	0.41	0.64	1.62	0.476667
Os04g0524500	OsYSL13	-	0.475613	-1.07214	0.00152190339215	0.0121361065621	yes	down	109.14	63.34	43.51	160.13	164.32	157.31	71.9967	160.587
Os04g0527700		-	0.498695	-1.00377	0.00149239908881	0.0119495394853	yes	down	36.12	18.05	20.21	58.97	51.36	49.91	24.7933	53.4133
Os04g0528300	OsABCG9	-	2.11136	1.07817	3.33394753114E-8	1.41360541036E-6	yes	up	20.1	22.23	25.98	12.08	11.99	11.78	22.77	11.95
Os04g0529800		-	0.486015	-1.04093	3.34362895402E-8	1.41523617839E-6	yes	down	7.41	7.7	9.07	21.2	18.41	16.67	8.06	18.76
Os04g0530500	OsRDCP1	-	2.66393	1.41356	1.28636186186E-8	5.85330848701E-7	yes	up	116.9	149.16	140.98	43.15	61.5	60.09	135.68	54.9133
Os04g0530900		-	9.25577	3.21035	0.000801016499475	0.00732267363805	yes	up	0.25	3.61	3.18	0.22	0.2	0.39	2.34667	0.27
Os04g0534600	PEX11-4	-	8.38056	3.06705	0.00678783519113	0.0378536	yes	up	0.63	3.26	6.13	0	0.42	0.83	3.34	0.416667
Os04g0537800		-	2.34462	1.22935	0.000941874314721	0.00831571814886	yes	up	6.13	9.58	5.73	3.3	3.3	3.3	7.14667	3.3
Os04g0538100		-	2.51698	1.33169	0.00483557555258	0.0294149019003	yes	up	27.87	94.75	115.18	33.46	33.31	34.79	79.2667	33.8533
Os04g0538166		-	3.54811	1.82705	0.00511034617001	0.0306516	yes	up	9.9	46.96	62.8	13.76	16.17	10.14	39.8867	13.3567
Os04g0539000		-	2.70066	1.43331	0.00504641942345	0.0303699281084	yes	up	2.92	6.34	6.4	1.6	1.92	2.72	5.22	2.08
Os04g0541100	GT-2	-	8.34227	3.06044	1.09140441397E-6	3.14742345446E-5	yes	up	3.36	22.02	22.01	2.04	1.39	2.59	15.7967	2.00667
Os04g0544400		-	7.07482	2.82269	7.66500410611E-5	0.00115250678602	yes	up	2.49	18.3	32.42	3.06	2.69	2.3	17.7367	2.68333
Os04g0546100		-	4.33766	2.11692	8.88246302396E-7	2.60176782271E-5	yes	up	8.32	25.6	19.81	5.61	4.06	4.83	17.91	4.83333
Os04g0546300		-	2.66207	1.41255	1.39283822787E-6	3.90978073387E-5	yes	up	7.63	12.98	12.59	4.86	4.32	4.15	11.0667	4.44333
Os04g0549600	OsDjA6	-	2.23931	1.16306	0.00446084043601	0.0277692	yes	up	839.94	2444.08	2468.47	1060.35	885.86	827.35	1917.5	924.52
Os04g0550200	OsERF#034	-	8.62171	3.10797	0.000930088400543	0.0082538740728	yes	up	0.89	2.61	5.71	0.11	0.59	0.43	3.07	0.376667
Os04g0551600		-	9.01253	3.17193	0.000524214589645	0.0052798074928	yes	up	3.46	15.9	10.72	0.87	0.2	2.54	10.0267	1.20333
Os04g0551700		-	2.18311	1.12639	0.0039395473552	0.0253706431242	yes	up	5.52	13.4	12.74	5.84	5.34	4.39	10.5533	5.19
Os04g0553000	OsABCI10	-	2.41234	1.27043	0.00338759820271	0.0226771789154	yes	up	1.67	3.85	3.88	1.33	1.3	1.28	3.13333	1.30333
Os04g0554200		-	21.0179	4.39355	0.000133422423305	0.00180877251672	yes	up	0.29	6.1	4.18	0.1	0.21	0.08	3.52333	0.13
Os04g0555000	OsHAM3	-	3.53504	1.82172	7.45635049116E-5	0.00112672192188	yes	up	8.33	25.53	25.29	4.76	5.56	7.49	19.7167	5.93667
Os04g0556400		-	0.0932741077663	-3.42238	4.5021892752E-8	1.84134226799E-6	yes	down	0.45	0.12	0.08	2.46	2.51	2.41	0.216667	2.46
Os04g0557000		-	4.72381	2.23995	9.40348709721E-5	0.00134868582241	yes	up	5.42	28.32	28.66	4.88	4.98	4.46	20.8	4.77333
Os04g0559100	Os	-	4.29642	2.10314	0.00949057168945	0.0480934	yes	up	0.84	3.17	2.4	0.68	0.74	0.32	2.13667	0.58
Os04g0559700	OsPIP1	-	5.4637	2.44988	3.34359467219E-9	1.69294784102E-7	yes	up	247.58	567.99	682.59	78.2	85.51	130.03	499.387	97.9133
Os04g0561000		-	0.379138	-1.3992	0.000268033716825	0.0031328297514	yes	down	1.13	0.61	0.57	2.18	2.04	2.2	0.77	2.14
Os04g0563000		-	2.07795	1.05516	1.31251189327E-5	0.000266156780497	yes	up	12.64	11.28	11.06	7.28	6.12	4.65	11.66	6.01667
Os04g0564300		-	3.4306	1.77846	0.00107820000939	0.00927619185091	yes	up	2.87	7.45	11.38	1.97	1.91	3.21	7.23333	2.36333
Os04g0569900		-	5.13088	2.35921	0.000154473679157	0.00203835835595	yes	up	2.13	6.95	8.49	0.55	1.56	1.49	5.85667	1.2
Os04g0577375		-	3.85424	1.94645	0.000315047306072	0.0035593336243	yes	up	2.22	2.95	2.03	0.4	0.85	0.75	2.4	0.666667
Os04g0577800		-	2.62123	1.39024	0.00430751267203	0.0270507780515	yes	up	4.01	7.07	9.46	1.88	1.91	4.13	6.84667	2.64
Os04g0578600	OsFRO2	-	34.562	5.11111	1.67866346809E-6	4.55908455673E-5	yes	up	0.41	3.68	2.2	0.07	0	0.12	2.09667	0.0633333333333
Os04g0578800		-	5.00348	2.32293	0.000605775804107	0.00592892678652	yes	up	0.98	1.21	0.88	0.11	0.19	0.31	1.02333	0.203333
Os04g0579200		-	6.01007	2.58738	0.00107762973221	0.00927457554836	yes	up	7.53	3.16	2.43	0.22	0.69	1.38	4.37333	0.763333
Os04g0579700		-	2.42712	1.27925	3.58907641149E-6	8.91863424261E-5	yes	up	5.15	6.41	7.52	2.93	2.76	2.7	6.36	2.79667
Os04g0580866		-	0.350666	-1.51183	0.00351187497815	0.0233032842257	yes	down	1.72	0.43	2	2.37	2.92	3.34	1.38333	2.87667
Os04g0581800		-	6.1685	2.62492	0.00747398136079	0.0405162006088	yes	up	1.41	4.2	4.96	0.81	0.97	0.21	3.52333	0.663333
Os04g0583000	OsFbox229	-	0.319411	-1.64651	7.47021244651E-5	0.00112801114342	yes	down	1.24	0.48	0.56	2.71	2.59	2.23	0.76	2.51
Os04g0583600		-	3.88374	1.95745	0.00254327757466	0.0183033	yes	up	3.68	6.91	12.05	1.73	2.22	2.48	7.54667	2.14333
Os04g0587500	OsPUP13	-	2.05076	1.03616	0.00607132527536	0.0349259610776	yes	up	15.06	15.57	12.47	4.17	10.17	8.09	14.3667	7.47667
Os04g0589500		-	2.15821	1.10984	0.000873787930107	0.00783727021779	yes	up	72.49	116.97	96.42	28.98	43.81	59.86	95.2933	44.2167
Os04g0591000		-	2.90229	1.53719	0.00601249828014	0.0346615452313	yes	up	5.91	24.68	33.93	9.02	8.13	6.93	21.5067	8.02667
Os04g0592400		-	2.4343	1.28351	0.00842559052763	0.0441245530041	yes	up	7.8	26.01	28.11	12.48	10.53	7	20.64	10.0033
Os04g0594100	OsMYB58/63	-	11.5589	3.53093	0.00042469910789	0.00446876361214	yes	up	0.42	1.19	1.11	0.06	0.1	0.09	0.906667	0.0833333333333
Os04g0594400		-	0.389545	-1.36014	1.11725976749E-5	0.000232008789016	yes	down	7.69	4.17	5.65	18.65	15.55	13.45	5.83667	15.8833
Os04g0597000		-	2.10664	1.07494	0.000151142931214	0.00200638725273	yes	up	18.12	21.94	29.47	9.83	12.92	13.34	23.1767	12.03
Os04g0600000		-	4.32573	2.11294	8.40814507974E-5	0.00124191682472	yes	up	7.6	9.57	2.66	3.14	2.17	2	6.61	2.43667
Os04g0600900	GRF3	-	3.90823	1.96652	0.00102835009595	0.00891690199396	yes	up	2.14	8.89	10.54	1.56	1.88	1.84	7.19	1.76
Os04g0601400		-	2.32581	1.21773	0.00199647299889	0.0151125030094	yes	up	54.31	89.38	85.62	20.5	39.13	47.15	76.4367	35.5933
Os04g0601800		-	2.1897	1.13073	0.00428232292145	0.0269554056096	yes	up	39.07	96.83	102.97	37.01	35.91	45.15	79.6233	39.3567
Os04g0602100		-	9.79142	3.29152	3.05029716291E-6	7.72221890313E-5	yes	up	5.03	49.53	68.23	4.39	4.66	4.45	40.93	4.5
Os04g0602600		-	2.60858	1.38326	0.00302629396631	0.0208513373764	yes	up	2.7	7.59	9.31	2.78	2.32	2.9	6.53333	2.66667
Os04g0604250		-	4.22212	2.07797	0.0069999081675	0.0386628951916	yes	up	5.48	19.81	10.38	1.91	2.07	5.48	11.89	3.15333
Os04g0605300	OsIRL1	-	2.14171	1.09876	2.81843115576E-5	0.000501875	yes	up	29.82	28.54	34.25	10.91	16.74	17.73	30.87	15.1267
Os04g0608100	GalK2	-	2.78761	1.47903	2.32817510622E-5	0.000430703515263	yes	up	147.88	346.94	295.68	109.28	109.22	95.44	263.5	104.647
Os04g0610800	CPO	-	3.18851	1.67288	0.000793225282792	0.00727338101458	yes	up	90.76	366.93	406.59	96.2	90.92	108.76	288.093	98.6267
Os04g0611400		-	0.468496	-1.09389	0.00245508785762	0.0177794105138	yes	down	26.29	11.24	12.36	33.04	41.59	38.19	16.63	37.6067
Os04g0613700	OsUAP2	-	3.92643	1.97322	0.000526427645012	0.00529330417681	yes	up	4.69	22.94	24.74	4.91	5.42	5.54	17.4567	5.29
Os04g0614300		-	2.35846	1.23784	7.81028888075E-5	0.0011692773841	yes	up	13.49	9.38	10.9	2.69	5.16	4.95	11.2567	4.26667
Os04g0614500		-	15.0265	3.90944	0.00821843998866	0.0433308315315	yes	up	41.37	0.52	7.2	0.69	2.37	0.4	16.3633	1.15333
Os04g0615200		-	0.439242	-1.18691	0.000252899826641	0.00298616333765	yes	down	13.17	13.67	15.86	22.55	48.76	31.35	14.2333	34.22
Os04g0615600		-	19.608	4.29337	2.43055109811E-5	0.000444381593654	yes	up	0.63	10.93	16.17	0.49	0.77	0.29	9.24333	0.516667
Os04g0616400		-	0.319046	-1.64816	1.54622949774E-13	1.50002816035E-11	yes	down	3.73	3.42	4.05	14.64	14.42	9.95	3.73333	13.0033
Os04g0617200		-	3.83279	1.9384	0.000169873459611	0.00219060436738	yes	up	5.95	21.17	19.71	3.45	3.54	4.72	15.61	3.90333
Os04g0618600	OsbHLH101	-	9.04623	3.17732	1.94973582135E-7	6.86312668725E-6	yes	up	4.51	27.72	29.55	2.67	2.55	2.82	20.5933	2.68
Os04g0620600	OsSTA132	-	4.71925	2.23856	0.00852784382669	0.0444786658771	yes	up	6.05	13.23	16.38	0.2	3.12	4.74	11.8867	2.68667
Os04g0622600		-	0.242034	-2.04672	0.000888536502798	0.00795190989017	yes	down	4.82	0.67	1.3	11.86	9.84	7.69	2.26333	9.79667
Os04g0623800	Amt	-	5.46809	2.45104	3.8451544455E-5	0.000652599935387	yes	up	11.71	51.43	79.08	10.05	9.78	11.44	47.4067	10.4233
Os04g0626400		-	19.0832	4.25423	2.37269381271E-7	8.1972853333E-6	yes	up	1.89	18.03	26.45	1.03	0.77	0.88	15.4567	0.893333
Os04g0629600		-	3.03952	1.60384	0.000346794579473	0.00384230650341	yes	up	5.58	13.95	19.44	4.22	3.65	4.34	12.99	4.07
Os04g0629700		-	13.6719	3.77315	6.54620138974E-6	0.000146875672445	yes	up	0.53	5.09	4.88	0.23	0.41	0.3	3.5	0.313333
Os04g0630100		-	13.4977	3.75465	4.45900521868E-7	1.42060102821E-5	yes	up	1.75	2.27	2.5	0.08	0.29	0.19	2.17333	0.186667
Os04g0630600	OsSTA134	-	0.343403	-1.54203	0.00166094450962	0.0129777342757	yes	down	5.45	1.75	2.5	7.84	9.34	12.62	3.23333	9.93333
Os04g0632000		-	0.285487	-1.8085	0.000781252551652	0.0071853311093	yes	down	5.81	0.56	1.54	9.11	7.56	8.64	2.63667	8.43667
Os04g0632100	OsRLCK163	-	0.278074	-1.84646	8.61936871533E-6	0.000185159919799	yes	down	1.8	0.85	2	6.73	4.16	4.59	1.55	5.16
Os04g0634600		-	0.0274452297129	-5.1873	0.0069225020427	0.0383664172856	yes	down	0	0	0	0.21	0.97	0.8	0	0.66
Os04g0635500		-	2.89656	1.53434	0.00039318639571	0.00422191036566	yes	up	63.5	136.93	62.63	24.85	40.97	37.31	87.6867	34.3767
Os04g0636100		-	0.447736	-1.15928	3.63433433731E-8	1.52497423327E-6	yes	down	4.41	4.69	5.62	12.14	12.5	10.31	4.90667	11.65
Os04g0636900		-	2.08349	1.059	5.97221116973E-5	0.000946074706071	yes	up	24.67	31.8	29.55	11.51	14.9	17.46	28.6733	14.6233
Os04g0638300		-	5.66227	2.50138	0.0027573258032	0.0194399484608	yes	up	1.14	2.79	2.7	0.54	0.7	0.06	2.21	0.433333
Os04g0638700		-	2.53043	1.33938	0.00259700562579	0.0185906663053	yes	up	8.73	24.12	22.76	7.23	8.65	8.15	18.5367	8.01
Os04g0639200		-	0.441888	-1.17825	3.82391057214E-5	0.000649448901303	yes	down	91.18	54.54	47.8	163.3	152.1	155.19	64.5067	156.863
Os04g0639300		-	4.91896	2.29835	0.000293195007973	0.0033668837729	yes	up	8.6	39.54	50.4	8.04	6.41	7.29	32.8467	7.24667
Os04g0640850		-	0.459729	-1.12114	0.000166714395828	0.00215849449568	yes	down	23.01	13.77	21.36	59.86	38.68	40.25	19.38	46.2633
Os04g0643200		-	2.19858	1.13657	0.0044946767383	0.0279439617878	yes	up	12.58	25.8	38.03	11.68	11.94	12.59	25.47	12.07
Os04g0643800		-	13.3574	3.73957	0.000257937487928	0.00303677567705	yes	up	3.64	9.34	11.29	0.45	1.96	0	8.09	0.803333
Os04g0645100	FLO2	-	4.49192	2.16733	0.00152043168992	0.0121299440051	yes	up	7.88	61.51	110.19	17.64	17.36	11.22	59.86	15.4067
Os04g0647900		-	0.329645	-1.60101	2.47194663692E-9	1.27557705926E-7	yes	down	5.16	2.92	3.32	13.25	10.61	9.65	3.8	11.17
Os04g0648000		-	0.362297	-1.46476	4.61164086546E-8	1.87661285084E-6	yes	down	7.05	5.55	5.04	14.24	15.88	16.03	5.88	15.3833
Os04g0648200		-	0.210082	-2.25097	0.0012437036192	0.0103312181593	yes	down	2.59	0.59	0.41	5.18	6.71	5.32	1.19667	5.73667
Os04g0649051		-	0.303196	-1.72168	0.000520583798281	0.00525196292001	yes	down	0.3	0.39	0.35	1.44	0.91	1.35	0.346667	1.23333
Os04g0650366	OsGT43I	-	5.76501	2.52732	0.00173795815221	0.0135011848384	yes	up	0.57	2.27	2.25	0.1	0.39	0.48	1.69667	0.323333
Os04g0651700		-	273.126	8.09342	3.08591094989E-10	1.8209877924E-8	yes	up	7.03	7.77	9.21	0	0	0	8.00333	0
Os04g0652400	SULTR3	-	3.21417	1.68445	1.40007261063E-7	5.16833501152E-6	yes	up	36.48	69.14	45.62	20.73	14.88	15.4	50.4133	17.0033
Os04g0653100		-	2.09883	1.06959	0.00160877391419	0.0126762812673	yes	up	21.57	37.52	30.91	12.62	14.86	19.02	30	15.5
Os04g0653700		-	0.235525	-2.08605	0.000169897613287	0.00219060436738	yes	down	31.98	8.92	6.63	86.44	68.93	72.57	15.8433	75.98
Os04g0654400		-	0.143817	-2.7977	0.000267391974092	0.00312683584747	yes	down	2.35	0.38	0.48	3.1	2.58	2.27	1.07	2.65
Os04g0654500		-	0.103115	-3.27768	2.27178864318E-7	7.88235907912E-6	yes	down	1.9	0.43	0.41	11.37	10.23	6.41	0.913333	9.33667
Os04g0654600	OsRLCK167	-	7.16518	2.841	0.00842902131975	0.0441245530041	yes	up	0.36	0.96	1.04	0.17	0.2	0	0.786667	0.123333
Os04g0655100		-	3.05986	1.61347	0.00702532841484	0.0387415393463	yes	up	14.98	21.24	11.87	1.77	6.18	9.02	16.03	5.65667
Os04g0656500	OsLG1	-	2.19122	1.13173	0.00021886881864	0.00267821667936	yes	up	3.84	3.82	5.51	2.22	2.09	2.01	4.39	2.10667
Os04g0657300		-	0.252374	-1.98637	0.000231863964579	0.00280437368365	yes	down	1.14	0.51	0.46	3.61	2.04	3.23	0.703333	2.96
Os04g0657500		-	0.321239	-1.63828	0.00238934242548	0.0174386764505	yes	down	3.98	3.3	2.48	4.8	8.51	11	3.25333	8.10333
Os04g0657900		-	4.79741	2.26226	0.000821902029024	0.00747265857757	yes	up	14.1	119.51	78.23	16.2	17.22	18.56	70.6133	17.3267
Os04g0659100	OsGLN2	-	6.07096	2.60192	0.000103128606893	0.00145586618334	yes	up	11.49	74.63	146.12	11.53	9.91	14.93	77.4133	12.1233
Os04g0662900		-	2.03868	1.02764	0.00127437528421	0.0105522102315	yes	up	57.67	115.5	116.68	56.04	50.93	46.63	96.6167	51.2
Os04g0664500	Os-AHT1	-	0.0143077175665	-6.12706	5.39234422016E-49	4.84372312487E-46	yes	down	0.33	0.46	0.25	27	22.69	18.51	0.346667	22.7333
Os04g0664666		-	0.00479947416547	-7.70291	3.90582315805E-8	1.62762764694E-6	yes	down	0	0	0	1.2	3.43	3.24	0	2.62333
Os04g0670100		-	14.4706	3.85505	0.00479636364131	0.0292865577524	yes	up	0.12	2.36	1.26	0.06	0	0.21	1.24667	0.09
Os04g0671200	PAO4	-	0.491201	-1.02562	0.00131367718808	0.0108112025607	yes	down	29.37	13.69	18.24	37.9	41.46	49.6	20.4333	42.9867
Os04g0672600		-	0.407738	-1.29428	0.000826837466368	0.00749970426919	yes	down	1.36	0.82	0.84	2.18	3	2.55	1.00667	2.57667
Os04g0673300	RR6	-	0.462569	-1.11226	0.00275246061656	0.0194312841178	yes	down	8.1	4.97	8.38	11.21	17.97	20.33	7.15	16.5033
Os04g0674500		-	5.87083	2.55357	0.00636501571559	0.0360932256606	yes	up	0.2	0.84	1.54	0.17	0.12	0.18	0.86	0.156667
Os04g0677033		-	42.3713	5.40502	0.000492498837794	0.00502083829887	yes	up	4.93	4.41	1.32	0	0.27	0	3.55333	0.09
Os04g0678200		-	2.45938	1.2983	0.000211598783618	0.00260665980974	yes	up	23.14	42.8	33.1	8.26	11.11	13.11	33.0133	10.8267
Os04g0678700	OsPorA	-	98.8229	6.62677	4.46646665269E-7	1.42060102821E-5	yes	up	1.03	35.6	50.99	0.49	0.25	0.22	29.2067	0.32
Os04g0680800	OsMLO4	-	0.440212	-1.18373	2.70635356086E-5	0.000485123377025	yes	down	5.99	3.58	3.27	9.68	7.98	8.62	4.28	8.76
Os04g0681400		-	3.19514	1.67588	0.000960102557615	0.00845817919718	yes	up	2.59	7.79	10.01	2.87	2.08	1.81	6.79667	2.25333
Os04g0682300	OsPMM	-	2.73059	1.44921	0.00116189934552	0.0098255037751	yes	up	21.17	68.08	67.41	19.35	23.83	18.3	52.22	20.4933
Os04g0683850		-	3.27251	1.7104	0.00452634886132	0.0280481689616	yes	up	2.82	6.77	10.32	2.58	1.81	2.3	6.63667	2.23
Os04g0685700		-	0.457851	-1.12705	0.000143994836154	0.00193051783375	yes	down	16.88	22.09	30.81	61.67	45.95	63.63	23.26	57.0833
Os04g0685900	OsRLCK174	-	3.20767	1.68153	0.00134630764148	0.0110001782931	yes	up	1.87	5.39	7.39	1.15	2.06	1.63	4.88333	1.61333
Os04g0689500		-	7.11278	2.83041	1.12207952013E-6	3.22820813781E-5	yes	up	4.82	20.26	21.04	2.41	1.61	2.95	15.3733	2.32333
Os04g0689700		-	4.16599	2.05866	0.000122438271336	0.0016891327615	yes	up	4.94	16.28	23.02	4.65	3.37	3.38	14.7467	3.8
Os04g0690100		-	35.4048	5.14587	0.000459392528033	0.00475935368748	yes	up	0.27	1.01	1.95	0	0	0.09	1.07667	0.03
Os04g0690900		-	3.03344	1.60095	0.00121610351583	0.0101838083914	yes	up	6.04	8.61	5.03	1.54	2.45	3.06	6.56	2.35
Os04g0691600		-	5.87056	2.5535	9.04885365788E-5	0.00131493018433	yes	up	17.86	100.03	119.17	8.22	17.86	18.59	79.02	14.89
Os04g0691800		-	2.95453	1.56293	0.00323648288505	0.0219442044761	yes	up	1.82	5.88	7.28	1.21	2.06	2.11	4.99333	1.79333
Os05g0100100		-	43.324	5.43709	0.000148785649378	0.00198160261086	yes	up	1.08	0.86	1.13	0.09	0	0	1.02333	0.03
Os05g0100300		-	2.84065	1.50622	0.000212366621607	0.00261237511752	yes	up	11.1	6.67	5.37	2.44	1.67	2.93	7.71333	2.34667
Os05g0100700	OsRLCK175	-	2.20574	1.14126	0.00330627140647	0.0222617991175	yes	up	7.27	19.16	20.47	9.61	7.52	7.8	15.6333	8.31
Os05g0101600		-	9.41088	3.23433	2.90693282747E-18	4.66899614998E-16	yes	up	11.41	22.45	24.03	2.01	2.01	2.39	19.2967	2.13667
Os05g0104650		-	0.402723	-1.31214	0.000244888305825	0.00290571236848	yes	down	1.54	0.63	1.39	3.95	3.17	2.32	1.18667	3.14667
Os05g0105000		-	0.200419	-2.31891	9.0140573515E-13	7.77999761373E-11	yes	down	8	3.4	7.29	37.08	32.75	27.93	6.23	32.5867
Os05g0105900		-	2.04614	1.0329	2.936143784E-5	0.00051902547517	yes	up	49.69	74.02	82.32	33.28	35.52	37.86	68.6767	35.5533
Os05g0111200		-	5.67875	2.50557	2.60536584013E-6	6.75913822766E-5	yes	up	8.44	27.06	25.72	3.32	4.2	4.36	20.4067	3.96
Os05g0111300	OsMT2b	-	4.72533	2.24042	2.3363712781E-5	0.000431890339998	yes	up	139.44	630.68	777.03	127.25	119.54	115.73	515.717	120.84
Os05g0116000		-	2.51024	1.32782	0.000157530689944	0.00206630168914	yes	up	17.04	31.27	31.19	7.83	12.38	12.57	26.5	10.9267
Os05g0116500		-	0.42761	-1.22563	0.00424536149558	0.0268132167584	yes	down	1.21	0.62	1.05	2.46	2.97	1.75	0.96	2.39333
Os05g0119000	STAR2	-	5.33307	2.41497	0.00245041821272	0.0177721270673	yes	up	3.11	2.08	1.61	0.36	0.15	0.81	2.26667	0.44
Os05g0119200	OsGRP1	-	2.76593	1.46776	0.00956653800098	0.0483571	yes	up	72.02	52.24	57.93	7.3	19.81	42.79	60.73	23.3
Os05g0119700		-	12.1688	3.60511	0.00713606074368	0.0391887121077	yes	up	0.19	3.58	4.6	0.22	0.24	0.37	2.79	0.276667
Os05g0120200	OsABCG11	-	3.8565	1.94729	0.000649543258594	0.00626376646151	yes	up	5.52	2.62	2.24	0.45	1.46	0.94	3.46	0.95
Os05g0123200		-	3.07355	1.61991	0.000497029066079	0.00505851697004	yes	up	10.89	36.14	38.87	8.94	11.28	10.49	28.6333	10.2367
Os05g0127200	OsPLC4	-	3.61869	1.85547	8.34910188799E-9	3.97040721744E-7	yes	up	10.58	15.55	20.48	4.12	5.58	4.11	15.5367	4.60333
Os05g0129800	OsWRKY109	-	2.47687	1.30852	0.00169486645391	0.0132129849266	yes	up	8.08	16.16	21.58	5.77	7.59	6.64	15.2733	6.66667
Os05g0130300		-	0.307386	-1.70188	0.00270225165094	0.0191462779113	yes	down	7.46	2.19	2.27	10.73	12.57	18.14	3.97333	13.8133
Os05g0131500		-	4.7716	2.25447	0.0015873978396	0.0125445290986	yes	up	1.61	10.44	5.66	0.64	1.23	2.06	5.90333	1.31
Os05g0131900		-	2.80582	1.48842	0.00036575250205	0.00398857708283	yes	up	65.87	203.11	194.63	63.83	60.71	53.07	154.537	59.2033
Os05g0134400	prx65	-	4.76709	2.25311	4.69640694168E-6	0.000111450056317	yes	up	7.64	17.55	17.56	1.91	3.01	4.6	14.25	3.17333
Os05g0136400		-	3.01399	1.59167	2.23941773683E-5	0.000419078691137	yes	up	7.74	8.59	12.79	2.13	3.75	4.3	9.70667	3.39333
Os05g0136900	OsAT3	-	0.478938	-1.06209	0.00392218420654	0.0252901868699	yes	down	1.62	1.47	1.5	2.92	4.38	3	1.53	3.43333
Os05g0137800		-	4.25765	2.09006	0.000588944374572	0.00579694314793	yes	up	5.24	11.36	15.57	1.99	1.57	3.81	10.7233	2.45667
Os05g0138000		-	32.711	5.03171	0.00507833540192	0.0305316976953	yes	up	0.16	1.93	2.93	0.18	0	0	1.67333	0.06
Os05g0142100		-	2.80171	1.48631	0.000264592393661	0.00310157531342	yes	up	16.82	14.88	18.51	4.59	5.83	9.13	16.7367	6.51667
Os05g0142900		-	0.0954259913676	-3.38947	0.00407526197078	0.0259893054371	yes	down	0.23	0.44	1.37	2.11	20.36	1.84	0.68	8.10333
Os05g0149500		-	3.53555	1.82194	0.00349182660103	0.0232083503849	yes	up	2.21	3.11	3.03	0.4	0.82	1.28	2.78333	0.833333
Os05g0155200	OS-ERS2	-	2.4329	1.28268	0.00224413258867	0.0165885241308	yes	up	4.38	8.49	12.75	4.85	3.24	3.13	8.54	3.74
Os05g0155400	OsGATA13	-	3.79751	1.92505	4.21707835601E-6	0.000102174626741	yes	up	17.17	49.55	47.58	10.46	10.94	11.24	38.1	10.88
Os05g0156500	OsDjB6	-	0.447123	-1.16125	0.000135337889241	0.00183269113778	yes	down	52.59	26.07	41.47	100.76	97.97	68.06	40.0433	88.93
Os05g0159300	OsGELP62	-	3.06287	1.61488	0.00149809678774	0.0119912017799	yes	up	2.2	3.67	5.32	1.65	1.39	0.93	3.73	1.32333
Os05g0160300	OsLTPd8	-	64.11	6.00248	9.10160187927E-6	0.000193802590323	yes	up	1.75	9.73	8.3	0	0	0.31	6.59333	0.103333
Os05g0160600		-	0.40629	-1.29942	3.73524495712E-7	1.21598518047E-5	yes	down	5.72	4.24	4.05	11.8	15.59	13.04	4.67	13.4767
Os05g0162000	prx72	-	2.11375	1.07981	5.3887057401E-5	0.00086677972903	yes	up	9.92	10.96	9.7	4.52	5.57	4.13	10.1933	4.74
Os05g0166900	OsRLCK180	-	0.0292348179302	-5.09617	0.00756789132351	0.0408699313359	yes	down	0	0	0	0.58	0.16	0.28	0	0.34
Os05g0168800		-	3.44988	1.78655	0.00550710106707	0.0325354135947	yes	up	3.19	17.59	27.36	5.98	5.33	3.16	16.0467	4.82333
Os05g0176100	OsCesA1	-	2.89227	1.5322	0.00307078137848	0.0211098811713	yes	up	6.13	15.52	24.17	4.25	5.8	5.19	15.2733	5.08
Os05g0178300	OsCDT5	-	4.95248	2.30815	1.6613139657E-5	0.000325459189096	yes	up	118.4	554.93	650.15	111.51	92.18	98.05	441.16	100.58
Os05g0179300	OsAT7	-	2.68166	1.42312	1.22495084574E-11	9.03000998837E-10	yes	up	21.17	17.79	17.29	7.43	6.92	8	18.75	7.45
Os05g0180300		-	2.26325	1.1784	0.00601713196809	0.03468	yes	up	2.12	2.29	1.89	1.3	1.07	0.63	2.1	1
Os05g0180500		-	2.68233	1.42349	0.00455073106555	0.0281553266665	yes	up	1.93	1.77	3.25	0.63	1.35	1	2.31667	0.993333
Os05g0181650		-	0.17393	-2.52342	1.23364529032E-9	6.69342264565E-8	yes	down	5.03	2.38	2.92	9.89	9.84	10.66	3.44333	10.13
Os05g0186000		-	3.21392	1.68433	0.000764725248801	0.00706547865112	yes	up	23.11	91.7	86.16	18.7	23.21	27.16	66.99	23.0233
Os05g0186300	OscytME2	-	0.184862	-2.43548	1.7949347607E-14	1.9009848363E-12	yes	down	1.16	1	1.73	6.47	8.38	7.6	1.29667	7.48333
Os05g0186900	OsIAA16	-	2.12182	1.0853	0.000354429875469	0.00389166240498	yes	up	6.16	4.36	6.24	3.19	2.98	2.36	5.58667	2.84333
Os05g0189425		-	0.260133	-1.94268	1.56019460435E-6	4.29993178857E-5	yes	down	0.5	1.04	0.86	2.78	2.67	3.32	0.8	2.92333
Os05g0190000		-	6.2791	2.65056	0.000477149891824	0.00490976509394	yes	up	0.86	6.44	5.16	0.82	0.45	0.8	4.15333	0.69
Os05g0190300		-	281.355	8.13625	1.85284226046E-6	4.99299814923E-5	yes	up	0.17	6.86	4.73	0	0	0	3.92	0
Os05g0190500	OsVSP2	-	85.2592	6.41378	0.00341865726134	0.0228472566986	yes	up	0	2.34	2.05	0	0	0	1.46333	0
Os05g0192700		-	5.43727	2.44288	4.62473837391E-6	0.00011025841302	yes	up	359.77	865.12	531.03	56.28	98.97	203.11	585.307	119.453
Os05g0193600		-	2.37562	1.24831	0.00480997850275	0.0293327655588	yes	up	3.87	9.21	8.17	2.78	3.24	3.61	7.08333	3.21
Os05g0195200	C3H35	-	2.16968	1.11748	0.00011031403451	0.00154560732465	yes	up	54.71	98.32	96.29	47.01	37.02	36.57	83.1067	40.2
Os05g0195700		-	2.5456	1.34801	9.42324703668E-7	2.74689916323E-5	yes	up	10.18	8.08	10.99	5.16	3.06	4.26	9.75	4.16
Os05g0196200		-	5.42324	2.43915	1.7731032677E-5	0.000342927221304	yes	up	24.06	132.58	159.45	20.72	19.29	21.03	105.363	20.3467
Os05g0198200	OsGRX16	-	3.70835	1.89078	0.00778491992075	0.0417623673607	yes	up	2.04	1.92	2.79	0.53	0.29	1.1	2.25	0.64
Os05g0198400	OsZIP7	-	2.51493	1.33052	1.70455531371E-5	0.000332052851593	yes	up	6.97	5.13	5.31	1.98	2.78	2.59	5.80333	2.45
Os05g0199700		-	4.57243	2.19296	0.000202732673938	0.00252406341941	yes	up	7.8	43.67	50.09	9.21	8.16	5.96	33.8533	7.77667
Os05g0203900		-	2.27569	1.18631	0.000434984117024	0.00456103319938	yes	up	3.29	2.63	3.42	1.99	1.23	1.11	3.11333	1.44333
Os05g0204600	OsBBX14	-	3.70348	1.88888	0.00185571205631	0.0142455846022	yes	up	1.26	5.92	6.57	1.67	1.07	1.06	4.58333	1.26667
Os05g0207400		-	6.25724	2.64553	0.00846497984869	0.0442745646474	yes	up	1.28	1.43	1.18	0.13	0.12	0.41	1.29667	0.22
Os05g0207500	GSK2	-	2.14396	1.10028	0.00134661812363	0.0110001782931	yes	up	6.61	11.91	13.52	6.13	5.12	4.79	10.68	5.34667
Os05g0209600	OsGELP63	-	5.52242	2.4653	1.33062878639E-24	4.36104594005E-22	yes	up	40.15	33.37	35.21	5.56	8.17	7.91	36.2433	7.21333
Os05g0210100	OsGELP64	-	7.35552	2.87883	1.84944483993E-8	8.14057816749E-7	yes	up	4.22	12.55	13.2	1.23	1.43	1.81	9.99	1.49
Os05g0214900	OsTBL48	-	2.24679	1.16786	0.0082300318956	0.0433825176188	yes	up	3.24	7.8	10.33	3.01	3.79	2.86	7.12333	3.22
Os05g0215000	OsBURP01	-	39.2678	5.29528	0.00284588770004	0.0199541238477	yes	up	0.07	1.07	1.42	0.07	0	0	0.853333	0.0233333333333
Os05g0215033		-	42.9681	5.42519	0.00213235305032	0.0159371212726	yes	up	0.09	1.62	2.07	0	0	0.08	1.26	0.0266666666667
Os05g0226300		-	11.577	3.53319	0.00115147334129	0.00975775085473	yes	up	0.14	0.67	1.73	0.11	0.07	0.06	0.846667	0.08
Os05g0227600	OsRePRP1.2	-	6.88393	2.78323	0.00905171913115	0.0465126685694	yes	up	18.87	252.29	470.39	36.11	30.82	47.29	247.183	38.0733
Os05g0228000		-	0.0715756564515	-3.80439	2.69087759562E-5	0.000482706023125	yes	down	0.06	0.24	0.05	1.93	2.5	1.06	0.116667	1.83
Os05g0230700	OsIAA17	-	2.58052	1.36766	0.00120076792716	0.0100768943036	yes	up	187.13	554.66	551.77	224.74	161.03	163.8	431.187	183.19
Os05g0231600		-	0.359277	-1.47683	0.00127063403986	0.0105248	yes	down	2.91	2.47	1.5	8.99	5.87	6.08	2.29333	6.98
Os05g0232200		-	8.22957	3.04082	6.21454553545E-5	0.000974911855571	yes	up	0.78	3.01	4.44	0.42	0.27	0.38	2.74333	0.356667
Os05g0235701		-	780.831	9.60887	5.32914129076E-15	5.9561135357E-13	yes	up	13.81	14.09	14.17	0	0	0	14.0233	0
Os05g0237200		-	2.52777	1.33786	1.64868970173E-6	4.49277206022E-5	yes	up	7.16	11.51	11.53	4.46	4	3.42	10.0667	3.96
Os05g0241100		-	0.49483	-1.01499	0.0050942426403	0.0305969952341	yes	down	0.64	0.71	1.13	2.4	2.52	1.31	0.826667	2.07667
Os05g0241200	OsTPT2	-	5.53717	2.46915	0.000134790443464	0.00182629755605	yes	up	2.79	14.28	22.44	2.84	2.33	3.25	13.17	2.80667
Os05g0242600		-	0.0445769001083	-4.48756	0.00542786184594	0.0321756499698	yes	down	0	0.08	0	0.58	0.62	0.94	0.0266666666667	0.713333
Os05g0244600		-	2.41652	1.27293	0.000175373065277	0.00224805652863	yes	up	20.52	34.06	26.53	10.42	12.98	13.66	27.0367	12.3533
Os05g0246600		-	4.4953	2.16842	0.00026692532029	0.00312288460829	yes	up	0.5	1.5	1.59	0.32	0.25	0.28	1.19667	0.283333
Os05g0252100		-	80.3735	6.32865	0.000359356274866	0.00393119879762	yes	up	0.09	0.97	0.72	0	0	0	0.593333	0
Os05g0253100		-	5.34452	2.41806	2.49200912354E-5	0.000452724324144	yes	up	1.16	3.4	3.23	0.62	0.41	0.54	2.59667	0.523333
Os05g0266900		-	2.66978	1.41672	0.000313512497011	0.00355143325083	yes	up	6.3	14.09	13.15	4.85	3.89	4.41	11.18	4.38333
Os05g0267100		-	5.78161	2.53147	1.15479559794E-6	3.31446835939E-5	yes	up	9.76	28.32	36.64	8.39	4.54	3.43	24.9067	5.45333
Os05g0272800		-	3.46085	1.79113	0.000785547062659	0.00721388599419	yes	up	3.69	5.65	4.2	0.53	1.89	1.71	4.51333	1.37667
Os05g0278500	OsAT5	-	0.104265	-3.26167	1.58604087578E-7	5.77571311716E-6	yes	down	1.35	0.26	0.3	6.02	6.87	6.24	0.636667	6.37667
Os05g0291700		-	7.40927	2.88933	4.836049539E-6	0.000114094075359	yes	up	4.63	26.69	35.43	3.24	2.5	3.93	22.25	3.22333
Os05g0292800		-	4.19647	2.06918	0.000837142911593	0.00757583098316	yes	up	8.14	34.64	45.69	8.51	9.51	5.91	29.49	7.97667
Os05g0297300		-	0.0152547775693	-6.0346	9.17070562378E-5	0.00132548941295	yes	down	0	0	0	0.58	0.67	0.51	0	0.586667
Os05g0297800		-	0.00538925237803	-7.5357	1.10176750089E-8	5.10920978949E-7	yes	down	0	0	0	1.11	1.18	1.11	0	1.13333
Os05g0297900	OsSigP4	-	0.000399727412428	-11.2887	8.75041434101E-21	1.76633181339E-18	yes	down	0	0	0	38.09	45.31	45.48	0	42.96
Os05g0298900		-	5.80738	2.53789	0.00613479957298	0.0351909399346	yes	up	2.84	2.96	1.6	0.18	0.96	0.28	2.46667	0.473333
Os05g0304200		-	2.02695	1.01931	0.00703318972096	0.0387725	yes	up	18.93	21.46	16.83	6.29	9.24	14.29	19.0733	9.94
Os05g0304600	OsLOX7	-	3.10954	1.6367	0.000433841661479	0.00455220751726	yes	up	3.03	6.74	9.7	1.63	2.66	2.33	6.49	2.20667
Os05g0312500		-	0.0295559313399	-5.08041	0.000295487480881	0.00339160334775	yes	down	0	0	0.18	0.31	3.11	2.96	0.06	2.12667
Os05g0312600	OsCML21	-	0.0407249745546	-4.61794	0.000113409033519	0.00157984450887	yes	down	0.38	0	0.21	0.69	5.36	9.04	0.196667	5.03
Os05g0314700		-	14.8615	3.89351	8.486052251E-6	0.00018278172757	yes	up	2.33	21.91	3.47	0.24	0.96	0.85	9.23667	0.683333
Os05g0318100		-	0.361497	-1.46795	4.19496648497E-5	0.000702627915469	yes	down	2.94	1.01	1.25	4.44	5.08	3.71	1.73333	4.41
Os05g0323800	OsAGSW1	-	0.48161	-1.05406	0.000354458510394	0.00389166240498	yes	down	63.56	33.5	33.11	96.18	98.49	89.36	43.39	94.6767
Os05g0324100		-	2.55889	1.35552	0.00461189182823	0.0284321841662	yes	up	2.04	5.31	5.4	1.12	1.25	1.99	4.25	1.45333
Os05g0326675		-	2.59463	1.37553	0.00346030406498	0.0230747194083	yes	up	2.45	4.6	5.56	2.31	1.63	1.09	4.20333	1.67667
Os05g0331900		-	10.5308	3.39654	0.00375220049197	0.0245157	yes	up	0.09	0.23	0.75	0.05	0.02	0.04	0.356667	0.0366666666667
Os05g0332300	OsCIPK18	-	9.49908	3.24779	2.89343492023E-7	9.76001072606E-6	yes	up	2.97	12.41	19.76	1.6	1.05	1.28	11.7133	1.31
Os05g0332600		-	3.47579	1.79734	8.67505807588E-5	0.00127435604794	yes	up	7.51	6.68	5.12	1.39	1.55	3.13	6.43667	2.02333
Os05g0332801		-	5.03992	2.3334	0.000349790681311	0.00387019771616	yes	up	1.15	1.7	1.7	0.29	0.29	0.36	1.51667	0.313333
Os05g0337400		-	12.5614	3.65093	3.79567202187E-6	9.38393818005E-5	yes	up	2.83	23.29	32.67	1.34	1.35	2.36	19.5967	1.68333
Os05g0338900		-	4.80237	2.26375	0.000623639710918	0.00605475095456	yes	up	1.18	4.36	2.44	0.63	0.33	0.5	2.66	0.486667
Os05g0339300		-	39.8077	5.31498	1.20884744853E-14	1.30884719505E-12	yes	up	5.31	15.65	18.03	0.25	0.11	0.66	12.9967	0.34
Os05g0341300		-	0.0163973040726	-5.9304	2.04483549213E-22	5.06055052966E-20	yes	down	0.03	0.15	0.05	5.75	4.64	5.32	0.0766666666667	5.23667
Os05g0348100		-	6.77102	2.75937	2.31010874687E-5	0.000428341494172	yes	up	4.12	18.14	24.16	2.82	1.66	2.97	15.4733	2.48333
Os05g0349700	YGL1	-	3.68268	1.88076	0.00403543464108	0.0257827703767	yes	up	4.37	25.01	40.31	5.2	6.56	8.97	23.23	6.91
Os05g0353450		-	72.481	6.17953	0.0063889385826	0.0361667474093	yes	up	0	0.7	0.33	0	0	0	0.343333	0
Os05g0353500		-	10.8665	3.44181	0.000106366899675	0.00149722368997	yes	up	0.62	5.02	4.78	0.11	0.67	0.31	3.47333	0.363333
Os05g0357100		-	0.404744	-1.30492	0.000348397922734	0.00385830813702	yes	down	13.89	6.24	6.2	26.5	22.47	19.83	8.77667	22.9333
Os05g0358500	OsPP2C48	-	2.13482	1.09411	0.00256086985785	0.0183862571529	yes	up	5.04	3.94	7.12	2.21	3.23	2.52	5.36667	2.65333
Os05g0365300	OsBBR1	-	3.94268	1.97917	0.000173618737328	0.00222792340551	yes	up	16.56	64.4	80.98	15.56	14.45	13.97	53.98	14.66
Os05g0369900	OsEXO70FX1	-	10.5249	3.39574	0.000436948862724	0.00457175184109	yes	up	0.74	4.92	8.5	0.06	0.52	0.83	4.72	0.47
Os05g0370600	OsFTIP7	-	15.4219	3.9469	2.95244011076E-6	7.4901182015E-5	yes	up	0.61	1.18	2.06	0	0.13	0.13	1.28333	0.0866666666667
Os05g0370700		-	0.0735472148956	-3.76519	3.33835704236E-9	1.69294784102E-7	yes	down	1.89	0.13	0.45	9.68	8.49	8.46	0.823333	8.87667
Os05g0372833		-	68.1937	6.09157	0.0018561022283	0.0142455846022	yes	up	0	10.43	5.73	0	0	0.31	5.38667	0.103333
Os05g0375600		-	2.91332	1.54266	0.0036665708239	0.0241295	yes	up	2.5	6.18	9.99	2.3	2.1	2.14	6.22333	2.18
Os05g0380900	OsCML15	-	0.371425	-1.42886	0.000499849900793	0.00508471775543	yes	down	17.93	44.06	56.01	99.23	122	122.65	39.3333	114.627
Os05g0382600	OsANN3	-	5.95959	2.57521	2.85190566907E-6	7.29612533671E-5	yes	up	9.29	30.58	36.39	2.47	3.33	6.37	25.42	4.05667
Os05g0382900	OsANN4	-	4.489	2.16639	1.29323529779E-6	3.67269738611E-5	yes	up	10.73	21.88	26.6	2.8	4.86	6.23	19.7367	4.63
Os05g0386800	BC1L4	-	3.82476	1.93537	0.000479925569675	0.00493204866158	yes	up	8.03	25.17	35.38	5.35	5.74	5.02	22.86	5.37
Os05g0387700	OsRLCK186	-	3.5786	1.8394	0.00388887969092	0.0251244004112	yes	up	2.16	13.16	22.29	5.84	2.71	3.8	12.5367	4.11667
Os05g0391600		-	3.0175	1.59335	0.000389601316794	0.00419210325475	yes	up	4.69	14.46	13.35	3.79	3.49	4.25	10.8333	3.84333
Os05g0395000		-	475.335	8.8928	1.15552419935E-8	5.32793315718E-7	yes	up	0.28	4.2	4.52	0	0	0	3	0
Os05g0396700		-	11.7113	3.54982	0.000405384559099	0.00431787075618	yes	up	3.32	4.74	2.78	0	0.64	0.32	3.61333	0.32
Os05g0396900		-	8.45365	3.07957	0.00106450562545	0.00919097719265	yes	up	0.37	1.05	1.2	0.24	0.07	0.03	0.873333	0.113333
Os05g0397900		-	0.446031	-1.16479	0.00750018271377	0.0406031096779	yes	down	1.16	0.6	0.63	2.17	1.45	2.03	0.796667	1.88333
Os05g0399800		-	0.110992	-3.17147	0.000291587973568	0.0033531925666	yes	down	0.09	0.4	0.36	1.01	4.12	3.11	0.283333	2.74667
Os05g0401100		-	11.2785	3.49551	4.5588231E-6	0.000109146235582	yes	up	2.6	22.26	29.87	1.01	1.63	2.54	18.2433	1.72667
Os05g0402700	GSC	-	2.72485	1.44617	3.0585266018E-5	0.000537914761955	yes	up	80.87	72.4	139.51	25.67	45.22	42.98	97.5933	37.9567
Os05g0404400		-	3.62953	1.85978	0.000989809892281	0.00866637520487	yes	up	7.5	35.41	41.05	7.38	6.25	9.76	27.9867	7.79667
Os05g0406200		-	3.47831	1.79839	0.00652812585608	0.0367432435339	yes	up	0.96	3.42	11.13	1.49	1.05	1.2	5.17	1.24667
Os05g0406700		-	4.74403	2.24611	0.00022934150663	0.00278110978015	yes	up	3.3	11.35	10.9	1.67	1.93	2.29	8.51667	1.96333
Os05g0408900	CLA1	-	16.4213	4.0375	6.1114666463E-10	3.47122717969E-8	yes	up	2.92	15.89	19.1	0.67	0.59	0.82	12.6367	0.693333
Os05g0411200	TCD5	-	5.42326	2.43916	0.00148173780685	0.0118837920071	yes	up	0.46	2.38	6.09	0.49	0.67	0.46	2.97667	0.54
Os05g0412400		-	3.31897	1.73074	0.00154414939673	0.0122586	yes	up	6.85	10.32	5.84	1.58	1.87	3.94	7.67	2.46333
Os05g0413200	TUB6	-	7.92596	2.98659	6.21862332098E-7	1.89711033212E-5	yes	up	8	42.05	44.19	3.31	3.14	6.15	31.4133	4.2
Os05g0414700		-	0.481863	-1.05331	3.93907323716E-7	1.27379124294E-5	yes	down	49.66	32.34	44.98	104.98	88.03	86.3	42.3267	93.1033
Os05g0415700		-	52.2408	5.70711	6.02378942236E-5	0.000952235702367	yes	up	0.04	3.22	3.8	0.05	0	0.1	2.35333	0.05
Os05g0419000		-	2.27036	1.18292	0.00296362253114	0.0205558384485	yes	up	6.87	14.22	14.82	4.62	5.21	7.07	11.97	5.63333
Os05g0420750		-	0.368021	-1.44214	0.00830889866367	0.0436842	yes	down	1.19	1.2	1	4.56	2.35	2.47	1.13	3.12667
Os05g0421900	GA20OX4	-	0.316322	-1.66053	0.000610970816782	0.00596292765368	yes	down	12.33	3.13	4.12	25.85	21.6	19.91	6.52667	22.4533
Os05g0427400	OsPAL04	-	0.220784	-2.1793	0.000146938847215	0.00196347540579	yes	down	1.07	0.5	2.3	3.76	8.78	5.92	1.29	6.15333
Os05g0427900		-	9.7643	3.28752	0.000418315491937	0.00442065604617	yes	up	0.64	5.95	4.66	0.35	0.53	0.38	3.75	0.42
Os05g0428100	OsBgal6	-	6.19106	2.63019	0.0045045563561	0.0279766979013	yes	up	0.17	2.84	3.5	0.08	0.23	0.32	2.17	0.21
Os05g0430400		-	7.25835	2.85964	9.80925761093E-6	0.000207233384005	yes	up	5.17	26.25	44.01	2.95	4.7	3.59	25.1433	3.74667
Os05g0435800	OsSub47	-	4.57364	2.19334	0.00262871432054	0.0187733	yes	up	0.64	2.26	1.15	0.2	0.22	0.52	1.35	0.313333
Os05g0439100		-	3.04458	1.60624	0.000208848997576	0.00258034372807	yes	up	69.29	205.33	136.56	39.37	53.58	57.95	137.06	50.3
Os05g0439200		-	3.03622	1.60227	0.000488503474228	0.00498849463598	yes	up	7.6	8.89	5.52	2.06	2.54	3.27	7.33667	2.62333
Os05g0440100		-	2.25789	1.17498	0.00023203984121	0.00280437368365	yes	up	41.12	55.89	67.06	18.23	27.08	31.89	54.69	25.7333
Os05g0440300		-	2.19896	1.13682	1.20007137529E-8	5.50195294232E-7	yes	up	19.87	25.29	21.5	10.25	10.4	9.85	22.22	10.1667
Os05g0441400	OsOFP14	-	87.8811	6.45748	0.000184028601808	0.00233448995326	yes	up	0.08	3.24	3.84	0	0	0.07	2.38667	0.0233333333333
Os05g0445000	OsRab7B2	-	4.74218	2.24555	0.00553223950244	0.0326217857167	yes	up	5.88	2.93	1.94	0.67	1.66	0.13	3.58333	0.82
Os05g0446900		-	3.19784	1.6771	0.00100429627839	0.00875528311997	yes	up	2.95	8.48	8.72	2.93	2.38	1.52	6.71667	2.27667
Os05g0447200	OsLAX3	-	3.03777	1.60301	1.7840926441E-10	1.07904236652E-8	yes	up	14.21	14.59	11.92	4.16	4.3	5.6	13.5733	4.68667
Os05g0447700		-	2.68475	1.42479	0.00313072743675	0.0214248116601	yes	up	25.29	88.56	94.92	22.26	26.49	34.6	69.59	27.7833
Os05g0448300	GPAT	-	6.91893	2.79055	0.0019384445307	0.0147932961621	yes	up	0.46	1.69	0.93	0.05	0.23	0.2	1.02667	0.16
Os05g0449900		-	3.56771	1.835	0.000436681249457	0.00457092375619	yes	up	3.66	14.35	15.2	3.7	3.09	3.21	11.07	3.33333
Os05g0451200		-	4.22252	2.0781	0.00120590563449	0.010113	yes	up	3.54	27.22	30.02	5.24	4.88	4.93	20.26	5.01667
Os05g0451900	OsSTA151	-	2.00136	1.00098	0.000663533419058	0.00634126178808	yes	up	4.84	6.46	5.32	4.02	3.12	2.6	5.54	3.24667
Os05g0455200		-	2.15671	1.10883	8.72656334245E-8	3.38632545191E-6	yes	up	21.45	20.33	18.22	9.4	8.54	9.49	20	9.14333
Os05g0456300	AKR4C15	-	14.9253	3.89969	0.00133742830815	0.0109398478103	yes	up	0.41	6.15	5.71	0.14	0.74	0	4.09	0.293333
Os05g0456500		-	2.51435	1.33019	0.00134905918007	0.0110127	yes	up	7.52	13.71	13.57	6.04	5.09	4.92	11.6	5.35
Os05g0459000		-	0.383203	-1.38382	8.73736177355E-5	0.00127963306216	yes	down	1.66	0.81	1.29	3.38	3.68	3.3	1.25333	3.45333
Os05g0459700	OsFLA26	-	38.0732	5.2507	0.00971661476492	0.0488509655667	yes	up	0.05	0.47	0.42	0	0	0	0.313333	0
Os05g0462700		-	8.18266	3.03257	0.0014496088215	0.0116957	yes	up	1.51	7.91	6.32	0.25	1.13	0.77	5.24667	0.716667
Os05g0465000		-	2.38408	1.25343	0.00263879434913	0.0188245194901	yes	up	24.86	25.44	16.42	15.9	7.22	8.31	22.24	10.4767
Os05g0466600		-	2.47556	1.30775	0.00443620671891	0.0276726650087	yes	up	49.72	62.52	64.55	11.79	25.84	39.89	58.93	25.84
Os05g0468800		-	0.0234997627777	-5.41121	0.000374296044417	0.00406347446967	yes	down	0.46	0.14	1.82	1.37	30.52	75.32	0.806667	35.7367
Os05g0468900		-	0.370672	-1.43178	0.00848312311589	0.0443407726142	yes	down	3.08	1.15	0.93	4.25	5.69	4.63	1.72	4.85667
Os05g0474400	OsPRA1	-	2.03589	1.02566	0.00476017036347	0.0291242209448	yes	up	9.69	7.63	6.21	3.19	4.62	4.6	7.84333	4.13667
Os05g0474800	OsWRKY70	-	0.442442	-1.17644	0.000277206485134	0.00321371361566	yes	down	2.51	2.34	1.97	3.86	5.66	6.44	2.27333	5.32
Os05g0475550		-	8.25517	3.0453	5.68089286836E-5	0.000907963995523	yes	up	8.61	5.6	6.24	1.86	0.84	0.18	6.81667	0.96
Os05g0475700	OsMFS3	-	2.88559	1.52886	0.010004	0.0498822669957	yes	up	1.21	3.31	1.62	0.51	0.8	0.91	2.04667	0.74
Os05g0476700	OsPUB2	-	3.48238	1.80008	0.00699358891003	0.0386455939473	yes	up	3.37	12.35	28.71	2.75	4.13	6.47	14.81	4.45
Os05g0477600	OsEXP4	-	9.95545	3.31549	3.75690753686E-13	3.47772055311E-11	yes	up	31.47	128.34	185.02	43.64	13.44	18.76	114.943	25.28
Os05g0477800		-	3.2921	1.71901	0.00291110537099	0.0202882	yes	up	2.69	7.08	7.98	1.48	1.51	2.74	5.91667	1.91
Os05g0477900	OsLTP1.4	-	4.25751	2.09001	6.03735134119E-7	1.85581599592E-5	yes	up	27.99	34.3	31.77	5.82	11.42	8.58	31.3533	8.60667
Os05g0479025		-	0.00996445575817	-6.64899	3.273317123E-6	8.26095319294E-5	yes	down	0	0	0	0.46	0.57	0.55	0	0.526667
Os05g0479800		-	0.306045	-1.70818	1.42598312044E-6	3.97978925433E-5	yes	down	1.82	0.83	2.25	2.87	4.57	2.79	1.63333	3.41
Os05g0480000	OsSTN8	-	6.57725	2.71749	0.000183053677397	0.00233126973016	yes	up	1.59	13.74	17.2	0.76	0.93	1.55	10.8433	1.08
Os05g0480400		-	8.36821	3.06492	4.98030608886E-6	0.000116702766737	yes	up	1.58	9.69	12.89	0.99	1.4	0.71	8.05333	1.03333
Os05g0480600		-	3.19782	1.67709	0.00141067714558	0.0114234233094	yes	up	0.99	2.33	3.18	0.76	0.8	0.66	2.16667	0.74
Os05g0484800		-	42.3145	5.40308	0.00729004286827	0.0397941502778	yes	up	0.11	1.32	0.82	0	0	0	0.75	0
Os05g0486600	BARD1	-	0.294593	-1.76321	0.00881409112491	0.0455944616227	yes	down	0.66	0.14	0.36	1.19	1.99	0.97	0.386667	1.38333
Os05g0490900		-	3.28955	1.71789	0.000636167891303	0.00615681558969	yes	up	7.26	24.82	23.36	5.77	6.18	6.44	18.48	6.13
Os05g0492600	YR48	-	0.29228	-1.77457	0.000279362915896	0.00323716617259	yes	down	0.85	0.56	0.35	3.05	1.98	1.43	0.586667	2.15333
Os05g0495000		-	3.44632	1.78506	0.000196575992029	0.00245785822929	yes	up	4.28	10.11	8.68	1.94	2.05	3.22	7.69	2.40333
Os05g0495200	OsbZIP44	-	2.78034	1.47526	0.000130025976751	0.00177540857768	yes	up	6.95	14.17	13.57	5.65	3.59	4.42	11.5633	4.55333
Os05g0495250		-	0.0488363489256	-4.3559	1.64729544978E-8	7.37119124419E-7	yes	down	1.13	0	3.38	35.83	29.09	41.16	1.50333	35.36
Os05g0495600	osACA7	-	0.430636	-1.21546	0.00132720367031	0.0108855835698	yes	down	52.26	22.2	22.13	96.57	76.57	64.38	32.1967	79.1733
Os05g0495700	GPDH1	-	0.137226	-2.86538	2.72126824414E-14	2.83257161911E-12	yes	down	4.37	6.78	11.18	63.12	50.75	54.21	7.44333	56.0267
Os05g0496200	OsPGK3	-	8.37936	3.06684	1.33234132717E-6	3.75299352008E-5	yes	up	67.76	554.19	629.75	49.44	49.36	64.39	417.233	54.3967
Os05g0498851		-	54.7428	5.7746	0.000622254698853	0.00604386992843	yes	up	0.71	0.3	0.29	0	0	0	0.433333	0
Os05g0499800	UGT705A3	-	2.12596	1.08812	0.0097612297739	0.0490244575909	yes	up	2.68	2.53	4.25	1.03	1.76	1.92	3.15333	1.57
Os05g0501350	OsSTA157	-	2.17404	1.12038	7.42116190488E-5	0.00112280374098	yes	up	5.58	4.64	4.55	1.97	2.49	2.86	4.92333	2.44
Os05g0503000		-	2.58479	1.37005	0.000395408821518	0.00423767129839	yes	up	7.77	15.86	13.33	6.07	5.8	3.69	12.32	5.18667
Os05g0507300		-	0.41532	-1.2677	4.69017033955E-7	1.48305999016E-5	yes	down	128.94	77.06	102.46	308.25	277.66	208.49	102.82	264.8
Os05g0510800	OsCslC7	-	2.57677	1.36557	0.00380065019908	0.0247322697285	yes	up	2.56	5.62	7.88	3.02	1.96	1.69	5.35333	2.22333
Os05g0512600		-	37.4634	5.22741	0.00660343742043	0.0370125185481	yes	up	0.19	0.63	0.97	0	0	0	0.596667	0
Os05g0513100	OsTCP18	-	2.61463	1.38661	0.000922284327019	0.00820245753527	yes	up	2.67	4.68	5.6	1.76	1.78	1.77	4.31667	1.77
Os05g0513900		-	3.71808	1.89456	0.00218646261174	0.0162314899671	yes	up	12.13	2.74	4.13	2.78	2.1	1.67	6.33333	2.18333
Os05g0515200		-	0.384644	-1.3784	0.00164161	0.0128764284798	yes	down	4.27	1.57	1.6	6.25	5.91	8.71	2.48	6.95667
Os05g0515500		-	39.7621	5.31332	0.00374240565758	0.0244780378676	yes	up	0.53	0.19	0.61	0	0	0	0.443333	0
Os05g0517500		-	2.07952	1.05625	0.00597566571659	0.0345148417777	yes	up	72.72	190.13	212.41	86.83	77.85	78.5	158.42	81.06
Os05g0521600	OsPME18	-	36.5644	5.19237	0.00107365924212	0.00924368391878	yes	up	0.13	2.2	1.94	0	0	0.12	1.42333	0.04
Os05g0521900		-	8.34372	3.06069	0.00340168728267	0.0227463803878	yes	up	0.57	1.54	0.97	0.18	0.16	0.07	1.02667	0.136667
Os05g0525900	OsC3H37	-	2.20175	1.13865	0.00145231455891	0.0117059	yes	up	144.82	282.73	156.07	78	92.1	107.88	194.54	92.66
Os05g0527800	OsUGT706G6	-	268.437	8.06844	5.42336087145E-6	0.000125325933295	yes	up	0.05	3.07	3.78	0	0	0	2.3	0
Os05g0535800		-	7.55259	2.91697	9.09575244928E-5	0.00131937370905	yes	up	1.6	12.35	19.9	1.45	1.18	2.07	11.2833	1.56667
Os05g0535900		-	5.48548	2.45562	0.00015677970812	0.0020594526714	yes	up	1.27	4.75	8.91	1.14	0.92	0.85	4.97667	0.97
Os05g0541100		-	0.135811	-2.88033	1.76501080462E-7	6.34174919178E-6	yes	down	0.48	0.23	0.82	3.12	4.93	4	0.51	4.01667
Os05g0543600	OsMYB86-L2	-	5.28192	2.40106	0.00579838092982	0.0337642575488	yes	up	0.82	4.7	2.81	0.29	0.4	0.55	2.77667	0.413333
Os05g0546300		-	0.344787	-1.53622	0.00151032225673	0.0120731198723	yes	down	1.5	1.98	2.38	3.91	5.75	8.52	1.95333	6.06
Os05g0546400		-	0.145936	-2.77659	0.000248451621048	0.00293936447087	yes	down	0.22	0.52	0.37	2.28	2.19	3.74	0.37	2.73667
Os05g0547800		-	4.11117	2.03955	0.000823060765321	0.00747909057375	yes	up	5.29	15.34	10.91	1.92	2.83	3.74	10.5133	2.83
Os05g0549700		-	2.28671	1.19327	0.000307652133177	0.00350633796332	yes	up	12.54	18.76	19.52	5.54	8.02	9.62	16.94	7.72667
Os05g0549800	AP2/EREBP#096	-	5.39089	2.43052	2.47532634659E-5	0.000450706380509	yes	up	3.12	8.13	4.63	0.66	1.6	0.94	5.29333	1.06667
Os05g0550300	OsLTP2.4	-	16.3838	4.0342	8.66881510572E-7	2.54842148799E-5	yes	up	3.35	19.31	14.51	0.67	0.61	1.22	12.39	0.833333
Os05g0552100		-	3.86243	1.94951	9.28703052534E-9	4.38206909204E-7	yes	up	7.59	12.62	15.83	4.25	3.08	2.79	12.0133	3.37333
Os05g0555100	OsPP2A-B'kappa	-	5.18673	2.37482	0.00796504270957	0.0424190120411	yes	up	0.33	2.23	3.81	0.85	0.33	0.19	2.12333	0.456667
Os05g0560000	PSAH	-	7.16427	2.84082	0.000149323043205	0.0019876683682	yes	up	49.81	319.59	180.4	7.53	22.72	52.94	183.267	27.73
Os05g0563000	OsSND2	-	27.8094	4.7975	0.00803615613683	0.0426759130253	yes	up	0.06	0.74	0.72	0	0.06	0	0.506667	0.02
Os05g0563400	OsARF15	-	2.60605	1.38186	0.000544146622911	0.00544144758579	yes	up	23.51	57.14	64.64	21.76	21.84	18.73	48.43	20.7767
Os05g0565400		-	4.65887	2.21998	2.9563153547E-5	0.000522210606682	yes	up	27.2	139.12	109.85	19.41	20.7	24.2	92.0567	21.4367
Os05g0565900	OsWRKY49	-	0.179478	-2.47812	0.000453578687596	0.00470716470272	yes	down	1.13	0.19	0.2	3.31	3.14	2.48	0.506667	2.97667
Os05g0568300		-	23.9095	4.57951	0.00784090383039	0.0419235980155	yes	up	0.16	2.04	4.33	0	0	0.27	2.17667	0.09
Os05g0568600		-	6.82207	2.77021	0.00557962815918	0.0328214217183	yes	up	0.52	2.95	2.92	0.46	0.1	0.46	2.13	0.34
Os05g0569000		-	0.371059	-1.43028	5.52391735705E-7	1.71758420078E-5	yes	down	1.73	1.42	1.44	4.74	4.39	3.89	1.53	4.34
Os05g0571600		-	3.04154	1.6048	0.00702222776093	0.0387391943157	yes	up	4.35	12.26	11.46	1.47	4.33	4.16	9.35667	3.32
Os05g0575000	OsCV	-	0.181615	-2.46104	0.00594796818095	0.0344040239191	yes	down	11.79	0.71	1.27	19.37	30.37	33.62	4.59	27.7867
Os05g0575500		-	2.41369	1.27124	0.000961450918936	0.00846698225742	yes	up	9.1	21.25	21.07	8.29	8.31	6.3	17.14	7.63333
Os05g0579300	OsZHD6	-	7.83186	2.96936	0.00322541309892	0.0218936	yes	up	1.13	1.22	0.73	0.19	0.17	0.08	1.02667	0.146667
Os05g0582800	OsSCP31	-	2.94821	1.55984	0.000753803876705	0.00699655775803	yes	up	4.08	7.35	7.43	1.34	2.21	3.23	6.28667	2.26
Os05g0586600	OsSIG5	-	0.0503141495179	-4.31289	0.000752671025821	0.00699407294606	yes	down	0.23	0.11	0.03	0.11	1.05	6.4	0.123333	2.52
Os05g0586900		-	2.63796	1.39943	0.00212316178512	0.0158880991017	yes	up	8.23	27.16	28	8.32	8.08	9.3	21.13	8.56667
Os05g0587300		-	12.643	3.66027	1.93742249696E-6	5.20357783154E-5	yes	up	0.71	31.56	23.25	4.16	0.82	0.58	18.5067	1.85333
Os05g0587600		-	10.9012	3.44642	6.68166770762E-5	0.00103216870645	yes	up	2.64	10.23	14.54	1.14	0.8	1.3	9.13667	1.08
Os05g0588300		-	3.06664	1.61666	0.00953914357305	0.0482689023737	yes	up	3.6	14.62	9.46	0.92	3.55	6	9.22667	3.49
Os05g0588700		-	0.419337	-1.25382	0.000898692136649	0.00802502959873	yes	down	3.13	1.72	1.33	5.65	5.48	4.52	2.06	5.21667
Os05g0589400	R2R3-MYB	-	4.18163	2.06407	5.47657661829E-8	2.19588759356E-6	yes	up	9.49	17.76	13.02	2.97	3.95	3.66	13.4233	3.52667
Os05g0589500		-	4.04831	2.01732	0.0018172201116	0.0140092305679	yes	up	1.11	1.8	1.44	0.37	0.37	0.4	1.45	0.38
Os05g0589700	OsRLCK191	-	5.37672	2.42673	7.79777707687E-5	0.00116812530849	yes	up	3.53	24.3	23.8	3.78	3.19	3.41	17.21	3.46
Os05g0592300		-	2.06336	1.04499	0.00515400050484	0.0308565722646	yes	up	12.63	27.97	18.32	7.9	11.51	11.79	19.64	10.4
Os05g0594500		-	19.8538	4.31135	4.46921446636E-7	1.42060102821E-5	yes	up	0.69	7.5	9.74	0.14	0.22	0.63	5.97667	0.33
Os05g0595100	OsUGE1	-	0.353557	-1.49999	0.000110014219071	0.00154229760413	yes	down	83	32.11	42.02	118.35	156.22	191.11	52.3767	155.227
Os06g0101600	OsPC	-	7.5033	2.90753	2.01353069968E-7	7.06717222276E-6	yes	up	59.7	321.08	263.72	24.06	30.63	38.68	214.833	31.1233
Os06g0102100	CYP93G2	-	16.1706	4.0153	2.35431690963E-6	6.20644000099E-5	yes	up	0.69	8.37	11.02	0.28	0.63	0.41	6.69333	0.44
Os06g0104300		-	3.8751	1.95424	0.00103404536489	0.00896308157061	yes	up	1.11	4.51	4.75	1.1	1.01	0.77	3.45667	0.96
Os06g0106800		-	3.05873	1.61293	0.000110823853462	0.00155006396656	yes	up	8.6	14.47	11.76	2.39	4.18	5.64	11.61	4.07
Os06g0107700	OsLFNR2	-	16.0942	4.00847	1.17981222247E-8	5.42959882954E-7	yes	up	8.15	61.47	109.88	3.52	3.9	4.48	59.8333	3.96667
Os06g0109000		-	3.04193	1.60499	0.00238352547933	0.0174067	yes	up	6.8	28.33	25.02	5.01	6.89	8.52	20.05	6.80667
Os06g0109100		-	17.8202	4.15544	2.54080803228E-8	1.10039673584E-6	yes	up	7.39	122.06	78.28	4.17	3.96	4.61	69.2433	4.24667
Os06g0109200		-	3.68366	1.88114	0.00123748453412	0.0103065633262	yes	up	14.16	94.05	78.42	19.18	17.64	18.27	62.21	18.3633
Os06g0109600		-	4.0356	2.01278	0.0019842585275	0.0150529315194	yes	up	8.01	54.71	66.65	16.25	9.37	9.46	43.1233	11.6933
Os06g0111400		-	0.491077	-1.02598	0.000127936440971	0.00175400932892	yes	down	64.39	36.88	40.53	117.14	107.56	87.6	47.2667	104.1
Os06g0114500		-	2.64919	1.40555	0.000358372275445	0.00392574652049	yes	up	46.85	107.79	116.45	31.61	41.12	40.79	90.3633	37.84
Os06g0116400	ZN	-	9.19576	3.20097	0.00202797031542	0.0153270065628	yes	up	0.37	1.65	2.16	0.08	0.14	0.25	1.39333	0.156667
Os06g0116933		-	0.0585929467312	-4.09313	0.00702231316791	0.0387391943157	yes	down	0.02	0.14	0.08	0	1.1	2.76	0.08	1.28667
Os06g0118700		-	11.1217	3.47531	4.91385236435E-5	0.000804154260408	yes	up	1.64	18.71	23.32	0.44	1.25	2.45	14.5567	1.38
Os06g0118900		-	7.02936	2.81339	0.00324966063642	0.0219966562699	yes	up	0.47	7.13	10.63	1.04	1.19	0.62	6.07667	0.95
Os06g0119100		-	3.39099	1.76171	0.000249357161606	0.00294863931761	yes	up	1.24	2.32	2.88	0.5	0.8	0.71	2.14667	0.67
Os06g0119600		-	7.19035	2.84606	0.000369327461684	0.00401852800728	yes	up	0.63	1.09	0.9	0.19	0.13	0.08	0.873333	0.133333
Os06g0120200		-	5.15235	2.36523	0.00138610336681	0.0112771	yes	up	0.47	0.65	0.9	0.07	0.15	0.19	0.673333	0.136667
Os06g0122600		-	0.103216	-3.27626	5.70177121044E-5	0.000910369039939	yes	down	0	0.35	0.13	1.52	1.9	1.56	0.16	1.66
Os06g0122800		-	0.0662026819857	-3.91697	1.67471895399E-57	2.06637091726E-54	yes	down	1.59	0.94	1.57	21.98	20.05	19.56	1.36667	20.53
Os06g0126500	OsBAG3	-	3.89516	1.96168	0.00976987542854	0.0490374148941	yes	up	0.47	3.33	3.6	0.61	0.65	0.78	2.46667	0.68
Os06g0128700	XBOS36	-	3.79913	1.92567	7.98354764707E-10	4.46140509411E-8	yes	up	6.07	7.33	7.28	1.79	2.1	1.64	6.89333	1.84333
Os06g0129000		-	6.98938	2.80517	0.000663593057277	0.00634126178808	yes	up	0.77	1.5	1.86	0.06	0.38	0.19	1.37667	0.21
Os06g0129300	OsISI1	-	0.237629	-2.07322	1.04513388764E-33	5.63280715042E-31	yes	down	9.27	8.48	9.17	38.8	36.64	33.67	8.97333	36.37
Os06g0129400	OsSPX-MFS3	-	0.397495	-1.33099	4.18941329071E-5	0.000702182726603	yes	down	155.89	74.25	83.68	275.93	249.28	304.19	104.607	276.467
Os06g0130800		-	2.34819	1.23155	5.40332157806E-6	0.000125044616634	yes	up	608.95	1052.56	810.85	350.02	394.47	398.3	824.12	380.93
Os06g0130900		-	2.27115	1.18342	0.00432651656224	0.0271630872855	yes	up	665.52	728.62	648	160.41	311.87	498.8	680.713	323.693
Os06g0132400	ChlM	-	66.96	6.06523	0.00148384807605	0.0118967826078	yes	up	0.34	4.18	6.92	0	0	0	3.81333	0
Os06g0132500	OsBDG	-	37.526	5.22982	0.00108420481534	0.0093179374155	yes	up	0.19	0.81	0.35	0.04	0	0	0.45	0.0133333333333
Os06g0133800	OsTK	-	2.23723	1.16171	0.00588109907747	0.0341393719306	yes	up	84.53	225.06	281.78	89.27	94.44	102.7	197.123	95.47
Os06g0140700	Oshox2	-	4.70279	2.23352	0.000161155809692	0.00210248082435	yes	up	1.6	1.56	2	0.41	0.31	0.45	1.72	0.39
Os06g0141200	OsZFP1	-	8.49943	3.08737	1.00805669937E-5	0.00021222568689	yes	up	4.06	29.31	48.39	3.03	2.64	3.48	27.2533	3.05
Os06g0142200	OSENOD93A	-	22.0311	4.46147	0.000150035045786	0.00199605044732	yes	up	2.89	104.45	100.53	4.15	2.56	4.04	69.29	3.58333
Os06g0142350	UDP-GT	-	79.3906	6.3109	0.000755475464603	0.00700729222728	yes	up	0.17	5.22	5.34	0	0	0	3.57667	0
Os06g0143400	FATB1	-	0.453005	-1.1424	0.00164002504746	0.0128720366034	yes	down	6.27	3.5	5.26	7.66	12.55	14.73	5.01	11.6467
Os06g0143700	OsSultr3	-	2.34754	1.23115	2.78195106273E-5	0.000496472841238	yes	up	9.79	12.75	14.08	4.18	5.64	6.64	12.2067	5.48667
Os06g0144600		-	0.340627	-1.55374	1.69520820877E-10	1.02784711718E-8	yes	down	14.07	8.02	10.77	36.72	32.22	30.38	10.9533	33.1067
Os06g0146600		-	0.128566	-2.95942	0.000971946886782	0.00854390280722	yes	down	1.78	0.42	0.87	1.64	8.51	15.05	1.02333	8.4
Os06g0146800		-	0.000755981042644	-10.3694	7.7683685604E-17	1.05254884187E-14	yes	down	0.2	0	0	64.12	97.96	128.8	0.0666666666667	96.96
Os06g0150400		-	0.449453	-1.15376	0.00206050627112	0.0155245	yes	down	21.06	9.1	22.35	49.99	45.51	29.54	17.5033	41.68
Os06g0152800		-	3.21246	1.68368	0.00326168943095	0.0220357091095	yes	up	3.03	14.04	15.05	3.31	3.55	3.84	10.7067	3.56667
Os06g0157000	OsGELP79	-	2.20707	1.14213	4.42490331252E-6	0.000106571181766	yes	up	173.37	225.77	182.91	84.57	84.1	114.17	194.017	94.28
Os06g0158000		-	0.433288	-1.2066	0.000104561036982	0.00147437141274	yes	down	24.52	13.83	12.46	51.18	41.62	30.47	16.9367	41.09
Os06g0162800	OsMADS5	-	0.144885	-2.78702	0.000795888848406	0.0072922902306	yes	down	1.71	0.18	0.24	6.1	6.13	3.48	0.71	5.23667
Os06g0163300		-	3.74574	1.90525	0.00143092062043	0.0115603323808	yes	up	5.27	29.5	16.34	3.86	4.7	6.26	17.0367	4.94
Os06g0163400	PDIL1	-	2.76651	1.46807	0.00411725138451	0.0262157253422	yes	up	1.35	6.69	7.25	2.94	1.7	1.7	5.09667	2.11333
Os06g0166500	OsIAA20	-	436.197	8.76884	1.96390204573E-11	1.39270515541E-9	yes	up	6.38	10.13	4.64	0	0	0	7.05	0
Os06g0168500		-	0.423536	-1.23944	0.00576239786159	0.0336354838357	yes	down	94.02	25.83	38.77	145.46	147.55	107.36	52.8733	133.457
Os06g0174700		-	22.8209	4.51228	0.00728366	0.0397769654117	yes	up	0	1.11	2.05	0	0.1	0.04	1.05333	0.0466666666667
Os06g0176700		-	0.358495	-1.47998	1.58699708312E-10	9.67071363238E-9	yes	down	9.87	8.93	6.4	35.55	36.05	32.88	8.4	34.8267
Os06g0178500		-	0.448053	-1.15826	7.68741085343E-6	0.000168574	yes	down	5.28	4.79	4.26	17.32	22.41	16.95	4.77667	18.8933
Os06g0178900	OVP2	-	3.92305	1.97198	3.75593803288E-5	0.000641046904374	yes	up	4.25	12.7	16.53	3.33	3.07	2.71	11.16	3.03667
Os06g0179000		-	7.09146	2.82608	6.25652084029E-5	0.000979640946295	yes	up	5.14	61.54	68.77	7.64	6.14	7.53	45.15	7.10333
Os06g0180666		-	5.57336	2.47855	0.000108326567002	0.00152039596614	yes	up	14.04	52.93	81.26	11.32	11.23	6.48	49.41	9.67667
Os06g0184400		-	0.406399	-1.29903	0.000131663378981	0.00179366810756	yes	down	4.52	2.29	2.77	9.32	9.32	6.53	3.19333	8.39
Os06g0185300	Os-PHT2	-	0.216858	-2.20518	0.000126252044925	0.00173483900598	yes	down	0.77	0.27	0.18	2.2	1.95	1.82	0.406667	1.99
Os06g0186400	OsSCP32	-	0.385799	-1.37408	8.72881333124E-5	0.00127963306216	yes	down	73.1	32.13	33.2	130.91	117.89	136.16	46.1433	128.32
Os06g0187700		-	0.00632104468049	-7.30562	1.71969992205E-7	6.20653009068E-6	yes	down	0	0	0	1.51	1.58	2.92	0	2.00333
Os06g0189200		-	0.0570290004001	-4.13216	0.00471065089838	0.0288868309073	yes	down	0	0	1.02	7.48	8.05	3.26	0.34	6.26333
Os06g0191300	OsMKK5	-	2.50283	1.32356	0.00042116276398	0.0044391397283	yes	up	25.69	27.9	22.85	6.66	10.34	15.98	25.48	10.9933
Os06g0192800		-	2.35378	1.23498	0.00275471407727	0.0194328331926	yes	up	11.94	16.01	18.27	4.23	6.26	10.37	15.4067	6.95333
Os06g0193300		-	5.59761	2.48481	0.00051303240759	0.00519089486077	yes	up	3.8	15.39	21.56	1.91	2.2	4.38	13.5833	2.83
Os06g0194000	ERF71	-	2.24388	1.166	3.64547654048E-5	0.000623777492406	yes	up	261	461.39	381.26	152.78	193.56	182.81	367.883	176.383
Os06g0197575		-	53.0536	5.72938	0.00570436263282	0.0333690079435	yes	up	0	41.33	7.4	0	0	0.8	16.2433	0.266667
Os06g0198500		-	2.13037	1.0911	0.00453462	0.0280789544322	yes	up	8.62	9.31	11.79	4.46	6.46	5.36	9.90667	5.42667
Os06g0200250		-	0.47656	-1.06927	0.000738674013654	0.00688775888241	yes	down	4.75	2.18	5	10.8	8.88	7.88	3.97667	9.18667
Os06g0200800		-	0.218015	-2.1975	7.40811278514E-6	0.000163038983102	yes	down	1.89	0.61	1.1	5.78	6.26	5.46	1.2	5.83333
Os06g0203200		-	5.32714	2.41336	3.79201345156E-5	0.000645840605623	yes	up	0.91	2.05	2.86	0.31	0.38	0.43	1.94	0.373333
Os06g0203800	RLCK204	-	4.16493	2.05829	0.00941042398778	0.0478371437803	yes	up	0.43	3.59	4.76	1.24	0.68	0.35	2.92667	0.756667
Os06g0204100		-	3.59944	1.84777	0.000203204346663	0.00252863777302	yes	up	17.31	38.98	18.69	4.76	6.34	11.4	24.9933	7.5
Os06g0204400		-	2.39506	1.26006	9.5801339912E-6	0.000202746064301	yes	up	16.58	19.36	30.42	9.9	9.81	9.83	22.12	9.84667
Os06g0207500	OsTBL32	-	2.9172	1.54458	0.00298287019736	0.0206342130338	yes	up	4.52	17.84	16.32	4.59	3.22	2.54	12.8933	3.45
Os06g0207700	OsCNGC13	-	0.460346	-1.11921	5.51061709979E-5	0.000882754270285	yes	down	16.83	11.3	10.9	37.2	31.27	22.35	13.01	30.2733
Os06g0207950		-	0.123201	-3.02091	0.000143993958549	0.00193051783375	yes	down	0.87	0.25	0.07	3.74	3.46	3.61	0.396667	3.60333
Os06g0210900		-	0.0216190159833	-5.53156	1.44450844152E-8	6.52395963357E-7	yes	down	0	0.05	0.08	1.94	2.45	2.26	0.0433333333333	2.21667
Os06g0211700		-	43.3561	5.43816	0.00263257894734	0.0187898579193	yes	up	0.18	0.5	0.6	0	0	0	0.426667	0
Os06g0217300	OsMADS55	-	3.29682	1.72108	7.10381300608E-7	2.13757787638E-5	yes	up	26.35	14.76	18.78	7.43	7.9	4.28	19.9633	6.53667
Os06g0218900		-	0.404953	-1.30417	0.000467529969613	0.00483032252801	yes	down	28.95	12.2	14.22	53.43	49.13	33.17	18.4567	45.2433
Os06g0219400		-	2.40962	1.26881	0.00187195895944	0.0143491215687	yes	up	4.01	8.7	10.4	4.03	3.06	3.18	7.70333	3.42333
Os06g0220000		-	7.88923	2.97988	0.00521467225972	0.031166	yes	up	0.84	3.66	2.49	0	0.31	0.63	2.33	0.313333
Os06g0220100		-	4.82627	2.27091	0.000653112318491	0.00628270714725	yes	up	6.77	35.54	41.54	3.59	5.65	9.46	27.95	6.23333
Os06g0224200	OsGRL12	-	0.435002	-1.2009	0.00636820130401	0.0360984324396	yes	down	44.3	13.23	17.42	70.82	61.34	50.96	24.9833	61.04
Os06g0225300	OsSERK3	-	0.316573	-1.65939	2.7919773755E-7	9.51036900111E-6	yes	down	13.8	6.58	7.54	36.84	29.86	27.92	9.30667	31.54
Os06g0227250		-	8.03226	3.00581	0.00371197676942	0.0243380839656	yes	up	0.23	1.24	1.45	0.18	0.11	0.1	0.973333	0.13
Os06g0232233		-	2.00738	1.00531	0.00596416943257	0.0344812875442	yes	up	7.45	16.46	13.86	6.63	6.54	7.08	12.59	6.75
Os06g0232650		-	8.3	3.05311	0.000336255004622	0.00374779072937	yes	up	3.11	5.97	3.92	0	1.05	0.58	4.33333	0.543333
Os06g0233800		-	2.62155	1.39042	0.00416375794012	0.0264147583892	yes	up	1.95	1.97	3.46	1.04	1.01	0.97	2.46	1.00667
Os06g0234200	OsRAC4	-	5.41879	2.43797	1.85485026924E-5	0.000355618052014	yes	up	4.11	10.02	14.62	1.4	2.79	1.57	9.58333	1.92
Os06g0235500		-	8.13851	3.02477	9.65214261122E-5	0.00137702008676	yes	up	1.36	5.11	2.36	0.3	0.51	0.37	2.94333	0.393333
Os06g0239500		-	5.0055	2.32351	0.000855216996734	0.00769346358375	yes	up	0.82	0.9	1.1	0.15	0.24	0.21	0.94	0.2
Os06g0240001		-	2.9258	1.54883	0.00267218910011	0.0189665209965	yes	up	1.16	1.6	2.06	0.41	0.67	0.67	1.60667	0.583333
Os06g0244700		-	6.89211	2.78495	0.000821548527712	0.00747265857757	yes	up	0.34	4.04	3.9	0.53	0.37	0.4	2.76	0.433333
Os06g0246000		-	2.01306	1.00939	0.00222318273464	0.0164587456848	yes	up	1721.88	1115.23	1084.61	506.11	729.64	920.43	1307.24	718.727
Os06g0252300		-	4.23236	2.08146	2.09183707639E-9	1.091039239E-7	yes	up	17.18	16.22	20.72	2.4	5.13	5.87	18.04	4.46667
Os06g0254700		-	3.15376	1.65707	0.000712657473992	0.00669147569366	yes	up	9.37	12.07	28.38	5.3	5.37	3.95	16.6067	4.87333
Os06g0260000		-	0.490464	-1.02778	0.00982447113615	0.0492502890585	yes	down	14.31	5.11	7.42	21.06	19.88	15.11	8.94667	18.6833
Os06g0260250		-	29.3646	4.87601	0.00325901986475	0.0220354080791	yes	up	0.2	0.68	0.99	0	0	0.06	0.623333	0.02
Os06g0262501		-	3.63996	1.86392	0.00943979125092	0.0479061011108	yes	up	0.66	6.25	5.37	1.37	1.35	1.25	4.09333	1.32333
Os06g0262800		-	3.64716	1.86677	0.00104579013372	0.00904871498866	yes	up	5.41	25.24	23.64	3.53	5.99	6.43	18.0967	5.31667
Os06g0264800		-	8.37951	3.06687	7.16961629331E-6	0.000158364939856	yes	up	67.96	66.61	110.83	4.33	5.98	7.81	81.8	6.04
Os06g0266800	OsGSR1	-	9.21115	3.20338	0.00023895685898	0.00286193614857	yes	up	2.96	13.28	7.69	0.26	1.41	1.21	7.97667	0.96
Os06g0273100		-	15.4798	3.95232	0.00147940023155	0.0118689691749	yes	up	0.56	4.36	2.85	0.31	0	0.25	2.59	0.186667
Os06g0284200		-	3.64021	1.86402	0.00156666832122	0.0124090159355	yes	up	0.52	1.31	1.57	0.38	0.3	0.31	1.13333	0.33
Os06g0289900	UGT	-	14.0252	3.80995	1.58396530937E-6	4.35061275745E-5	yes	up	1.24	13.61	13.06	0.77	1.03	0.37	9.30333	0.723333
Os06g0294600		-	0.296808	-1.7524	3.60978403658E-11	2.47310995026E-9	yes	down	4.99	6.28	7.84	19.49	25.37	23.88	6.37	22.9133
Os06g0297400		-	0.462183	-1.11347	1.31850754101E-7	4.88491764076E-6	yes	down	6.7	6.63	8.49	19.84	16.42	13.32	7.27333	16.5267
Os06g0306600		-	2.40108	1.26369	0.00212121966398	0.0158880991017	yes	up	26.87	37.88	19.19	8.34	12.27	17.46	27.98	12.69
Os06g0313000		-	3.3792	1.75668	0.000192249066999	0.0024196246092	yes	up	7.18	17.57	12.39	2.13	4.04	5.53	12.38	3.9
Os06g0313440		-	0.0990675	-3.33544	3.37235383913E-10	1.98518683642E-8	yes	down	0.45	0.24	0.34	2.88	3.05	1.78	0.343333	2.57
Os06g0314300		-	2.25304	1.17187	0.000330326761672	0.00369530209909	yes	up	12.18	20.47	24.72	10.47	8.06	8.3	19.1233	8.94333
Os06g0314600	JMT-1	-	4.63535	2.21268	1.20084389949E-5	0.000247443220852	yes	up	9.92	4.62	13.15	3.04	1.82	1.02	9.23	1.96
Os06g0317100		-	5.66356	2.50171	1.49052194396E-8	6.71926184144E-7	yes	up	15.84	9.33	13.69	3.19	2.54	1.88	12.9533	2.53667
Os06g0317200		-	4.92265	2.29943	0.000691294128324	0.00654479732665	yes	up	316.56	32.19	361.1	55.78	69.28	33.18	236.617	52.7467
Os06g0318300		-	2.17858	1.12339	0.00278414895173	0.0195891977158	yes	up	5.78	8.25	8.23	2.62	3.56	4.61	7.42	3.59667
Os06g0318533		-	2.58684	1.37119	0.0034654194073	0.0231003059626	yes	up	14.92	14.39	15.4	2.77	6.89	8.9	14.9033	6.18667
Os06g0318600	OsCttP3	-	0.26467	-1.91773	0.00719417082929	0.0394216505022	yes	down	7.47	0.97	2.28	7.21	11.59	23.44	3.57333	14.08
Os06g0319800		-	5.03492	2.33197	9.86174077412E-5	0.00140361971241	yes	up	6.88	14.61	13.53	0.88	2.58	5.96	11.6733	3.14
Os06g0320500		-	5.36013	2.42227	5.80175932869E-5	0.000924507680675	yes	up	99.13	570.32	242.19	38.79	56.22	90.54	303.88	61.85
Os06g0325602		-	0.259317	-1.94721	0.000111542096929	0.00155831248664	yes	down	0.79	0.74	1.17	3.99	3.56	3.8	0.9	3.78333
Os06g0326400	OsPFPA2	-	3.51264	1.81255	1.1854637537E-7	4.43689080531E-6	yes	up	21.78	46.54	47.33	13.18	11.93	10.32	38.55	11.81
Os06g0328800		-	6.00105	2.58521	0.000150858621943	0.00200370983461	yes	up	0.79	2.79	3.08	0.55	0.23	0.41	2.22	0.396667
Os06g0329350		-	3.27115	1.7098	4.68297898199E-5	0.000772627818028	yes	up	329.15	795.53	572.47	79.96	145.73	243.08	565.717	156.257
Os06g0332800		-	3.55172	1.82852	8.45013745362E-5	0.00124584306178	yes	up	29.21	73.51	94.28	14.45	19.97	26.21	65.6667	20.21
Os06g0334100		-	3.23625	1.69432	0.000586846170426	0.00577863587955	yes	up	12.2	59.34	53.26	15.11	14.15	12.31	41.6	13.8567
Os06g0334300	OsCrRLK1L14	-	2.90395	1.53801	0.000917541582359	0.00816628843925	yes	up	8.56	26.09	26.48	8.42	8.53	7.36	20.3767	8.10333
Os06g0335900	OsXTH15	-	5.72216	2.51656	9.33977890599E-7	2.72912840731E-5	yes	up	103.3	148.14	82.76	11.55	21.24	35.64	111.4	22.81
Os06g0336200	OsTIP2	-	6.18738	2.62933	4.71359026925E-8	1.91488617756E-6	yes	up	232.36	907.41	672.21	83.06	99.61	134.43	603.993	105.7
Os06g0339500		-	2.18624	1.12845	0.00352088359481	0.0233502843382	yes	up	4.97	9.73	10.92	5.86	5.14	3.11	8.54	4.70333
Os06g0346300		-	0.187327	-2.41637	0.00456161104705	0.0281950847401	yes	down	0.15	0.05	0.27	0.9	0.81	0.66	0.156667	0.79
Os06g0346900		-	3.3859	1.75954	0.00630086653411	0.0358299920403	yes	up	0.86	1.38	1.92	0.41	0.68	0.3	1.38667	0.463333
Os06g0350200		-	2.76191	1.46567	0.00173452616279	0.0134890898429	yes	up	16.89	59.49	59.61	19.77	15.18	17.9	45.33	17.6167
Os06g0354600		-	3.84046	1.94128	0.00166776284269	0.0130149535824	yes	up	24.9	42.51	25.56	3.5	6.01	16.59	30.99	8.7
Os06g0470350		-	3.13617	1.649	0.00212280925235	0.0158880991017	yes	up	2.7	5.85	9.54	1.65	2.72	1.74	6.03	2.03667
Os06g0474800		-	0.321963	-1.63503	0.00217048531155	0.0161425269123	yes	down	149.09	41.5	34.02	245.99	233.82	253.2	74.87	244.337
Os06g0475400		-	3.22218	1.68804	8.93783161156E-7	2.6148278658E-5	yes	up	6.36	11.12	11.33	3.79	2.61	3.19	9.60333	3.19667
Os06g0477400		-	13.9359	3.80073	0.000229545122196	0.00278117375149	yes	up	0.79	9.16	11.42	0.17	0.8	0.69	7.12333	0.553333
Os06g0479200		-	2.46166	1.29963	0.00123682497365	0.0103065633262	yes	up	59.83	97.17	64.09	19.29	30.71	46.49	73.6967	32.1633
Os06g0483200	OsOSC6	-	4.62468	2.20935	3.74629025985E-11	2.55221285596E-9	yes	up	2.61	10.59	8.02	1.06	0.78	0.73	7.07333	0.856667
Os06g0483500		-	4.41177	2.14136	8.82224148744E-5	0.00129050556571	yes	up	5.32	26.91	35.08	4.87	4.55	4.01	22.4367	4.47667
Os06g0484500		-	4.6885	2.22913	0.00057520087251	0.00569401908611	yes	up	4.66	15.59	9.53	1	2.73	3.15	9.92667	2.29333
Os06g0494250		-	6.39185	2.67623	0.00355748228533	0.0235415055569	yes	up	3.12	3.46	2.17	0.74	0	0.73	2.91667	0.49
Os06g0495800		-	4.15026	2.0532	0.00375134409863	0.0245157	yes	up	0.71	1.03	1.53	0.23	0.27	0.33	1.09	0.276667
Os06g0496800		-	2.50743	1.32621	0.000316271990013	0.0035691288007	yes	up	21.92	16.5	14.55	4.5	8.11	9.77	17.6567	7.46
Os06g0498800	OsMFT1	-	2.36195	1.23998	0.0054895506979	0.0324644874362	yes	up	13.34	31.46	48.78	9.06	12.7	17.62	31.1933	13.1267
Os06g0516800		-	2.68295	1.42382	0.00689927869566	0.0382604	yes	up	1.87	2.83	2.84	0.65	1.53	0.84	2.51333	1.00667
Os06g0519400	OsC3H42	-	2.59991	1.37846	0.00794494883223	0.0423398910191	yes	up	0.94	2.02	2.56	0.99	0.78	0.55	1.84	0.773333
Os06g0528350		-	17.8344	4.15659	3.47777124955E-6	8.68654851858E-5	yes	up	1.13	8.18	7.14	0.6	0.22	0.29	5.48333	0.37
Os06g0532301		-	31.7538	4.98886	0.00950017169376	0.0481319540607	yes	up	0	0.83	0.67	0	0	0.05	0.5	0.0166666666667
Os06g0537700		-	12.9056	3.68992	0.00890714740259	0.0459334565076	yes	up	0.93	1.12	1.01	0	0.13	0.12	1.02	0.0833333333333
Os06g0538900		-	2.5992	1.37807	0.000945930133372	0.00834241582715	yes	up	35.76	38.32	31.51	7.72	14.9	21.3	35.1967	14.64
Os06g0541600	OsRLCK206	-	0.219154	-2.18998	8.77399784495E-8	3.39929344622E-6	yes	down	0.71	0.49	0.6	4.73	2.65	2.87	0.6	3.41667
Os06g0544100		-	4.50262	2.17077	0.00146807317839	0.0118093462008	yes	up	0.82	2.23	2.01	0.15	0.45	0.59	1.68667	0.396667
Os06g0550800		-	3.44428	1.7842	0.000325572255913	0.0036556036679	yes	up	11.89	16.43	14.97	2.05	4.28	7.11	14.43	4.48
Os06g0551000		-	5.08435	2.34606	0.00109143896053	0.00936683266442	yes	up	0.41	1.28	1.82	0.31	0.28	0.15	1.17	0.246667
Os06g0554700		-	0.454393	-1.13799	0.00808917236221	0.0428616106097	yes	down	25.61	7.97	11.91	41.03	34.38	26.01	15.1633	33.8067
Os06g0564500		-	3.69979	1.88745	5.68296435576E-5	0.000907963995523	yes	up	17.89	59	67.97	15.31	14.71	11.9	48.2867	13.9733
Os06g0564700		-	0.431494	-1.21259	0.000147136843496	0.00196503847209	yes	down	5.69	11.48	9.31	21.67	22.4	22.27	8.82667	22.1133
Os06g0564800		-	0.489646	-1.03019	0.00162334718225	0.0127786560244	yes	down	2.02	1.89	1.85	3.17	3.21	3.18	1.92	3.18667
Os06g0566300	OsZIP10	-	2.27408	1.18529	0.00512640855578	0.0307065415419	yes	up	1.88	1.85	2.18	0.84	0.94	1.03	1.97	0.936667
Os06g0567900	AO	-	7.19392	2.84678	1.31118046782E-5	0.000266109287749	yes	up	12.17	74.94	81.75	4.52	8.54	11.8	56.2867	8.28667
Os06g0568600	OsKO5	-	0.100448	-3.31548	0.000775309848965	0.00714518920572	yes	down	0.57	0.27	0	3.63	4.28	0.98	0.28	2.96333
Os06g0569500	KO4	-	0.114184	-3.13057	1.63613647801E-11	1.18098863099E-9	yes	down	0.84	1.51	0.72	12.49	11.14	5.66	1.02333	9.76333
Os06g0569900	OsKO1	-	0.0405495450411	-4.62417	0.00319040871242	0.0217046234228	yes	down	0	0.05	0	0.53	0.39	0.39	0.0166666666667	0.436667
Os06g0572400	OsTET9	-	12.7872	3.67663	1.04589273371E-5	0.000218672728196	yes	up	1.14	2.63	2.3	0.16	0.15	0.2	2.02333	0.17
Os06g0574100		-	4.0016	2.00058	0.00179526165981	0.0138619805907	yes	up	8.44	29.65	40.13	5.11	10.77	7.39	26.0733	7.75667
Os06g0574200	OsPUB47	-	0.434082	-1.20396	0.000178771811893	0.00228799617617	yes	down	59.95	30	29.35	108.62	91.71	91.11	39.7667	97.1467
Os06g0579100		-	0.241214	-2.05161	0.000742574653124	0.00691881024288	yes	down	57.76	7.64	13.24	132.38	121.7	93.51	26.2133	115.863
Os06g0579600		-	0.457133	-1.12931	4.96561931829E-6	0.000116508408632	yes	down	5.57	3.42	5.22	12.77	10.32	9.78	4.73667	10.9567
Os06g0581500		-	0.267537	-1.90219	5.57514019407E-10	3.21173100064E-8	yes	down	2.55	3.09	3.58	6.34	5.33	6.73	3.07333	6.13333
Os06g0582600		-	0.470968	-1.0863	0.000564668294771	0.00561036466738	yes	down	5.25	4.31	3.38	8.33	11.47	9.64	4.31333	9.81333
Os06g0584400		-	0.0470749409011	-4.4089	0.00121922154796	0.0101999931709	yes	down	0	0.31	0	2.39	3.17	1.74	0.103333	2.43333
Os06g0585982		-	0.0767349074073	-3.70397	8.01296467256E-24	2.31355276433E-21	yes	down	0.36	7.7	0.28	10.95	22.01	32.61	2.78	21.8567
Os06g0586000		-	0.168734	-2.56718	3.44396121496E-6	8.63187210091E-5	yes	down	173.46	74.83	29.23	504.68	686.84	677.21	92.5067	622.91
Os06g0586150		-	0.421497	-1.24641	0.00117627479029	0.00991250607672	yes	down	10.28	9.69	5.02	27.71	21.4	14.88	8.33	21.33
Os06g0586900		-	0.000454683959238	-11.1028	4.48827376462E-20	8.63921457249E-18	yes	down	0	0	0	12.85	10.94	9.46	0	11.0833
Os06g0587000		-	0.0133304751784	-6.22913	3.27933850277E-27	1.32556327846E-24	yes	down	0.05	0.07	0.1	7.61	4.4	4.94	0.0733333333333	5.65
Os06g0587100		-	0.0468098109669	-4.41705	1.90703342446E-11	1.35634257019E-9	yes	down	0.33	0.56	0.66	6.6	9.4	5.27	0.516667	7.09
Os06g0587300		-	0.00124172546563	-9.65344	7.0148886115E-92	2.83553489158E-88	yes	down	0.38	0.21	0.19	159.56	147.25	134.49	0.26	147.1
Os06g0587900		-	0.173171	-2.52973	2.3274824613E-9	1.20616307979E-7	yes	down	1.5	0.78	2.57	3.11	3.61	3.43	1.61667	3.38333
Os06g0588800		-	0.335422	-1.57595	1.53713273604E-5	0.000305074306441	yes	down	0.45	0.52	0.7	2.06	1.66	1.58	0.556667	1.76667
Os06g0589300	OsABCA2	-	0.19453	-2.36193	0.000140316832081	0.00189166432933	yes	down	0.5	0.09	0.19	1.43	1.26	1.51	0.26	1.4
Os06g0589600		-	0.439618	-1.18568	3.44520355984E-6	8.63187210091E-5	yes	down	6.76	8.53	9.78	25.72	16.69	17.46	8.35667	19.9567
Os06g0591050		-	0.000225904099107	-12.112	1.1617197153E-23	3.27618468083E-21	yes	down	0	0.02	0	42.9	31.49	28.85	0.00666666666667	34.4133
Os06g0592400	OsALDH2B2	-	8.77683	3.1337	1.53947448907E-23	4.29159480269E-21	yes	up	19.68	22.88	26.98	1.46	1.87	2.95	23.18	2.09333
Os06g0593100		-	0.48185	-1.05334	4.93791843558E-5	0.000807126041394	yes	down	15.56	8.73	14.25	27.44	29.42	26.97	12.8467	27.9433
Os06g0595900	LC3	-	3.87824	1.9554	0.000351355855848	0.00387866798902	yes	up	1.15	4.03	4.47	0.85	0.72	1.08	3.21667	0.883333
Os06g0598800	WSL1	-	0.35619	-1.48928	1.95021154901E-9	1.02822784127E-7	yes	down	5.08	3.23	4.28	11.49	13.48	12.52	4.19667	12.4967
Os06g0600700		-	2.8991	1.53561	0.000206060243586	0.00255238972814	yes	up	3.44	6.48	7.32	3.2	2.79	1.77	5.74667	2.58667
Os06g0606401		-	4.56437	2.19042	8.78873092275E-6	0.000187965688774	yes	up	3.36	6.63	6.51	0.68	1.43	1.6	5.5	1.23667
Os06g0614400		-	7.27985	2.86391	7.49579228844E-6	0.000164639617547	yes	up	374.17	1052.06	735.59	33.79	81.38	209.39	720.607	108.187
Os06g0625700	OsCslA9	-	0.103017	-3.27904	2.26725236141E-8	9.85442141957E-7	yes	down	0.55	0.22	0.13	2.77	4	2.5	0.3	3.09
Os06g0625900	HAK10	-	2.3003	1.20182	5.5074604733E-6	0.000126849419619	yes	up	22.97	37.95	34.27	13.87	14.44	16.11	31.73	14.8067
Os06g0626466		-	32.8333	5.03709	0.00785981007704	0.0419960480375	yes	up	0.15	0.33	0.34	0	0	0	0.273333	0
Os06g0627100		-	9.58979	3.2615	0.000296223275999	0.00339844045071	yes	up	2.46	4.39	4.14	0.18	0.16	0.78	3.66333	0.373333
Os06g0631800		-	21.2746	4.41106	0.00807302	0.0428061	yes	up	0.21	0.34	0.53	0	0.05	0	0.36	0.0166666666667
Os06g0637800		-	0.00650666986888	-7.26386	3.84707484615E-6	9.48202299225E-5	yes	down	0	0	0	2.42	10.55	16.71	0	9.89333
Os06g0639800	OsCYP71Y7	-	29.1009	4.86299	2.20136344939E-8	9.60245822627E-7	yes	up	1.45	2.27	6.34	0.25	0.05	0.08	3.35333	0.126667
Os06g0641866		-	94.2874	6.55899	1.03476030615E-5	0.000216531852502	yes	up	0.95	0.55	1.18	0	0	0	0.893333	0
Os06g0642500		-	0.247259	-2.01591	6.00626447043E-10	3.43561160852E-8	yes	down	1.3	2.17	2.21	9.32	7.39	7.49	1.89333	8.06667
Os06g0643700		-	3.07359	1.61992	6.49838144311E-6	0.000146201526104	yes	up	3.35	2.91	3.62	1	1.12	0.86	3.29333	0.993333
Os06g0647100		-	2.76232	1.46588	0.00366004500344	0.0241018385741	yes	up	11.5	42.81	51.51	13.27	9.99	14.99	35.2733	12.75
Os06g0648200		-	3.23644	1.69441	0.00233735789729	0.0171469876234	yes	up	3.1	14.64	14.36	4.34	4.29	3.32	10.7	3.98333
Os06g0649800	Sdt97	-	11.6187	3.53837	6.28956820181E-5	0.000983500306889	yes	up	0.36	4.81	4.75	0.29	0.35	0.28	3.30667	0.306667
Os06g0650900	OsDjC56	-	0.490477	-1.02774	0.00247200916197	0.0178752648197	yes	down	520.93	218.57	217.41	647.6	705.84	717.47	318.97	690.303
Os06g0656000		-	4.11818	2.04201	8.51258993416E-9	4.04023177442E-7	yes	up	3.73	4.68	6.3	1.12	1.37	1.39	4.90333	1.29333
Os06g0656300		-	3.06046	1.61375	4.90450585943E-5	0.000803840245247	yes	up	9.5	8.92	18.62	4.19	4.5	3.23	12.3467	3.97333
[truncated: 36,995 more rows]

## Sheet: table S3
Supplementary table S4. KEGG pathway analysis using the different expressed genes in RXN2 compared with J58 and RX3.
Number	Pathway ID	Description	通路描述	Database	Ratio_in_study	Ratio_in_pop	Rich factor	Pvalue	Padjust	First Category	Second Category	Gene_ids	Gene_names
7	map00904	Diterpenoid biosynthesis	二萜生物合成	KEGG PATHWAY	7/ 176	77/ 13702	0.090909090909091	5.77667799742E-5	0.00444804205801	Metabolism	Metabolism of terpenoids and polyketides	Os06g0569500|Os11g0474800|Os01g0883800|Os04g0178300|Os02g0571100|Os02g0570700|Os04g0178400	KO4;OsKS8;20ox2;OsCPS4;OsCPS2;Oscyp71Z7;
14	map04626	Plant-pathogen interaction	植物-病原体相互作用	KEGG PATHWAY	14/ 176	362/ 13702	0.038674033149171	0.000242224739414	0.00932565246745	Organismal Systems	Environmental adaptation	Os11g0229700|Os07g0125000|Os02g0685750|Os03g0220100|Os12g0406000|Os05g0312600|Os09g0482100|Os11g0639600|Os07g0125600|Os01g0382000|Os07g0126401|Os09g0482400|Os11g0227250|Os07g0129300	;OsPR1b;;WSL4;;OsCML21;OsHSP82;;;OsPR1b;;OsHsp80.2;;OsPR1
3	map00760	Nicotinate and nicotinamide metabolism	烟酸和烟酰胺代谢	KEGG PATHWAY	3/ 176	26/ 13702	0.11538461538462	0.00435889936018	0.111878	Metabolism	Metabolism of cofactors and vitamins	Os12g0179800|Os09g0345700|Os08g0557900	Sir2;;
2	map00440	Phosphonate and phosphinate metabolism	膦酸盐和次膦酸盐代谢	KEGG PATHWAY	2/ 176	13/ 13702	0.15384615384615	0.0116599079493	0.149635	Metabolism	Metabolism of other amino acids	Os11g0123250|Os08g0224800	;
3	map00591	Linoleic acid metabolism	亚油酸代谢	KEGG PATHWAY	3/ 176	32/ 13702	0.09375	0.0078608053498	0.151321	Metabolism	Lipid metabolism	Os11g0575600|Os12g0559200|Os03g0699700	OsLOX10;OsLOX11;Osr9-LOX1
9	map00940	Phenylpropanoid biosynthesis	苯丙烷生物合成	KEGG PATHWAY	9/ 176	284/ 13702	0.03169014084507	0.0111744726181	0.172087	Metabolism	Biosynthesis of other secondary metabolites	Os01g0327100|Os10g0512400|Os01g0326300|Os01g0327250|Os02g0240100|Os02g0467600|Os01g0962700|Os01g0270300|Os07g0156200	prx15;CYP84A5;;;prx30;C4H1;prx20;prx4;prx99
2	map04122	Sulfur relay system	硫中继系统	KEGG PATHWAY	2/ 176	17/ 13702	0.11764705882353	0.0196588397104	0.216247	Genetic Information Processing	Folding, sorting and degradation	Os01g0598900|Os02g0258900	;
1	map00901	Indole alkaloid biosynthesis	吲哚生物碱生物合成	KEGG PATHWAY	1/ 176	2/ 13702	0.5	0.0255256158893	0.245684	Metabolism	Biosynthesis of other secondary metabolites	Os11g0521000	OsGELP111
2	map00730	Thiamine metabolism	硫胺素代谢	KEGG PATHWAY	2/ 176	24/ 13702	0.083333333333333	0.0376321751456	0.263425	Metabolism	Metabolism of cofactors and vitamins	Os07g0190000|Os03g0130750	OsDXS;
4	map00380	Tryptophan metabolism	色氨酸代谢	KEGG PATHWAY	4/ 176	98/ 13702	0.040816326530612	0.0374485134549	0.288354	Metabolism	Amino acid metabolism	Os10g0118200|Os04g0184100|Os09g0344500|Os11g0123033	ZRP4;;ZRP4;
9	map04075	Plant hormone signal transduction	植物激素信号转导	KEGG PATHWAY	9/ 176	347/ 13702	0.025936599423631	0.0352925656988	0.301948	Environmental Information Processing	Signal transduction	Os09g0572000|Os07g0125000|Os01g0948900|Os04g0395800|Os06g0166500|Os07g0125600|Os01g0382000|Os07g0126401|Os07g0129300	OsERF#087;OsPR1b;OsNPR5;OsJAZ11;OsIAA20;;OsPR1b;;OsPR1
4	map00999	Biosynthesis of various plant secondary metabolites	各种植物次生代谢产物的生物合成	KEGG PATHWAY	4/ 176	109/ 13702	0.036697247706422	0.0518495	0.332701	Metabolism	Biosynthesis of other secondary metabolites	Os12g0263200|Os12g0263800|Os01g0293000|Os12g0263600	;;OsSAMS3;
3	map00900	Terpenoid backbone biosynthesis	萜类骨架生物合成	KEGG PATHWAY	3/ 176	72/ 13702	0.041666666666667	0.0653400052603	0.387014	Metabolism	Metabolism of terpenoids and polyketides	Os07g0190000|Os05g0235701|Os01g0802100	OsDXS;;OsIspE
6	map04016	MAPK signaling pathway - plant	MAPK信号通路-植物	KEGG PATHWAY	6/ 176	231/ 13702	0.025974025974026	0.0776408897569	0.427025	Environmental Information Processing	Signal transduction	Os09g0572000|Os07g0125000|Os07g0125600|Os01g0382000|Os07g0126401|Os07g0129300	OsERF#087;OsPR1b;;OsPR1b;;OsPR1
3	map03420	Nucleotide excision repair	核苷酸切除修复	KEGG PATHWAY	3/ 176	106/ 13702	0.028301886792453	0.155697	0.666038	Genetic Information Processing	Replication and repair	Os01g0141700|Os11g0676650|Os03g0855700	OsWD40-2;;
2	map01040	Biosynthesis of unsaturated fatty acids	不饱和脂肪酸的生物合成	KEGG PATHWAY	2/ 176	52/ 13702	0.038461538461538	0.143767	0.69188	Metabolism	Lipid metabolism	Os01g0150900|Os11g0605500	;ACX2
2	map00062	Fatty acid elongation	脂肪酸延长	KEGG PATHWAY	2/ 176	60/ 13702	0.033333333333333	0.179985	0.692943	Metabolism	Lipid metabolism	Os01g0150900|Os03g0220100	;WSL4
1	map00902	Monoterpenoid biosynthesis	单萜生物合成	KEGG PATHWAY	1/ 176	13/ 13702	0.076923076923077	0.154763	0.700987	Metabolism	Metabolism of terpenoids and polyketides	Os02g0121700	OsTPS3
2	map03030	DNA replication	DNA复制	KEGG PATHWAY	2/ 176	59/ 13702	0.033898305084746	0.17538	0.710751	Genetic Information Processing	Replication and repair	Os11g0484300|Os03g0855700	OsMCM2;
2	map00400	Phenylalanine, tyrosine and tryptophan biosynthesis	苯丙氨酸、酪氨酸和色氨酸生物合成	KEGG PATHWAY	2/ 176	64/ 13702	0.03125	0.198576	0.728112	Metabolism	Amino acid metabolism	Os08g0320400|Os09g0255400	;IGPS

## Sheet: table S4-1
Supplementary table S4. The identified different metabilites in J58, RX3 and RXN2 plants (RXN2 vs J58).
Metabolite	代谢物	P_value	FDR	VIP_pred_OPLS-DA	VIP_PLS-DA	FC(RXN2/J58)	Log2FC(RXN2/J58)	Significant	Regulate	level	KEGG Compound ID	KEGG Compound First Category	KEGG Compound Second Category	KEGG Pathway ID	KEGG Pathway Description	KEGG Pathway First Category	KEGG Pathway Second Category	Library ID	HMDB Superclass	HMDB Class	HMDB Subclass	CAS ID	M/Z	Retention time	Adducts	Formula	Fragmentation Score	Theoretical Fragmentation Score	metab_id	ID	Mode	Score	Plant compound	Class Ⅰ	物质一级分类	Class Ⅱ	物质二级分类	RXN2_mean	RXN2_SD	J58_mean	J58_SD	J58_1	J58_2	J58_3	RXN2_1	RXN2_2	RXN2_3	RX3_1	RX3_2
Dmbi	-	4.0680000000000003e-10	1.5569999999999999e-06	3.7838	3.7829	1.7668	0.8212	yes	up	B(i)	-	-	-	-	-	-	-	-	-	-	-	-	265.13332430599996	8.798283333330001	M+H	C17H16N2O	93.8	0	metab_6820	pos_6857	pos	58	Secondary metabolite	Indoles and derivatives	吲哚及其衍生物	Indoles and derivatives	吲哚及其衍生物	5.456	0.007018000000000001	3.088	0.009447	3.09573	3.09088	3.0774944534900004	5.45706	5.46228	5.44838	3.45186	3.42569
4-p-Coumaroylquinic acid	4 -对-香豆酰奎宁酸	0.0009926	0.005297	3.6901	3.69	2.1630000000000003	1.113	yes	up	B(i)	C10441	-	-	-	-	-	-	HMDB0302093;HMDB0301710	Organic oxygen compounds	Organooxygen compounds	Alcohols and polyols	93451-44-6	337.093	2.96927	M-H	C16H18O8	37.7	0	metab_11355	neg_1492	neg	46.2	Secondary metabolite	Phenolic acids and derivatives	酚酸类及其衍生物	Quinic acids and derivatives	奎宁酸及其衍生物	4.3	0.01848	1.9880000000000002	0.4639	1.52975	2.45739	1.97655	4.28822	4.3217	4.29141	2.0811339126400004	1.49161
Dipentyl phthalate	邻苯二甲酸二戊酯	5.469e-06	0.00021669999999999998	3.6794	3.6783	1.8506	0.888	yes	up	B(i)	C14300	-	-	-	-	-	-	HMDB0251441	Benzenoids	Benzene and substituted derivatives	Benzoic acids and derivatives	-	370.20102499800004	13.4869	M+ACN+Na	C18H26O4	53.3	0	metab_4181	pos_4210	pos	48.2	Secondary metabolite	Phenolic acids and derivatives	酚酸类及其衍生物	Benzoic acids and derivatives	苯甲酸及其衍生物	4.88	0.02829	2.637	0.1169	2.68267	2.5038	2.72352	4.863	4.91235	4.86372	3.74037	3.74101
Isocyperol	异香附醇	6.204e-09	6.9860000000000005e-06	3.6082	3.6073	2.1064	1.0748	yes	up	B(ii)	C16974	-	-	-	-	-	-	HMDB0035718	Lipids and lipid-like molecules	Prenol lipids	Sesquiterpenoids	20085-00-1	238.21633528900003	4.74413	M+NH4	C15H24O	0	62.6	metab_7688	pos_7726	pos	51.8	Secondary metabolite	Terpenoids	萜类	Sesquiterpenoids	倍半萜	4.099	0.019219999999999998	1.946	0.008819	1.93578	1.95061	1.95146	4.11036	4.11032	4.07704	1.92647	1.93179
(-)-Pinoresinol	（-）-松脂醇	2.126e-05	0.000446	3.4207	3.4196	1.6626	0.7334	yes	up	B(ii)	C20455;C17529	-	-	map01110;map00999	Biosynthesis of secondary metabolites;Biosynthesis of various plant secondary metabolites	Metabolism;Metabolism	Global and overview maps;Biosynthesis of other secondary metabolites	HMDB0301807	Lignans, neolignans and related compounds	Lignan glycosides	Not Available	81446-29-9	538.228	4.99537	M+NH4	C26H32O11	0	53.3	metab_2293	pos_2312	pos	49.8	Secondary metabolite	Lignans and derivatives	木脂素类及其衍生物	Lignans and derivatives	木脂素类及其衍生物	4.873	0.01831	2.931	0.1453	3.0951608311900003	2.81993	2.87705	4.85308	4.88924	4.87627	3.6220634934699993	3.49531
Gamma-Crocetin	-	0.00022969999999999997	0.00197	3.4194	3.4189999999999996	1.5641	0.6453	yes	up	B(ii)	-	-	-	-	-	-	-	HMDB0035099	Lipids and lipid-like molecules	Prenol lipids	Diterpenoids	5892-54-6	357.203	10.8246	M+H	C22H28O4	0	70.2	metab_3371	pos_3390	pos	51.1	Secondary metabolite	Terpenoids	萜类	Diterpenoids	二萜	5.428999999999999	0.01384	3.471	0.2692	3.15998	3.63205	3.62037	5.43747	5.4368670767400005	5.413194311390001	2.21694	2.31841
Diisopropyl phthalate	邻苯二甲酸二异丙酯	3.8219999999999997e-07	5.192e-05	3.3713	3.3704	1.6379	0.7119	yes	up	B(i)	C14468	-	-	-	-	-	-	-	-	-	-	605-45-8	233.117	13.880583333299999	M+H-H2O	C14H18O4	97.7	0	metab_4360	pos_4389	pos	58.6	Secondary metabolite	Phenolic acids and derivatives	酚酸类及其衍生物	Benzoic acids and derivatives	苯甲酸及其衍生物	4.827	0.0064	2.947	0.051370000000000006	3.0061657049400003	2.91787	2.91652	4.82203	4.82561	4.83446	3.63978	3.65085
Taurocholic Acid	牛磺胆酸	9.504999999999999e-07	8.502e-05	3.3481	3.3474	0.6172	-0.6962	yes	down	B(i)	C05122	Steroids	24-Carbon atoms	map01100;map00430	Metabolic pathways;Taurine and hypotaurine metabolism	Metabolism;Metabolism	Global and overview maps;Metabolism of other amino acids	HMDB0000036;LMST05040001;PW_C000025	Lipids and lipid-like molecules	Steroids and steroid derivatives	Bile acids, alcohols and derivatives	81-24-3	516.299	7.908983333330001	M+H	C26H45NO7S	97.7	0	metab_2930	pos_2949	pos	58.2	-	-	-	-	-	2.991	0.05906	4.846	0.02507	4.86638	4.8182521324000005	4.854516955119999	3.04859	2.93057	2.99359	2.74112	2.54033
Retinal	视黄醛	5.557999999999999e-06	0.00021779999999999998	3.2611	3.2599	1.6248	0.7003	yes	up	B(i)	C00376	-	-	map01100;map01240	Metabolic pathways;Biosynthesis of cofactors	Metabolism;Metabolism	Global and overview maps;Global and overview maps	HMDB0001358;HMDB0244342;LMPR01090002;PW_C001048	Lipids and lipid-like molecules	Prenol lipids	Retinoids	116-31-4	285.221	12.5394	M+H	C20H28O	46.2	0	metab_3634	pos_3654	pos	47.9	Primary metabolite	Vitamins	维生素类	Vitamins	维生素类	4.582	0.09365	2.82	0.0148	2.83401	2.82209	2.80458	4.51618	4.54056	4.6892	0.770249	1.85186
(-)-Isolariciresinol 4-O-beta-D-glucopyranoside	-	2.54e-05	0.0004991	3.2378	3.2373	1.5888	0.6679	yes	up	B(i)	-	-	-	-	-	-	-	-	-	-	-	-	523.219	3.98235	M-H	C26H36O11	92.5	0	metab_11991	neg_2131	neg	57.3	Secondary metabolite	Lignans and derivatives	木脂素类及其衍生物	Lignans and derivatives	木脂素类及其衍生物	4.698	0.02182	2.957	0.1355	2.8074119894300003	3.07138	2.9927773024299995	4.71353	4.70839	4.67344	3.58018	3.47551
Steviol	甜菊醇	1.149e-05	0.00031889999999999995	3.1557	3.1545	1.368	0.452	yes	up	B(ii)	C20212	-	-	-	-	-	-	HMDB0036706	Lipids and lipid-like molecules	Prenol lipids	Diterpenoids	471-80-7	360.253	12.699133333299999	M+ACN+H	C20H30O3	0	41.6	metab_3704	pos_3724	pos	47.3	Secondary metabolite	Terpenoids	萜类	Diterpenoids	二萜	6.138	0.1037	4.487	0.02476	4.50859	4.49275	4.460026071090001	6.04716	6.116451035569999	6.25113	3.79957	3.80007
Salvirecognine	-	3.185e-05	0.0005715	3.1503	3.1489999999999996	1.3508	0.4338	yes	up	B(i)	-	-	-	-	-	-	-	-	-	-	-	-	271.20544017099996	12.677	M+H	C19H26O	87.6	0	metab_3680	pos_3700	pos	56.8	Secondary metabolite	Terpenoids	萜类	Diterpenoids	二萜	6.35	0.1337	4.7010000000000005	0.0325	4.73892	4.68438	4.68102	6.23024	6.32507	6.49415	4.15611	4.13263
Gingerenone C	生姜烯酮C	1.784e-06	0.00012509999999999998	3.1417	3.141	1.5305	0.614	yes	up	B(i)	-	-	-	-	-	-	-	HMDB0034720	Phenylpropanoids and polyketides	Diarylheptanoids	Linear diarylheptanoids	128701-01-9	327.159	3.97788	M+H	C20H22O4	88.8	0	metab_1730	pos_1749	pos	57.1	Others	Others	其他类	Diarylheptanoids	二苯基庚烷类	4.7139999999999995	0.007951999999999999	3.08	0.06568	3.09573	3.1367	3.00813	4.716732887669999	4.72095	4.70556	3.59475	3.51385
Crocetin dialdehyde	-	3.511e-05	0.0006061	3.1396	3.1383	1.4377	0.5238	yes	up	B(i)	C19730	-	-	map01100;map01110;map00999	Metabolic pathways;Biosynthesis of secondary metabolites;Biosynthesis of various plant secondary metabolites	Metabolism;Metabolism;Metabolism	Global and overview maps;Global and overview maps;Biosynthesis of other secondary metabolites	HMDB0304298	Lipids and lipid-like molecules	Prenol lipids	Diterpenoids	-	297.185	12.677	M+H	C20H24O2	63.8	0	metab_3682	pos_3702	pos	51.9	Secondary metabolite	Terpenoids	萜类	Diterpenoids	二萜	5.38	0.135	3.742	0.03729	3.78435	3.72716	3.7143	5.26	5.352607300280001	5.52598	3.04535	2.95205
Indole-3-Carbinol	吲哚-3-甲醇	1.3119999999999998e-08	8.659e-06	3.0833	3.0826	1.3589	0.4424	yes	up	B(i)	-	-	-	-	-	-	-	HMDB0005785	Organoheterocyclic compounds	Indoles and derivatives	Indoles	700-06-1	130.065	2.41477	M+H-H2O	C9H9NO	44.2	0	metab_8949	pos_8989	pos	46.7	Secondary metabolite	Indoles and derivatives	吲哚及其衍生物	Indoles and derivatives	吲哚及其衍生物	5.956	0.01193	4.383	0.0143	4.39332	4.3897128296900005	4.36694	5.95897	5.965705863969999	5.94252	3.89662	3.90249
8,3'-Dihydroxy-7,4',5'-trimethoxyflavone	-	1.2039999999999999e-08	8.34e-06	3.0376	3.0368	0.6584	-0.603	yes	down	B(i)	-	-	-	-	-	-	-	LMPK12110076	-	-	-	-	345.097	10.3297	M+H	C18H16O7	86.2	0	metab_3251	pos_3270	pos	56.3	Secondary metabolite	Flavonoids	类黄酮	O-methylated flavonoids	O-甲基化类黄酮	2.9410000000000003	0.001085	4.467	0.01766	4.44681	4.47363	4.480123460880002	2.93971	2.94188	2.94066	3.30788	3.2887101751700003
4-[1-Ethyl-2-(4-methylphenyl)butyl]phenol	-	2.819e-07	4.184e-05	3.0067	3.0059	1.4764	0.5621	yes	up	B(i)	C15217	-	-	-	-	-	-	-	-	-	-	-	269.19	7.680816666669999	M+H	C19H24O	55.5	0	metab_6958	pos_6996	pos	50.2	Secondary metabolite	Stilbenes	芪类	Stilbenes	芪类	4.636	0.02411	3.14	0.02957	3.16157	3.15188	3.1062	4.6125692327199985	4.63339	4.66065	1.87733	1.88265
Ser-Phe-Val-Lys	-	4.852e-07	5.628e-05	3.0046	3.0038	0.6847	-0.5465	yes	down	B(i)	-	-	-	-	-	-	-	-	-	-	-	-	480.278	7.908983333330001	M+H	C23H37N5O6	50.4	0	metab_2929	pos_2948	pos	46.9	-	-	-	-	-	3.2439999999999998	0.038489999999999996	4.738	0.0206	4.74465	4.71448	4.75386	3.28826	3.22143	3.22177	2.47797	2.48333
(14S)-14,15-Dihydroxy-8(17),13(16)-labdadien-19-oic acid	（14S）-14,15-二羟基-8（17），13（16）-labdadien-19-oic acid	5.204e-06	0.0002123	2.9949	2.9939999999999998	1.5427	0.6255	yes	up	B(ii)	-	-	-	-	-	-	-	HMDB0034686	Lipids and lipid-like molecules	Prenol lipids	Diterpenoids	-	335.223	10.7237	M-H	C20H32O4	0	48.8	metab_13722	neg_3868	neg	48.6	Secondary metabolite	Terpenoids	萜类	Diterpenoids	二萜	4.224	0.02147	2.738	0.07568	2.81396	2.66261	2.7374859432200003	4.20666	4.21723	4.24799	2.61897	2.44041
Taurochenodeoxycholic acid	牛磺鹅去氧胆酸	2.5469999999999997e-07	3.982e-05	2.9831	2.9823	0.7105	-0.4931	yes	down	B(i)	C05465	-	-	-	-	-	-	HMDB0000949;HMDB0000951;LMST05040005	Lipids and lipid-like molecules	Steroids and steroid derivatives	Bile acids, alcohols and derivatives	516-35-8	498.29	9.72415	M-H	C26H45NO6S	64	0	metab_15820	neg_5979	neg	51.3	Secondary metabolite	Steroids and steroid derivatives	甾体及其衍生物	Other steroids and steroid derivatives	其他类甾体及其衍生物	3.613	0.03472	5.085	0.01163	5.07226	5.0891	5.09458	3.57382	3.639922323630001	3.62528	2.7994932523400005	2.82854
Cynajapogenin A	-	1.709e-06	0.00012350000000000002	2.9273	2.9266	1.3892	0.4742	yes	up	B(i)	-	-	-	-	-	-	-	-	-	-	-	-	331.19	7.680816666669999	M+H	C20H26O4	43.7	0	metab_2894	pos_2913	pos	47.2	Others	Others	其他类	Phenanthrenes and derivatives	菲及其衍生物	5.065	0.01798	3.6460000000000004	0.0539	3.58519	3.66587	3.68745	5.04678	5.06511	5.08274	2.5800399887200003	2.04544
6-O-galloyl-beta-D-glucose	-	2.024e-05	0.0004364	2.9151	2.9144	1.4302	0.5162	yes	up	B(i)	-	-	-	-	-	-	-	HMDB0302912	Benzenoids	Benzene and substituted derivatives	Benzoic acids and derivatives	-	663.142	1.0691	2M-H	C13H16O10	83.8	0	metab_10587	neg_717	neg	54.4	Secondary metabolite	Phenolic acids and derivatives	酚酸类及其衍生物	Benzoic acids and derivatives	苯甲酸及其衍生物	4.691	0.04059	3.28	0.09686	3.2065604335900004	3.38993	3.24411	4.71525	4.64393	4.71316	3.3288618226700004	3.57765
3-methylquinoline	-	2.184e-07	3.742e-05	2.8753	2.8746	1.4062	0.4918	yes	up	B(i)	-	-	-	-	-	-	-	-	-	-	-	-	144.081	8.798283333330001	M+H	C10H9N	56.1	0	metab_3032	pos_3051	pos	50.8	Others	Others	其他类	Quinolines and derivatives	喹啉及其衍生物	4.736000000000001	0.0107	3.3680000000000003	0.03094	3.36156	3.34048	3.4014025668400003	4.73483	4.74664	4.72529	3.50709	3.41176
Cespihypotin R	-	4.333e-05	0.0006889999999999999	2.855	2.8539	1.2547	0.3273	yes	up	B(i)	-	-	-	-	-	-	-	-	-	-	-	-	315.195	12.677	M+H	C20H26O3	98.2	0	metab_6169	pos_6206	pos	58.6	Others	Others	其他类	Others	其他类	6.676	0.1218	5.321000000000001	0.009385	5.32796	5.32436	5.31021	6.565158747359999	6.65577	6.806377390040001	5.2759397769400005	5.2963739723400005
3-Methoxyestra-1,3,5(10),16-tetraene	-	6.017e-05	0.0008402000000000001	2.8463	2.8451	1.3084	0.3878	yes	up	B(i)	C15107	-	-	-	-	-	-	-	-	-	-	-	269.18974218700004	12.677	M+H	C19H24O	90.6	0	metab_6173	pos_6210	pos	57.3	Secondary metabolite	Steroids and steroid derivatives	甾体及其衍生物	Estrane steroids	雌甾烷	5.718999999999999	0.1311	4.371	0.01645	4.37656	4.38325	4.35201	5.60319	5.69136	5.861037242899999	4.1629	4.16554
Platenolide A	-	2.356e-05	0.0004758	2.8049	2.8044	1.3823	0.467	yes	up	B(i)	C12202	-	-	-	-	-	-	-	-	-	-	52212-94-9	369.227	4.7896	M+H	C20H32O6	84.2	0	metab_2201	pos_2220	pos	55.6	Others	Others	其他类	Macrolides and derivatives	大环内酯类及其衍生物	4.726	0.005775	3.4189999999999996	0.1009	3.3158	3.5173850690199995	3.4249045923900003	4.73009	4.72826	4.7193	2.14324	2.39904
Dehydrodictysine	-	8.121e-05	0.001008	2.795	2.7937	1.3129	0.3927	yes	up	B(i)	-	-	-	-	-	-	-	-	-	-	-	-	346.237	12.699133333299999	M+H	C21H31NO3	87.4	0	metab_3702	pos_3722	pos	55.7	Secondary metabolite	Terpenoids	萜类	Diterpenoids	二萜	5.459	0.1335	4.158	0.03291	4.18742	4.12266	4.16522	5.33719	5.439160779780001	5.60193	4.1787548172000015	4.19337
17beta-Hydroxy-2-methylandrost-1,4-dien-3-one	-	2.19e-07	3.742e-05	2.7883	2.7876	1.3492	0.4321	yes	up	B(i)	C14925	-	-	-	-	-	-	-	-	-	-	-	301.216	11.3059	M+H	C20H28O2	83.7	0	metab_6400	pos_6437	pos	55.7	Secondary metabolite	Steroids and steroid derivatives	甾体及其衍生物	Androstane steroids	雄甾烷	4.973	0.01529	3.6860000000000004	0.026739999999999996	3.70776	3.65644	3.69512	4.98077	4.9822661336500005	4.95507	3.12333	2.97338
Anhydrovitamin A1	-	2.559e-07	3.982e-05	2.7763	2.7755	1.3559999999999999	0.4394	yes	up	B(i)	-	-	-	-	-	-	-	-	-	-	-	-	269.226	12.9261	M+H	C20H28	86	0	metab_3860	pos_3880	pos	56.1	Primary metabolite	Vitamins	维生素类	Vitamins	维生素类	4.856	0.01408	3.5810000000000004	0.028460000000000003	3.58765	3.54951	3.60516	4.84267	4.87072	4.85445	2.58956	2.89666
17-Methyl-18-norandrosta-4,13(17)-dien-3-one	-	2.024e-06	0.0001327	2.7753	2.7747	1.3941	0.4794	yes	up	B(i)	C15085	-	-	-	-	-	-	-	-	-	-	-	271.205	11.4433	M+H	C19H26O	57.2	0	metab_3479	pos_3498	pos	50.5	Secondary metabolite	Steroids and steroid derivatives	甾体及其衍生物	Oxosteroids	甾体酮	4.51	0.01584	3.235	0.05088	3.20637	3.29326	3.20395	4.49569	4.5269894089800005	4.5070619284300015	2.92895	2.37263
Linoelaidic acid	反亚油酸	2.152e-05	0.0004491000000000001	2.7611	2.7602	1.4024	0.4879	yes	up	B(i)	-	-	-	-	-	-	-	HMDB0006270;LMFA01030123	Lipids and lipid-like molecules	Fatty Acyls	Lineolic acids and derivatives	506-21-8	303.232	10.0323	M+Na	C18H32O2	42.8	0	metab_3206	pos_3225	pos	46.4	Primary metabolite	Lipids	脂质	Fatty Acyls	脂肪酰类	4.409	0.01695	3.1439999999999997	0.09417	3.1746	3.03825	3.21893	4.40184	4.39741	4.42874	2.77817	2.62768
(2Z,5Z,8Z,11Z,14Z,17Z)-icosa-2,5,8,11,14,17-hexaenoic acid	-	9.883e-10	2.7019999999999997e-06	2.7491	2.7484	1.3306	0.4121	yes	up	B(i)	-	-	-	-	-	-	-	-	-	-	-	-	301.216	10.215	M+H	C20H28O2	73	0	metab_6623	pos_6660	pos	53.5	Primary metabolite	Lipids	脂质	Fatty Acyls	脂肪酰类	5.031000000000001	0.00441	3.781	0.006379999999999999	3.77397	3.78391	3.78587	5.035111979180001	5.02641	5.03199	3.32184	3.3398081798900003
Amikacin	丁胺卡那霉素	1.9540000000000003e-06	0.0001294	2.7426	2.7419	1.3164	0.3966	yes	up	B(ii)	C06820	-	-	-	-	-	-	HMDB0014622	Organic oxygen compounds	Organooxygen compounds	Carbohydrates and carbohydrate conjugates	37517-28-5	585.284	5.24712	M+	C22H43N5O13	0	42.1	metab_7441	pos_7479	pos	47	Primary metabolite	Carbohydrates and derivatives	碳水化合物及其衍生物	Other carbohydrates and derivatives	其他类碳水化合物及其衍生物	5.18	0.04186	3.935	0.030139999999999997	3.9606	3.94224	3.90169	5.22823	5.15129	5.1611852972199985	3.56609	3.28227
17,17-Dimethyl-18-norandrosta-4,13-dien-3-one	-	3.849e-06	0.0001838	2.7327	2.7318	1.3056	0.3847	yes	up	B(i)	C14655	-	-	-	-	-	-	-	-	-	-	1971-59-1	285.221	12.7448	M+H	C20H28O	51.9	0	metab_6140	pos_6177	pos	49.3	Secondary metabolite	Steroids and steroid derivatives	甾体及其衍生物	Oxosteroids	甾体酮	5.285	0.044719999999999996	4.048	0.04106	4.09532	4.02376	4.02467	5.24801	5.27158	5.33451	3.46106	3.4396
3-Oxo-abieta-8,11,13-triene	-	4.531000000000001e-08	1.637e-05	2.6786	2.6779	1.3081	0.3874	yes	up	B(i)	-	-	-	-	-	-	-	-	-	-	-	-	285.221	11.534716666700001	M+H	C20H28O	76.8	0	metab_6355	pos_6392	pos	54.2	Secondary metabolite	Terpenoids	萜类	Diterpenoids	二萜	5.04	0.008270999999999999	3.853	0.01729	3.87216	3.83819	3.84958	5.03495	5.0496206713300005	5.03567	2.47393	1.82613
Methyltrienolone	甲基三烯醇酮	8.25e-06	0.0002686	2.6765	2.676	1.344	0.4266	yes	up	B(i)	C14257	-	-	-	-	-	-	HMDB0254669	Lipids and lipid-like molecules	Steroids and steroid derivatives	Estrane steroids	965-93-5	285.185	11.351683333299999	M+H	C19H24O2	70.8	0	metab_3461	pos_3480	pos	53.2	Secondary metabolite	Steroids and steroid derivatives	甾体及其衍生物	Estrane steroids	雌甾烷	4.641	0.01644	3.4530000000000003	0.06863999999999999	3.37412	3.4866	3.4985	4.63973	4.657647015119999	4.6248081698500005	2.65863	2.16092
Smardaesidin G	-	5.678e-07	6.14e-05	2.6519	2.6512	1.3853	0.4702	yes	up	B(i)	-	-	-	-	-	-	-	-	-	-	-	-	335.187	8.9829	M-H	C19H28O5	56.1	0	metab_15908	neg_6067	neg	50.3	Others	Others	其他类	Phenanthrenes and derivatives	菲及其衍生物	4.185	0.01712	3.0210000000000004	0.03095	3.05355	2.99184	3.0185258217400004	4.16846	4.2026534712800006	4.18402	1.8904	1.88985
Evoxanthine	-	0.00010049999999999999	0.001146	2.6496	2.6492	1.4339	0.5199	yes	up	B(i)	-	-	-	-	-	-	-	-	-	-	-	-	282.077	7.95692	M-H	C16H13NO4	83.9	0	metab_13391	neg_3536	neg	55.7	Others	Others	其他类	Quinolines and derivatives	喹啉及其衍生物	3.87	0.009695	2.699	0.1303	2.55102	2.79515	2.7519368019700003	3.85976	3.8789	3.87204	2.1029	2.01351
Sucutinirane D	-	2.439e-07	3.925e-05	2.6143	2.6137	1.2735	0.3488	yes	up	B(i)	-	-	-	-	-	-	-	-	-	-	-	-	281.19	11.4433	M+H	C20H24O	83.6	0	metab_6373	pos_6410	pos	56.1	Others	Others	其他类	Phenanthrenes and derivatives	菲及其衍生物	5.261	0.004698	4.131	0.02742	4.11289	4.16226	4.1169	5.25607	5.26391	5.26447	3.87007	3.88936
Totarolenone	-	1.0240000000000001e-08	8.167999999999999e-06	2.6044	2.6037	1.2409999999999999	0.3115	yes	up	B(i)	-	-	-	-	-	-	-	-	-	-	-	-	299.2	11.4433	M+H	C20H26O2	87.6	0	metab_3480	pos_3499	pos	56.5	Secondary metabolite	Terpenoids	萜类	Diterpenoids	二萜	5.778	0.01034	4.656000000000001	0.007001	4.6584	4.66226	4.64867	5.76931	5.7896	5.77597	4.36006	4.34461
Podolide	-	4.046e-07	5.265e-05	2.5913	2.5908	1.2739	0.3493	yes	up	B(i)	C09173	-	-	-	-	-	-	-	-	-	-	55786-36-2	331.155	2.9778	M+H	C19H22O5	64.1	0	metab_8672	pos_8710	pos	51.2	Others	Others	其他类	Naphthopyrans	萘并吡喃类	5.167000000000001	0.026119999999999997	4.056	0.01675	4.06226	4.0369	4.06855	5.165007839509999	5.19416	5.14205	1.84587	1.72455
Vitamin A2	维生素A2	4.764e-07	5.595e-05	2.55	2.5493	1.2817	0.358	yes	up	B(i)	C21797	-	-	-	-	-	-	HMDB0013117	Lipids and lipid-like molecules	Prenol lipids	Retinoids	79-80-1	285.221	11.053683333299999	M+H	C20H28O	84.5	0	metab_6444	pos_6481	pos	55.7	Primary metabolite	Vitamins	维生素类	Vitamins	维生素类	4.896	0.007174	3.82	0.03046	3.80245	3.8021	3.85504	4.88752	4.899912855219999	4.89998	2.65882	2.64072
Excoecarin D	-	2.8539999999999997e-06	0.00015519999999999998	2.5477	2.5469	1.2547	0.3274	yes	up	B(i)	-	-	-	-	-	-	-	-	-	-	-	-	319.226	12.1499	M+H	C20H30O3	90	0	metab_6289	pos_6326	pos	57	Others	Others	其他类	Naphthopyrans	萘并吡喃类	5.295	0.03889	4.22	0.02973	4.18633	4.24319	4.22983	5.25467	5.29684	5.3323536892800005	3.7586	3.77965
Chenodeoxycholic acid	鹅脱氧胆酸	6.486e-05	0.0008726000000000001	2.5296	2.5294	0.7855	-0.3483	yes	down	B(ii)	C02528	Steroids	24-Carbon atoms	map01100	Metabolic pathways	Metabolism	Global and overview maps	HMDB0000518	Lipids and lipid-like molecules	Steroids and steroid derivatives	Bile acids, alcohols and derivatives	474-25-9	397.269	12.721983333299999	M+Na-H2O	C24H40O4	0	72.9	metab_3707	pos_3727	pos	51.6	Secondary metabolite	Steroids and steroid derivatives	甾体及其衍生物	Other steroids and steroid derivatives	其他类甾体及其衍生物	3.904	0.1053	4.97	0.01547	4.98716	4.9580109322300006	4.9636	3.79589	3.90987	4.00621	4.20987	4.18777
Cespitularin D	-	2.415e-08	1.212e-05	2.5169	2.5163	1.1991	0.262	yes	up	B(i)	-	-	-	-	-	-	-	-	-	-	-	-	333.205	10.4658	M+H	C20H28O4	96.2	0	metab_6576	pos_6613	pos	57.6	Others	Others	其他类	Others	其他类	6.311	0.01228	5.263	0.00763	5.25731	5.2719931234800015	5.261044597940001	6.30787	6.324870259959999	6.3010204941799985	5.0969	5.0854
11-cis-Dehydroretinal	-	7.868000000000001e-09	7.07e-06	2.5037	2.503	1.256	0.3289	yes	up	B(i)	C05919	-	-	-	-	-	-	LMPR01090007	-	-	-	-	283.205	10.6898	M+H	C20H26O	77.3	0	metab_3338	pos_3357	pos	54.3	Primary metabolite	Vitamins	维生素类	Vitamins	维生素类	5.087	0.004522	4.05	0.009815	4.06103	4.0418854085000016	4.04772	5.08228	5.09131	5.08728	2.7236938847500003	2.88181
Herdmanine C	-	6.182e-05	0.0008494999999999999	2.4185	2.4179	1.3346	0.4164	yes	up	B(i)	-	-	-	-	-	-	-	-	-	-	-	-	413.146	4.18498	M-H	C20H22N4O6	77.1	0	metab_17290	neg_7461	neg	53.9	Others	Others	其他类	Others	其他类	3.885	0.03177	2.911	0.09065	2.80873	2.98063	2.94459	3.86141	3.87231	3.92107	2.9157769431200005	2.9292346894300003
N-[2-(4-Hydroxyphenyl)ethyl]benzamide	N-[2-（4-羟基苯基）乙基]苯甲酰胺	3.297e-08	1.372e-05	2.4048	2.4042	1.2644	0.3384	yes	up	B(ii)	-	-	-	-	-	-	-	HMDB0029366	Benzenoids	Phenols	1-hydroxy-2-unsubstituted benzenoids	41859-54-5	242.117	5.7483833333300005	M+H	C15H15NO2	0	45.9	metab_2553	pos_2572	pos	48.1	Others	Others	其他类	Others	其他类	4.572	0.004963	3.616	0.013380000000000001	3.60865	3.60767	3.63131	4.57652	4.56691	4.57385	3.4956	3.52603
17beta-Hydroxy-17-methylandrosta-4,9(11)-dien-3-one	-	2.798e-06	0.00015390000000000003	2.4023	2.4019	1.2518	0.324	yes	up	B(i)	C14684	-	-	-	-	-	-	-	-	-	-	1039-17-4	301.216	9.25473	M+H	C20H28O2	83.8	0	metab_6762	pos_6799	pos	55.7	Secondary metabolite	Steroids and steroid derivatives	甾体及其衍生物	Androstane steroids	雄甾烷	4.753	0.02037	3.7969999999999997	0.03822	3.76637	3.84008	3.78568	4.751931169700001	4.77424	4.73356	2.9127613399900003	2.93272
Ethynyl Estradiol	炔雌醇	5.785e-07	6.152e-05	2.4009	2.4003	1.2614	0.335	yes	up	B(i)	C07534	-	-	-	-	-	-	HMDB0001926	Lipids and lipid-like molecules	Steroids and steroid derivatives	Estrane steroids	57-63-6	297.185	11.4662	M+H	C20H24O2	73.1	0	metab_6365	pos_6402	pos	53.7	Secondary metabolite	Steroids and steroid derivatives	甾体及其衍生物	Estrane steroids	雌甾烷	4.604	0.0183	3.65	0.02267	3.62953	3.6469	3.67448	4.58763	4.62384	4.601155126569999	2.2678509836500003	2.36457
1beta-Hydroxyisopisiferin	-	2.594e-07	4e-05	2.3985	2.3979	1.2187	0.2853	yes	up	B(i)	-	-	-	-	-	-	-	-	-	-	-	-	301.216	10.6898	M+H	C20H28O2	75.8	0	metab_6514	pos_6551	pos	54	Secondary metabolite	Terpenoids	萜类	Diterpenoids	二萜	5.305	0.02186	4.353	0.009365	4.3421	4.35757	4.35899	5.27958	5.319447450669999	5.31506	3.3206	3.37294
All-trans-4-Oxoretinoic acid	-	1.49e-07	3.169e-05	2.3842	2.3835	1.2297	0.2983	yes	up	B(i)	C16678	-	-	map01100	Metabolic pathways	Metabolism	Global and overview maps	HMDB0006280;HMDB0006285;LMPR01090026	Lipids and lipid-like molecules	Prenol lipids	Retinoids	-	315.195	10.4658	M+H	C20H26O3	55.2	0	metab_3276	pos_3295	pos	49.9	Primary metabolite	Vitamins	维生素类	Vitamins	维生素类	5.032	0.02002	4.092	0.004203	4.09647	4.08817	4.09122	5.01126	5.0511037429300005	5.03451	3.76935	3.71611
MG(i-12:0/0:0/0:0)	-	0.00037289999999999996	0.002705	2.3680000000000003	2.3678	1.4222	0.5082	yes	up	B(ii)	-	-	-	-	-	-	-	HMDB0072860	Lipids and lipid-like molecules	Glycerolipids	Monoradylglycerols	-	257.211	5.61295	M+H-H2O	C15H30O4	0	45.9	metab_7337	pos_7375	pos	48	-	-	-	-	-	3.173	0.04338	2.231	0.1403	2.07737	2.26175	2.3528419416900004	3.22123	3.1614899924299995	3.13688	1.82495	1.83025
Excoecarin V1	-	1.0979999999999998e-08	8.267e-06	2.3603	2.3597	1.1697	0.2261	yes	up	B(i)	-	-	-	-	-	-	-	-	-	-	-	-	335.221	10.8246	M+H	C20H30O4	96.2	0	metab_3370	pos_3389	pos	57.9	Others	Others	其他类	Naphthopyrans	萘并吡喃类	6.349	0.004523	5.428	0.009408	5.41753	5.43572	5.43079	6.35399	6.349345222409999	6.34495	5.0965	5.08973
Salonitenolide 8-O-angelate	-	5.3429999999999995e-06	0.00021430000000000003	2.3215	2.3209999999999997	1.2363	0.306	yes	up	B(i)	-	-	-	-	-	-	-	-	-	-	-	-	331.19	8.821166666669999	M+H	C20H26O4	42.2	0	metab_3037	pos_3056	pos	45.3	-	-	-	-	-	4.672	0.007652	3.779	0.04697	3.73239	3.77953	3.82634	4.663617743780001	4.67673	4.67701	2.99589	2.8208408796900004
Abafungin	-	1.221e-05	0.0003302	2.2998	2.2993	0.8111	-0.302	yes	down	B(i)	-	-	-	-	-	-	-	-	-	-	-	-	377.14256081199994	13.9076	M-H	C21H22N4OS	61.1	0	metab_15187	neg_5346	neg	50.1	Others	Others	其他类	Others	其他类	3.7710000000000004	0.0395	4.649	0.04181	4.672683255280001	4.67305	4.60045	3.72742	3.80375	3.78326	4.4360200161900005	4.47827
N-acetyl-l-phenylalanine	-	2.059e-06	0.0001341	2.2702	2.2696	1.2343	0.3037	yes	up	B(i)	C03519	-	-	map01100;map00360	Metabolic pathways;Phenylalanine metabolism	Metabolism;Metabolism	Global and overview maps;Amino acid metabolism	HMDB0000512	Organic acids and derivatives	Carboxylic acids and derivatives	Amino acids, peptides, and analogues	2018-61-3	206.082	4.02727	M-H	C11H13NO3	91.7	0	metab_12019	neg_2159	neg	56.8	Primary metabolite	Amino acids and derivatives	氨基酸及其衍生物	Phenylalanine and derivatives	苯丙氨酸及其衍生物	4.494	0.006620999999999999	3.641	0.03519	3.67696	3.638736460390001	3.60666	4.49661	4.499112564740001	4.4866	3.51642	3.55098
Vitamin A2 acid	-	8.424e-07	7.905e-05	2.2595	2.259	1.1995	0.2625	yes	up	B(i)	-	-	-	-	-	-	-	HMDB0060092	Lipids and lipid-like molecules	Prenol lipids	Retinoids	-	299.2	10.8473	M+H	C20H26O2	82.8	0	metab_6478	pos_6515	pos	54.7	Primary metabolite	Vitamins	维生素类	Vitamins	维生素类	5.08	0.0108	4.235	0.02621	4.20765	4.23899	4.25971	5.08343	5.08944	5.06847	4.08527	4.10641
20-Hydroxy-leukotriene E4	20 -羟基-白三烯E4	4.564e-07	5.495e-05	2.2592	2.2588	1.1881	0.2487	yes	up	B(ii)	C03577	-	-	map00590	Arachidonic acid metabolism	Metabolism	Lipid metabolism	HMDB0012639	Lipids and lipid-like molecules	Fatty Acyls	Eicosanoids	111844-33-8	456.241	4.7668	M+H	C23H37NO6S	0	56.9	metab_7657	pos_7695	pos	49.8	Primary metabolite	Lipids	脂质	Fatty Acyls	脂肪酰类	5.337000000000001	0.022680000000000002	4.492	0.008747	4.5001	4.4828	4.4937	5.34183	5.35665	5.31211	2.6067	2.41507
11beta-hydroxyandrostenedione	11beta-羟雄甾烯二酮	1.066e-07	2.616e-05	2.2387	2.2382	1.173	0.2302	yes	up	B(i)	C05284	-	-	-	-	-	-	LMST02020066	-	-	-	-	303.19516852099997	11.3747	M+H	C19H26O3	62.9	0	metab_3466	pos_3485	pos	51.6	Secondary metabolite	Steroids and steroid derivatives	甾体及其衍生物	Androstane steroids	雄甾烷	5.621	0.009892	4.792	0.013309999999999999	4.77649	4.79973	4.79934	5.627905457919999	5.625347408480001	5.60964	3.82217	3.84318
2,6-Dimethylhexestrol	-	1.903e-07	3.437e-05	2.2271	2.2265	1.1691	0.2254	yes	up	B(i)	C15219	-	-	-	-	-	-	-	-	-	-	-	299.2	11.8316	M+H	C20H26O2	63.1	0	metab_3527	pos_3546	pos	51.6	Secondary metabolite	Stilbenes	芪类	Stilbenes	芪类	5.6770000000000005	0.013859999999999999	4.856	0.01296	4.842	4.86704	4.86031	5.669580753099999	5.668440786310001	5.69299	4.39121	4.38221
Cay10410	-	3.546e-08	1.414e-05	2.2067	2.2061	1.1742	0.2316	yes	up	B(i)	-	-	-	-	-	-	-	-	-	-	-	-	319.226	10.6898	M+H	C20H30O3	64.7	0	metab_3339	pos_3358	pos	51.8	Primary metabolite	Lipids	脂质	Fatty Acyls	脂肪酰类	5.4270000000000005	0.01025	4.622	0.006670999999999999	4.61453	4.62309	4.62767	5.41532	5.4329376512900005	5.43322	3.64197	3.46944
Kahweol	咖啡豆醇	2.541e-08	1.212e-05	2.2051	2.2046	1.1868	0.247	yes	up	B(i)	C09893	-	-	map01110;map00902	Biosynthesis of secondary metabolites;Monoterpenoid biosynthesis	Metabolism;Metabolism	Global and overview maps;Metabolism of terpenoids and polyketides	HMDB0035602	Lipids and lipid-like molecules	Prenol lipids	Monoterpenoids	6894-43-5	315.195	11.4662	M+H	C20H26O3	79.7	0	metab_3488	pos_3507	pos	54.9	Others	Others	其他类	Others	其他类	5.109	0.00658	4.305	0.009111	4.30796	4.31265	4.29506	5.1027	5.11583	5.10997	3.89786	3.90751
D-Homo-17a-oxaandrosta-4,6-diene-3,17-dione	-	4.3360000000000006e-08	1.628e-05	2.2046	2.204	1.1809	0.2399	yes	up	B(i)	C15386	-	-	-	-	-	-	-	-	-	-	-	301.18	11.1455	M+H	C19H24O3	80.5	0	metab_3428	pos_3447	pos	55.1	Others	Others	其他类	Naphthopyrans	萘并吡喃类	5.2410000000000005	0.009574	4.438	0.008556999999999999	4.43083	4.43458	4.447165318680001	5.23221	5.25133	5.24082	2.92856	3.0325553377599994
Gibbilimbol A	-	1.486e-05	0.0003642	2.1534	2.1531	1.2153	0.2813	yes	up	B(i)	-	-	-	-	-	-	-	-	-	-	-	-	215.17930325400002	10.8246	M+H-H2O	C16H24O	44.6	0	metab_3368	pos_3387	pos	48.2	Others	Others	其他类	Others	其他类	4.346	0.019790000000000002	3.576	0.04918	3.5207667430300003	3.59327	3.61457	4.33806	4.36813	4.3308	3.51961	3.5237447384300005
Cespitularin F	-	1.837e-08	1.005e-05	2.1511	2.1506	1.1316	0.1784	yes	up	B(i)	-	-	-	-	-	-	-	-	-	-	-	-	317.211	11.4433	M+H	C20H28O3	92.2	0	metab_6372	pos_6409	pos	57.6	Others	Others	其他类	Alcohols and derivatives	醇类及其衍生物	6.585	0.006581999999999999	5.819	0.007343000000000001	5.81086	5.824112573630002	5.822977442640001	6.57779	6.590897303099999	6.58541	5.67222	5.66852
20,14-retro-retinoic acid	-	9.278e-06	0.0002869	2.1482	2.1476	1.186	0.2461	yes	up	B(i)	-	-	-	-	-	-	-	LMPR01090032	-	-	-	-	301.216	12.4247	M+H	C20H28O2	61.9	0	metab_3602	pos_3622	pos	51.2	Primary metabolite	Vitamins	维生素类	Vitamins	维生素类	4.878	0.02525	4.113	0.03943	4.06754	4.13874	4.13252	4.85937	4.86787	4.90674	3.95883	3.89655
5,20-diHEPE	-	8.75e-07	7.944e-05	2.1425	2.142	1.1943	0.2561	yes	up	B(i)	-	-	-	-	-	-	-	-	-	-	-	-	335.221	4.2029	M+H	C20H30O4	82.5	0	metab_1863	pos_1882	pos	55.3	Primary metabolite	Lipids	脂质	Fatty Acyls	脂肪酰类	4.672	0.0032159999999999997	3.912	0.02553	3.88724	3.93826	3.91093	4.6685	4.67488	4.67241	3.65651	3.62618
Dihydrorubrosterone	-	7.076e-08	1.963e-05	2.1319	2.1312	1.1832	0.2427	yes	up	B(i)	-	-	-	-	-	-	-	-	-	-	-	-	337.20058215299997	5.383933333330001	M+H	C19H28O5	72.1	0	metab_2445	pos_2464	pos	53.3	Secondary metabolite	Steroids and steroid derivatives	甾体及其衍生物	Androstane steroids	雄甾烷	4.85	0.009189	4.099	0.009987000000000001	4.10919	4.0893187945800005	4.09749	4.85194	4.840532447749999	4.858713314619999	3.39787	3.34432
I3CO2Glc	-	7.189e-07	7.168e-05	2.0997	2.0991	1.2126	0.2781	yes	up	B(i)	-	-	-	-	-	-	-	-	-	-	-	-	322.093	3.71453	M-H	C15H17NO7	69.4	0	metab_17593	neg_7765	neg	52.9	Secondary metabolite	Indoles and derivatives	吲哚及其衍生物	Indoles and derivatives	吲哚及其衍生物	4.164	0.010709999999999999	3.4339999999999997	0.02094	3.41493	3.43134	3.45651	4.15239	4.17361	4.16558	3.16443	3.09316
Butyl (S)-3-hydroxybutyrate glucoside	-	1.955e-05	0.00042919999999999997	2.092	2.0915	1.2232	0.2907	yes	up	B(ii)	-	-	-	-	-	-	-	HMDB0031694	Lipids and lipid-like molecules	Fatty Acyls	Fatty acyl glycosides	-	303.14493145299997	4.41355	M-H2O-H	C14H26O8	0	63.1	metab_17102	neg_7269	neg	51.6	Primary metabolite	Lipids	脂质	Fatty Acyls	脂肪酰类	3.978	0.007490999999999999	3.252	0.05309	3.2794826938300004	3.28492	3.1903744990400003	3.98534	3.97036	3.97825	2.9495	3.0115
N-Acetyl-L-Tyrosine	N-乙酰-L-酪氨酸	5.742e-07	6.14e-05	2.0852	2.0847	1.1755	0.2333	yes	up	B(i)	C01657	-	-	-	-	-	-	HMDB0000866;HMDB0244966	Organic acids and derivatives	Carboxylic acids and derivatives	Amino acids, peptides, and analogues	537-55-3	222.077	2.08185	M-H	C11H13NO4	39.3	0	metab_10853	neg_990	neg	46.8	Primary metabolite	Amino acids and derivatives	氨基酸及其衍生物	Tyrosine and derivatives	酪氨酸及其衍生物	4.823	0.008138	4.103	0.02037	4.12652	4.09463	4.08863	4.82404	4.83024	4.814110949040001	4.0132764759400015	3.99194
Cibaric acid	枸橼酸	3.592e-06	0.00017769999999999998	2.0793	2.0786	1.2204	0.2874	yes	up	B(ii)	-	-	-	-	-	-	-	HMDB0038580	Lipids and lipid-like molecules	Fatty Acyls	Lineolic acids and derivatives	130523-93-2	323.186	10.8946	M-H	C18H28O5	0	59.9	metab_13740	neg_3886	neg	49.7	Primary metabolite	Lipids	脂质	Fatty Acyls	脂肪酰类	3.964	0.022019999999999998	3.248	0.026619999999999998	3.24378	3.27631	3.22355	3.95913	3.9447	3.98795	3.29823	3.32224
Putaminoxin E	-	1.472e-07	3.169e-05	2.0719	2.0713	0.8333	-0.2632	yes	down	B(i)	-	-	-	-	-	-	-	-	-	-	-	-	213.149	8.127533333330001	M-H	C12H22O3	83.7	0	metab_16015	neg_6174	neg	55.2	Others	Others	其他类	Lactones	内酯类	3.548	0.01521	4.258	0.002403	4.2559954163599985	4.2608	4.25857	3.53672	3.56556	3.54277	2.98666	3.02578
N-Feruloylglycine	-	0.00017790000000000001	0.001662	2.0658	2.0651	1.2142	0.2801	yes	up	B(i)	C02564	-	-	-	-	-	-	HMDB0059747	Organic acids and derivatives	Carboxylic acids and derivatives	Amino acids, peptides, and analogues	-	250.072	3.64798	M-H	C12H13NO5	88.6	0	metab_11795	neg_1933	neg	56.5	Primary metabolite	Amino acids and derivatives	氨基酸及其衍生物	Alpha amino acids and derivatives	Alpha氨基酸及其衍生物	4.041	0.01007	3.3280000000000003	0.09146	3.43315	3.2827963865200003	3.26776	4.0514	4.0312622558800015	4.04114	2.09144	2.15343
3-Methyleneoxindole	-	0.0001954	0.001759	2.0634	2.0631	1.1662	0.2219	yes	up	B(i)	C02796	-	-	-	-	-	-	-	-	-	-	1861-29-6	146.06	1.11677	M+H	C9H7NO	66.5	0	metab_581	pos_597	pos	51.9	Secondary metabolite	Indoles and derivatives	吲哚及其衍生物	Indoles and derivatives	吲哚及其衍生物	4.995	0.09096	4.283	0.02417	4.27059	4.31054	4.2669940328600005	5.099944299150001	4.9486476467500005	4.936828795709999	4.164994792240002	4.18403
Rubraflavone C	-	0.0001511	0.0014990000000000001	2.0596	2.0592	1.1903	0.2513	yes	up	B(ii)	-	-	-	-	-	-	-	HMDB0030630	Phenylpropanoids and polyketides	Flavonoids	Flavones	54835-67-5	535.232	10.563266666699999	M+FA-H	C30H34O6	0	44.4	metab_13696	neg_3842	neg	45.8	Secondary metabolite	Flavonoids	类黄酮	Flavones	黄酮	4.435	0.032260000000000004	3.7260000000000004	0.08154	3.63222	3.77852	3.76776	4.40277	4.43453	4.4672896290800015	4.38075	4.38765
Methylene-bismehranine	-	0.003404	0.012759999999999999	2.0555	2.0544	1.2577	0.3308	yes	up	B(i)	-	-	-	-	-	-	-	-	-	-	-	-	650.446	13.106266666700002	M+NH4	C41H52N4O2	79.2	0	metab_3957	pos_3978	pos	52.4	Secondary metabolite	Alkaloids and derivatives	生物碱及其衍生物	Indole alkaloids	吲哚类生物碱	3.582	0.09196	2.8480000000000003	0.1825	2.81093	2.68731	3.04646	3.48902	3.58346	3.67292	3.1413844285400003	3.0310439379500003
Monacolin J	-	2.427e-05	0.00048550000000000004	2.0476	2.0472	1.1917	0.2531	yes	up	B(i)	-	-	-	-	-	-	-	-	-	-	-	-	321.20578877599996	6.936966666669999	M+H	C19H28O4	48.7	0	metab_7089	pos_7127	pos	48.8	Others	Others	其他类	Lactones	内酯类	4.3260000000000005	0.009581000000000001	3.63	0.05341	3.65831	3.66276	3.5681	4.334753880869998	4.32734	4.31574	2.60807	2.59275
Ribalinium	日巴里尼季铵离子	2.553e-07	3.982e-05	2.0432	2.0427	1.2244	0.292	yes	up	B(ii)	C10735	-	-	-	-	-	-	HMDB0033346	Organoheterocyclic compounds	Quinolines and derivatives	Dihydrofuranoquinolines	6883-22-3	311.114	4.18498	M+Na-2H	C16H20NO4+	0	45.1	metab_12122	neg_2262	neg	47.9	Others	Others	其他类	Quinolines and derivatives	喹啉及其衍生物	3.7710000000000004	0.006540000000000001	3.08	0.0159	3.0870098502200003	3.0622329614599995	3.09187	3.77359	3.77601	3.76367	3.18523	3.1741661861000003
4-Hydroxyretinoic acid	4 -羟基维甲酸	1.125e-06	9.475e-05	2.0233	2.0228	1.1738	0.2312	yes	up	B(ii)	C16677	-	-	map01100	Metabolic pathways	Metabolism	Global and overview maps	HMDB0006254	Lipids and lipid-like molecules	Prenol lipids	Retinoids	66592-72-1	281.18963424099996	10.8473	M+H-2H2O	C20H28O3	0	64.7	metab_3374	pos_3393	pos	49.9	Primary metabolite	Vitamins	维生素类	Vitamins	维生素类	4.579	0.01445	3.9010000000000002	0.01971	3.9241	3.8895621771699993	3.89038	4.5794577511500005	4.5932	4.56431	3.80269	3.766805235430001
Marrubiin	夏至草素	2.93e-06	0.0001581	2.0121	2.0116	1.147	0.1979	yes	up	B(i)	C09128	-	-	-	-	-	-	-	-	-	-	465-92-9	333.205	9.46097	M+H	C20H28O4	79.8	0	metab_6717	pos_6754	pos	54.4	Others	Others	其他类	Lactones	内酯类	5.236000000000001	0.00807	4.565	0.029660000000000002	4.53959	4.55896	4.59783	5.23604	5.244	5.22785	3.96273	3.95171
4-Androsten-3,17-dione 19-aldehyde	4 -雄甾- 3，17 -二酮- 19 -醛	1.626e-06	0.00012009999999999998	2.004	2.0035	1.1492	0.2006	yes	up	B(i)	-	-	-	-	-	-	-	-	-	-	-	-	301.18	13.0611	M+H	C19H24O3	43.6	0	metab_3924	pos_3945	pos	47.7	Secondary metabolite	Steroids and steroid derivatives	甾体及其衍生物	Androstane steroids	雄甾烷	5.122999999999999	0.007093	4.458	0.02532	4.44829	4.4388	4.48663	5.124048343959999	5.12917	5.11515	3.67705	3.740652678680001
1-O-p-Coumaroyl-(b-D-glucose 6-O-sulfate)	1-O-对香豆酰基-（b-D-葡萄糖6-O-硫酸盐）	1.421e-05	0.0003573	1.9961	1.9959	0.8573	-0.2221	yes	down	B(ii)	-	-	-	-	-	-	-	HMDB0041174	Phenylpropanoids and polyketides	Cinnamic acids and derivatives	Hydroxycinnamic acids and derivatives	-	411.03786509300005	5.20155	M+Na-H2O	C15H18O11S	0	54.7	metab_7470	pos_7508	pos	48.6	Secondary metabolite	Phenolic acids and derivatives	酚酸类及其衍生物	Cinnamic acids and derivatives	肉桂酸及其衍生物	3.972	0.04403	4.633	0.009470999999999999	4.6441	4.62678	4.6288	3.9492	3.94419	4.02284	4.4072467615300015	4.39741
4-methoxybenzoic acid	4-甲氧基苯甲酸	8.126e-09	7.07e-06	1.9878	1.9873	1.1682	0.2243	yes	up	B(i)	C02519	-	-	-	-	-	-	HMDB0001101	Benzenoids	Benzene and substituted derivatives	Benzoic acids and derivatives	100-09-4	135.044	4.38387	M+H-H2O	C8H8O3	78.4	0	metab_1949	pos_1968	pos	54.9	Secondary metabolite	Phenolic acids and derivatives	酚酸类及其衍生物	Benzoic acids and derivatives	苯甲酸及其衍生物	4.535	0.004527000000000001	3.8819999999999997	0.005164	3.87564	3.88462	3.8845463584400006	4.53671	4.5386976828600005	4.53005	3.95513	3.97976
Isobrucein A	-	2.6119999999999997e-06	0.0001498	1.9715	1.9709	0.8559	-0.2245	yes	down	B(i)	C08769	-	-	-	-	-	-	-	-	-	-	57629-50-2	521.203	4.00445	M-H	C26H34O11	94.8	0	metab_17412	neg_7583	neg	57.4	Others	Others	其他类	Others	其他类	3.825	0.002545	4.468999999999999	0.02855	4.435758615319999	4.48288	4.48725	3.82798	3.82366	3.82349	4.76719	4.77524
Cis-1,2-Dihydroxy-1,2-dihydro-7-methylnaphthalene	-	7.995e-06	0.0002641	1.9666	1.9661	1.173	0.2302	yes	up	B(i)	C14102	-	-	-	-	-	-	-	-	-	-	127926-10-7	177.09095407599997	13.1289	M+H	C11H12O2	70	0	metab_5889	pos_5926	pos	53.2	Others	Others	其他类	Naphthalenes	萘类	4.346	0.009843000000000001	3.705	0.036489999999999995	3.74719	3.68316	3.68484	4.35713	4.343113970119998	4.33815	3.70906	3.7571
Alpha-Linolenic Acid	-	5.746e-05	0.0008158999999999999	1.952	1.9512	0.843	-0.2464	yes	down	B(i)	C06427	Lipids	Fatty acids	map01100;map00592;map01110;map01040	Metabolic pathways;alpha-Linolenic acid metabolism;Biosynthesis of secondary metabolites;Biosynthesis of unsaturated fatty acids	Metabolism;Metabolism;Metabolism;Metabolism	Global and overview maps;Lipid metabolism;Global and overview maps;Lipid metabolism	HMDB0001388;LMFA01030152;PW_C001073	Lipids and lipid-like molecules	Fatty Acyls	Lineolic acids and derivatives	463-40-1	277.217	13.9076	M-H	C18H30O2	46.6	0	metab_15188	neg_5347	neg	48.2	Primary metabolite	Lipids	脂质	Fatty Acyls	脂肪酰类	3.404	0.050230000000000004	4.038	0.0353	4.00743	4.0297865372900015	4.0766	3.38087	3.4616832740099994	3.3696	3.86986	3.96083
Anandamide (20:l, n-9)	-	1.621e-06	0.00012009999999999998	1.9374	1.9369	0.8895	-0.1689	yes	down	B(i)	-	-	-	-	-	-	-	-	-	-	-	-	354.336	14.1965	M+H	C22H43NO2	70.8	0	metab_4457	pos_4487	pos	53	Others	Others	其他类	Amines and derivatives	胺类及其衍生物	5	0.01694	5.621	0.01778	5.61971	5.63938	5.603880028659999	5.004122703359999	4.98084	5.0137922579800005	5.02339	5.02103
Carnosol	鼠尾草酚	7.192e-08	1.967e-05	1.9321	1.9315	1.1618	0.2164	yes	up	B(i)	C09069	-	-	-	-	-	-	HMDB0002121	Lipids and lipid-like molecules	Prenol lipids	Terpene lactones	5957-80-2	331.19	11.7173	M+H	C20H26O4	86.4	0	metab_3520	pos_3539	pos	54	Others	Others	其他类	Others	其他类	4.437	0.01028	3.819	0.004437	3.823122788540001	3.81448	3.82056	4.42646	4.447002596540001	4.43709	3.54155	3.5246716353699994
Feruloylquinic Acid	阿魏酰奎宁酸	1.158e-07	2.706e-05	1.9283	1.9279	1.1227	0.1669	yes	up	B(i)	-	-	-	-	-	-	-	HMDB0302684	Organic oxygen compounds	Organooxygen compounds	Alcohols and polyols	-	367.10354755699996	3.19572	M-H	C17H20O9	81.1	0	metab_11491	neg_1628	neg	55.3	-	-	-	-	-	5.627999999999999	0.007816	5.013	0.009835	5.01282	5.00372	5.02337	5.63247	5.63346	5.61946	5.35537	5.32917
Syringetin-3-O-glucoside	-	7.369e-07	7.197e-05	1.9241	1.9236	1.1319	0.1787	yes	up	B(i)	-	-	-	-	-	-	-	-	-	-	-	-	507.114	4.55165	M-H	C23H24O13	91	0	metab_16982	neg_7148	neg	57.5	Secondary metabolite	Flavonoids	类黄酮	Flavonoid glycosides	黄酮糖苷	5.2620000000000005	0.0014	4.649	0.01983	4.64617	4.63053	4.66991	5.26074	5.26074	5.26316	4.64914	4.66108
P-Coumaroylagmatine	-	1.761e-06	0.0001244	1.9082	1.9076	0.8776	-0.1884	yes	down	B(i)	C04498	-	-	map01100;map01110;map00999	Metabolic pathways;Biosynthesis of secondary metabolites;Biosynthesis of various plant secondary metabolites	Metabolism;Metabolism;Metabolism	Global and overview maps;Global and overview maps;Biosynthesis of other secondary metabolites	HMDB0033460	Phenylpropanoids and polyketides	Cinnamic acids and derivatives	Hydroxycinnamic acids and derivatives	-	277.16587078599997	3.19837	M+H	C14H20N4O2	86.1	0	metab_1302	pos_1321	pos	54.5	Secondary metabolite	Phenolic acids and derivatives	酚酸类及其衍生物	Cinnamic acids and derivatives	肉桂酸及其衍生物	4.323	0.02244	4.926	0.009378000000000001	4.9165925799800005	4.92553	4.93534	4.30676	4.34864	4.31371	5.44089	5.4398
Aplidiasphingosine	-	1.0859999999999999e-07	2.631e-05	1.9004	1.8999	0.8846	-0.1769	yes	down	B(i)	-	-	-	-	-	-	-	LMSP01080016	-	-	-	-	370.331	13.5302	M+H	C22H43NO3	77.7	0	metab_4200	pos_4229	pos	54.1	Secondary metabolite	Terpenoids	萜类	Diterpenoids	二萜	4.5760000000000005	0.009073000000000001	5.172999999999999	0.007859999999999999	5.1773184936800005	5.17809	5.1641	4.58125	4.56528	4.58072	4.64788	4.65985
Cinncassiol D4 2-glucoside	肉桂醇D4 2 -葡萄糖苷	2.668e-07	4.053e-05	1.8935	1.8931	1.158	0.2117	yes	up	B(ii)	-	-	-	-	-	-	-	HMDB0035065	Lipids and lipid-like molecules	Prenol lipids	Terpene glycosides	-	559.276	11.1276	M+FA-H	C26H42O10	0	70.4	metab_15658	neg_5817	neg	53.3	Secondary metabolite	Terpenoids	萜类	Diterpene glycosides	二萜糖苷	4.345	0.01326	3.752	0.00685	3.74403	3.75441	3.75696	4.33743	4.360355633309998	4.33734	4.38931	4.39391
Cespihypotin T	-	9.948e-07	8.759e-05	1.8912	1.8908	1.16	0.2141	yes	up	B(i)	-	-	-	-	-	-	-	-	-	-	-	-	321.206	6.5029	M+H	C19H28O4	78.3	0	metab_7141	pos_7179	pos	54.8	Others	Others	其他类	Alcohols and derivatives	醇类及其衍生物	4.293	0.0197	3.701	0.0063939999999999995	3.69421	3.7030305491800006	3.70664	4.29973	4.30908	4.27127	3.03604	2.8660887402999995
beta-Ala-Arg	-	0.0008374000000000001	0.004678	1.8909	1.8905	0.8223	-0.2822	yes	down	B(ii)	-	-	-	-	-	-	-	HMDB0060441	Organic acids and derivatives	Peptidomimetics	Hybrid peptides	-	210.13491702299999	3.66455	M+H-2H2O	C9H19N5O3	0	64.6	metab_1548	pos_1567	pos	50.6	Secondary metabolite	Organic acids and derivatives	有机酸及其衍生物	Organic acids and derivatives	有机酸及其衍生物	2.805	0.1146	3.411	0.01983	3.41849	3.38862	3.4261475128900005	2.67991	2.90468	2.83147	2.92834	2.66841
3-Polyprenyl-4-hydroxy-5-methoxybenzoate	3 -聚戊烯基- 4 -羟基- 5 -甲氧基苯甲酸酯	1.903e-06	0.0001274	1.8864	1.886	1.15	0.2016	yes	up	B(ii)	C17559	-	-	map01100;map00130;map01110;map01240	Metabolic pathways;Ubiquinone and other terpenoid-quinone biosynthesis;Biosynthesis of secondary metabolites;Biosynthesis of cofactors	Metabolism;Metabolism;Metabolism;Metabolism	Global and overview maps;Metabolism of cofactors and vitamins;Global and overview maps;Global and overview maps	HMDB0060379	Benzenoids	Benzene and substituted derivatives	Benzoic acids and derivatives	-	337.20052557599996	5.6806	M+CH3OH+H	C18H24O4	0	44.1	metab_2545	pos_2564	pos	47.8	Secondary metabolite	Phenolic acids and derivatives	酚酸类及其衍生物	Benzoic acids and derivatives	苯甲酸及其衍生物	4.516	0.008966	3.927	0.02252	3.92714	3.9494	3.90436	4.50629	4.523807940019999	4.51838	3.07047	3.21018
Ombuin 3-O-sulfate	-	2.744e-06	0.0001527	1.8652	1.8647	0.8887	-0.1702	yes	down	B(i)	-	-	-	-	-	-	-	LMPK12112653	-	-	-	-	409.024	5.21368	M-H	C17H14O10S	96.8	0	metab_12796	neg_2937	neg	57.8	Secondary metabolite	Flavonoids	类黄酮	O-methylated flavonoids	O-甲基化类黄酮	4.599	0.02582	5.175	0.002859	5.178118249690001	5.173796760219999	5.17272	4.62855	4.58548	4.58233	4.90304	4.91805
PA(2:0/6 keto-PGF1alpha)	-	1.474e-06	0.0001134	1.8625	1.8622	1.1313	0.17800000000000002	yes	up	B(ii)	-	-	-	-	-	-	-	HMDB0266513	Not Available	Not Available	Not Available	-	625.264	10.2334	M+Hac-H	C25H43O12P	0	40.8	metab_15767	neg_5926	neg	47.7	-	-	-	-	-	4.953	0.01406	4.378	0.01714	4.36509	4.39772	4.3723	4.95893	4.96261	4.936631266519999	4.8845	4.8740964818300005
Totarol-19-carboxylic acid	-	6.866e-05	0.0009056000000000001	1.8426	1.8425	0.8432	-0.2461	yes	down	B(i)	-	-	-	-	-	-	-	-	-	-	-	-	315.196	12.992683333299999	M-H	C20H28O3	47.3	0	metab_14011	neg_4158	neg	48.3	Secondary metabolite	Terpenoids	萜类	Diterpenoids	二萜	3.043	0.05565	3.609	0.013640000000000001	3.6051	3.59759	3.6240680478300007	3.00254	3.02083	3.10676	2.38366	2.16152
Cinncassiol A	辛卡西尔A	1.275e-06	0.0001025	1.8294	1.8291	1.1392	0.188	yes	up	B(i)	C17645	-	-	-	-	-	-	HMDB0035164	Lipids and lipid-like molecules	Prenol lipids	Terpene lactones	73599-11-8	383.206	4.6996	M+H	C20H30O7	77.6	0	metab_7707	pos_7745	pos	54.1	Others	Others	其他类	Others	其他类	4.535	0.01715	3.9810000000000003	0.01144	3.98685	3.96742	3.9876	4.54411	4.54506	4.5148861918400005	3.82075	3.827571662480001
[truncated: 368 more rows]
[truncated: 4 more columns]

## Sheet: table S4-2
Supplementary table S4. The identified different metabilites in J58, RX3 and RXN2 plants (RXN2 vs RX3).																													Supplementary table S4. The identified different metabilites in J58, RX3 and RXN2 plants (RXN2 vs J58).
[truncated: 431 more rows]
[truncated: 4 more columns]

## Sheet: table S5
Supplementary table S6. KEGG pathway analysis using the different metabolites in RXN2 compared with J58 and RX3.
[truncated: 21 more rows]

[truncated: 1 more sheets: table S6]
